# Supplementary material for: A genome-wide gain-of-function screen identifies CDKN2C as a HBV host factor
Source: Nat Commun. 2020 Jun 1;11:2707. doi: 10.1038/s41467-020-16517-w (PMC7264273; doi:10.1038/s41467-020-16517-w)
Supplement: Supplementary file 3 — Source Data [file 41467_2020_16517_MOESM3_ESM.xlsx]

## Sheet: 1b
Figure 1b
		Cell-bound HBV DNA (%)
		Exp 1		Exp 2			Exp 3
		Rep 1	Rep 2	Rep 1	Rep 2	Rep 3	Rep 1	Rep 2	Rep 3	MEANS	SEM
HepG2-NTCP	PBS	93.0978	106.902	94.6988	71.618	133.683	127.022	90.035	82.9429	100	7.54027
	Heparin	16.4871	15.0368	38.2087	54.7116	36.9765	27.6471	22.3741	26.5705	29.7516	4.64484
Huh-106	PBS	104.379	149.547	16.7122	132.981	177.985	114.275	95.8177	129.506	115.15	16.8162
	Heparin	15.1855	15.0316	9.48277	19.1726	25.4634	22.6366	24.6705	27.3211	19.8705	2.20081

## Sheet: 1d
Figure 1d
		cccDNA band intensity
		Blot 1	Blot 2	Blot 3	Blot 4	MEANS	SEM
Huh-106	Mock	85150	79100	65664	8526	59610	17508
	HBV	213375	163050	215568	84280	169068	30755.2
HepG2-NTCP	Mock	107450	140400	97056	3234	87035	29421.7
	HBV	2141530	1039950	1599600	951433	1.43313e+06	276310

## Sheet: 1f
Figure 1f
		relative pgRNA expression
		Exp 1				Exp 2			Exp 3			Exp 4
	Sample	Rep 1	Rep 2	Rep 3	Rep 4	Rep 1	Rep 2	Rep 3	Rep 1	Rep 2	Rep 3	Rep 1	Rep 2	Rep 3	MEANS	SEM
Huh-106	Mock	8.42164e-05	0.000136828	3.64272e-05	7.5527e-05	7.54448e-06	5.02384e-06	3.79889e-06	7.6251e-05	5.22197e-05	0.000136426	6.7048e-07	3.58685e-07	1.30388e-06	4.74304e-05	1.40631e-05
	D1	0.109978	0.255806	0.128073	0.111108	0.206896	0.215762	0.276181	0.129023	0.0934963	0.132743	0.000533895	0.000486632	0.000460679	0.127734	0.0256724
	D4	0.106079	0.133215	0.107163	0.139949	0.208762	0.1057	0.163285	0.170214	0.235284	0.228929	0.000658958	0.000699099	0.000743912	0.123129	0.0228056
	D7	0.0515071	0.162523	0.171389	0.131591	0.0609714	0.0460753	0.0607015	0.131013	0.120768	0.143574	0.000873354	0.00120966	0.000928033	0.0833173	0.0174321
	D10	0.0723412	0.0734774	0.0538826	0.076156	0.0193298	0.0208515	0.021357	0.0914747	0.0666175	0.0769761	0.000553004	0.000498991	0.000478416	0.0441534	0.00946912
HepG2-NTCP	Mock	0.0007078	0.000922919	0.00236348	0.00391016	0.000106578	6.28924e-06	5.3813e-05	2.62494e-07	5.49689e-07	3.3748e-07	2.87677e-07	2.03584e-07	4.9692e-07	0.000621014	0.000332328
	D1	0.0608192	0.0770599	0.0757667	0.0613807	0.0898781	0.095792	0.0996424	0.0190612	0.0146933	0.185952	0.000278148	0.000457387	0.00021634	0.0600767	0.0148855
	D4	0.561883	0.446767	0.739692	0.533047	0.268448	0.188177	0.284169	0.180925	0.512306	0.42061	0.00184246	0.00229339	0.000394225	0.318504	0.0664171
	D7	1.17932	1.18285	1.74673	1.27421	0.563995	0.562321	0.644278	0.702766	0.793017	0.733258	0.0043224	0.00435142	0.00508776	0.722808	0.147253
	D10	1.91286	1.57571	2.17306	2.28005	1.06079	0.827228	1.20763	0.96621	1.40475	0.963931	0.00622493	0.00739179	0.00582188	1.10705	0.215349

## Sheet: 1g
Figure 1g
		IU/mL HBsAg
		Exp 1			Exp 2			Exp 3			Exp 4
	Sample	Rep 1	Rep 2	Rep 3	Rep 1	Rep 2	Rep 3	Rep 1	Rep 2	Rep 3	Rep 1	Rep 2	Rep 3	MEANS	SEM
Huh-106	Mock	0.0587447	0.0948426	0.0693486	0.197014	0.238298	0.188961	0.00664172	0.0469788	0.0358943	0.201797	0.0511513	0.296371	0.123837	0.0274205
	D1	0.268528	0.325508	0.256038	0.101035	0.126371	0.125944	0.0981462	0.0943581	0.116207	0.118016	0.182675	0.292718	0.175462	0.0248079
	D4	0.408927	0.519199	0.507204	0.222033	0.226669	0.193004	0.0560497	0.0863957	0.0700327	0.17835	0.113466	0.13144	0.226064	0.0473688
	D7	1.3779	1.40435	1.38697	0.364912	0.312022	0.383681	0.127029	0.22161	0.243322	0.372563	0.388338	0.562159	0.595405	0.141642
	D10	13.4027	10.5004	1.69857	0.58646	0.505999	0.854741	0.193556	0.269535	0.32532	0.449447	0.782948	0.829987	2.53331	1.28751
HepG2-NTCP	Mock	0.056835	0.0412946	0.000200423	0.0744459	0.0626446	0.0666952	0.0643161	0.570585	0.0248221	0.176466	0.447459	0.02686	0.134385	0.0525514
	D1	0.440921	0.15021	0.218801	0.442885	0.554439	1.17806	0.697839	0.876643	0.724945	0.399236	0.355	0.358219	0.5331	0.0844159
	D4	1.01354	0.570003	0.443084	0.491962	0.509499	0.489044	1.85691	1.51537	2.17575	0.542936	0.460782	0.46391	0.877732	0.179328
	D7	3.15984	2.22408	2.47612	2.83656	2.74117	2.75716	5.33822	6.33959	4.93017	1.07309	1.69605	1.41764	3.08247	0.470621
	D10	13.4727	8.89181	10.742	5.34029	6.50966	7.1887	7.38329	9.47827	7.46604	0.876631	1.32966	1.03669	6.64298	1.1438

## Sheet: 1h
Figure 1h
		PEI U/mL HBeAg
		Exp 1			Exp 2			Exp 3			Exp 4
	Sample	Rep 1	Rep 2	Rep 3	Rep 1	Rep 2	Rep 3	Rep 1	Rep 2	Rep 3	Rep 1	Rep 2	Rep 3	MEANS	SEM
Huh-106	Mock	0.0122292	0.0132552	0.0145404	0.0467503	0.0308715	0.0214894	0.0224501	0.0146594	0.0146494	0.108946	0.026944	0.0745395	0.0334437	0.00861651
	D1	0.0206395	0.0179731	0.0205066	0.0506686	0.0226198	0.0224401	0.028677	0.031781	0.027762	0.0614076	0.0645238	0.0484031	0.0347835	0.00485669
	D4	0.0606066	0.0606689	0.0430163	0.0286777	0.0246896	0.0804272	0.0434713	0.0409925	0.0432891	0.0334896	0.0337578	0.0542799	0.0456139	0.00459647
	D7	0.44857	0.427199	0.42911	0.0599651	0.262022	0.059735	0.0487989	0.047601	0.0434845	0.158278	0.221096	0.253025	0.204907	0.0464107
	D10	1.5793	1.97826	1.65089	0.162083	0.116672	0.158129	0.0884629	0.0957166	0.139643	0.2318	0.51721	0.424884	0.595254	0.203833
HepG2-NTCP	Mock	0.0346723	0.0369215	0.0328594	0.0265204	0.0178448	0.0236268	0.0271538	0.0269418	0.0404403	0.0972963	0.10962	0.0459114	0.0433174	0.00843778
	D1	0.0281935	0.0850351	0.0401979	0.0182305	0.0892597	0.0485049	0.111314	0.0526407	0.0512473	0.167998	0.298177	0.0602997	0.0875916	0.0224931
	D4	1.09885	1.02304	0.0957551	0.127968	0.14641	0.154935	1.5647	1.38047	1.94233	0.20778	0.29354	0.261696	0.691456	0.192908
	D7	13.5725	12.2163	9.75853	5.92122	5.23699	4.69836	9.40264	11.2423	10.2765	1.86971	2.66673	2.57081	7.45272	1.18177
	D10	28.8824	28.4641	24.3467	13.8681	15.7696	17.2257	15.2088	17.6194	17.5406	3.33265	4.50169	3.46025	15.8517	2.54111

## Sheet: 2c
Figure 2c	Primary screen raw data
Construct Barcode	Construct IDs	1 - Early time point (ETP)	2 - Pre-sort control	3 - HBV replicate 1	4 - HBV replicate 2	5 - Mock replicate 1-A11	6 - Mock replicate 2-B12	Gene Symbol	best gene match	# clones/Gene	LFC-HBV 3	LFC-HBV 4	LFC HBV 3-pre-sort	LFC HBV 4-pre-sort	LFC- MOCK A11 ETP	LFC- MOCK B12 ETP	AVERAGE LFC HBV	AVERAGE LFC HBV presort	AVERAGE LFC MOCK
CCCCAAGCTGACCCAAAACTTGAA	TRCN0000467796	1.55444	1.24864	0	2.41187	0	0	ZZZ3	ZZZ3	1	-1.55444	0.857427	-1.24864	1.16323	-1.55444	-1.55444	-0.348508	-0.0427073	-1.55444
GGTTATTCGGAGCCTGTCCATGTC	TRCN0000481420	5.24492	4.95331	5.01088	0.0824272	1.21997	0.123828	ZYX	ZYX	1	-0.23404	-5.16249	0.0575667	-4.87089	-4.02495	-5.12109	-2.69827	-2.40666	-4.57302
ACTCTTCGTACTGGACCCTGATAT	TRCN0000465470	5.91711	5.98238	0.206285	6.10174	0	0.237862	Zyg11b	ZYG11B	1	-5.71083	0.184629	-5.77609	0.119365	-5.91711	-5.67925	-2.7631	-2.82836	-5.79818
GCCTGGATCCAGAGTTGCCCCGTC	TRCN0000466658	5.78694	5.85668	6.21197	5.61669	0.941385	6.24819	ZXDC	ZXDC	1	0.425025	-0.170255	0.355292	-0.239988	-4.84556	0.461242	0.127385	0.0576522	-2.19216
TCAAAAGCCTGTAGCTACACTGGA	TRCN0000470669	6.33009	6.49593	7.14929	7.01126	2.31854	0	ZWINT	ZWINT	1	0.8192	0.681169	0.653356	0.515325	-4.01155	-6.33009	0.750185	0.584341	-5.17082
AAAGCAGGGGAGCTGCTTGTAGGC	TRCN0000477093	6.12042	6.30945	5.07149	6.12563	1.21997	7.26664	ZWILCH	ZWILCH	1	-1.04893	0.00520625	-1.23796	-0.183823	-4.90045	1.14622	-0.521863	-0.710892	-1.87711
TCAGACACTACTAGCTGCAAGGCC	TRCN0000467728	5.65205	5.6368	3.03993	3.62963	0.140469	0	ZSWIM2	ZSWIM2	1	-2.61212	-2.02242	-2.59687	-2.00716	-5.51158	-5.65205	-2.31727	-2.30202	-5.58182
CTGTGTTAGGACGTTTGTCAGCAT	TRCN0000492237	6.46972	6.41071	6.9857	6.32449	2.09506	0	ZSCAN9	ZSCAN9	1	0.515975	-0.145239	0.574986	-0.0862281	-4.37467	-6.46972	0.185368	0.244379	-5.4222
CGCTGCCAATCCTCCGATCTCTAG	TRCN0000469478	6.22302	5.56472	4.8606	5.75741	0.268467	0	ZSCAN5A	ZSCAN5A	1	-1.36242	-0.465613	-0.704124	0.192685	-5.95456	-6.22302	-0.914018	-0.255719	-6.08879
TATGCTCGCCCTCGCGTCCTGGCA	TRCN0000466479	5.97641	5.97112	6.46261	5.83525	0.862438	0.123828	ZSCAN32	ZSCAN32	1	0.486195	-0.141166	0.49149	-0.135871	-5.11397	-5.85258	0.172515	0.17781	-5.48328
TAGCCAGATGCCGCAACATACATG	TRCN0000468360	6.31468	6.49646	4.86631	6.13471	8.70534	8.17291	ZSCAN31	ZSCAN31	1	-1.44837	-0.179972	-1.63015	-0.361747	2.39066	1.85823	-0.814171	-0.995946	2.12445
TCGGCCCCACTTCGGGATTGCTTT	TRCN0000466428	1.59582	1.16679	0.0544017	3.47421	0	0	ZSCAN29	ZSCAN29	1	-1.54142	1.87838	-1.11239	2.30742	-1.59582	-1.59582	0.16848	0.597516	-1.59582
CCGTTTGACTCAATTATGTGCTTA	TRCN0000466947	6.66097	6.80159	6.72144	6.71362	1.65422	0.123828	ZSCAN26	ZSCAN26	1	0.0604704	0.0526503	-0.0801435	-0.0879636	-5.00675	-6.53714	0.0565603	-0.0840535	-5.77195
GACCGGATAATCTAAGAACCCCAC	TRCN0000475670	4.70273	4.76796	4.59986	3.71931	0	7.50382	ZSCAN22	ZSCAN22	1	-0.102864	-0.983416	-0.168094	-1.04865	-4.70273	2.80109	-0.54314	-0.60837	-0.950818
CAACTTGGCCTGCCTCGGGAAATT	TRCN0000478659	6.78616	6.81256	7.0207	7.12653	1.50627	8.25308	ZSCAN21	ZSCAN21	1	0.234544	0.340374	0.208143	0.313973	-5.27989	1.46692	0.287459	0.261058	-1.90649
ACTCTCGAAGTCTGCCGATTTTTT	TRCN0000479836	6.27171	6.26527	5.66357	5.79762	0.690266	0	ZSCAN20	ZSCAN20	1	-0.608142	-0.474095	-0.601704	-0.467656	-5.58144	-6.27171	-0.541119	-0.53468	-5.92658
AATCTCTAACTGCCTTATGGTTAG	TRCN0000467418	5.86799	5.74477	6.47201	5.64748	7.10459	0.123828	ZSCAN2	ZSCAN2	1	0.604011	-0.220518	0.72724	-0.0972889	1.23659	-5.74417	0.191746	0.314976	-2.25379
GGCGGGGTGGTGACGGTCGCGTAC	TRCN0000467166	6.45575	6.44041	4.13128	5.95015	0.778919	10.0762	ZSCAN16	ZSCAN16	1	-2.32447	-0.505594	-2.30913	-0.490259	-5.67683	3.62042	-1.41503	-1.3997	-1.0282
CCCTACCTAGCGGGTCATGTGAGA	TRCN0000465829	1.27764	1.05747	0	0	0	0	ZSCAN12	ZSCAN12	1	-1.27764	-1.27764	-1.05747	-1.05747	-1.27764	-1.27764	-1.27764	-1.05747	-1.27764
TAAGCGGTCAACCACGCGGAAGTT	TRCN0000480269	6.55262	6.26589	6.70453	6.65043	1.50627	0	ZRSR2	ZRSR1	3	0.15191	0.0978066	0.438645	0.384542	-5.04635	-6.55262	0.124858	0.411594	-5.79949
TTCAGAGTCCTGCCAAGCCATAGG	TRCN0000469030	3.55337	3.39711	2.13149	4.85004	0	0	ZRSR2	ZRSR2	3	-1.42188	1.29667	-1.26562	1.45293	-3.55337	-3.55337	-0.0626087	0.093652	-3.55337
TATGCCGATTGCCAAGTACATTTT	TRCN0000477197	5.69869	5.53547	5.77913	5.21685	1.91116	0	ZRSR2	ZRSR2	3	0.0804332	-0.481848	0.243661	-0.31862	-3.78753	-5.69869	-0.200707	-0.0374791	-4.74311
TTTGAGCCGTTACACCACGCTAGG	TRCN0000471802	5.20313	5.0719	0.106826	4.65845	0	7.53133	ZRANB2	ZRANB2	1	-5.09631	-0.544688	-4.96507	-0.413448	-5.20313	2.3282	-2.8205	-2.68926	-1.43747
CGTTCGTTTGTGACATAGAGCTAG	TRCN0000478128	7.42687	7.58861	7.23606	8.2634	2.53764	8.37064	ZPLD1	ZPLD1	1	-0.190807	0.836529	-0.352541	0.674796	-4.88923	0.943764	0.322861	0.161127	-1.97273
GGGGTGTCAGGAAGGGTTCCCTTT	TRCN0000465793	4.98688	5.06344	3.59304	5.13593	7.18587	0	ZPBP2	ZPBP2	1	-1.39385	0.149043	-1.4704	0.0724893	2.19899	-4.98688	-0.622402	-0.698955	-1.39395
CGCACTGGGAAAGATAGGCTACGC	TRCN0000471387	5.82876	5.98163	6.16252	5.40077	0.778919	8.77153	ZPBP	ZPBP	1	0.333757	-0.427994	0.18089	-0.580861	-5.04984	2.94276	-0.0471188	-0.199986	-1.05354
TACCAGCGCGTTCGAGTTAACAGT	TRCN0000466200	6.8499	6.80539	6.1081	7.30396	8.59177	0.123828	ZP2	ZP2	1	-0.7418	0.45406	-0.697294	0.498566	1.74187	-6.72607	-0.14387	-0.0993638	-2.4921
GGACCACTACCAAAATTTTCCTCC	TRCN0000476331	5.41447	5.47298	4.58377	5.80142	0.595807	0.237862	ZP1	ZP1	1	-0.830703	0.386952	-0.889212	0.328443	-4.81866	-5.17661	-0.221876	-0.280384	-4.99764
ATTGGATATCTTTGGGTCGCACCC	TRCN0000480954	5.59707	4.90522	3.72047	4.80978	0.268467	6.84548	ZNRF4	ZNRF4	1	-1.8766	-0.787296	-1.18475	-0.0954445	-5.3286	1.24841	-1.33195	-0.640095	-2.0401
ATACGGGGCGCGCTACCTGTAAGA	TRCN0000474899	6.18002	6.45125	6.76134	7.03636	8.17428	0.237862	ZNRF2P2	ZNRF2P1	1	0.581317	0.856335	0.310085	0.585102	1.99426	-5.94216	0.718826	0.447593	-1.97395
GGGCAGGTCATACCACCGTCCTCA	TRCN0000479058	7.16747	7.18291	7.54832	7.5652	8.30505	9.50729	ZNRF1	ZNRF1	1	0.380855	0.397736	0.365411	0.382292	1.13758	2.33982	0.389296	0.373851	1.7387
CGAAAGTAAATCCTGTTAATTAAT	TRCN0000466467	5.65776	5.53445	6.24451	5.72329	0.494727	8.55037	ZNRD1	ZNRD1	2	0.586746	0.0655338	0.71006	0.188848	-5.16303	2.89261	0.32614	0.449454	-1.13521
CATCATTCGCCTCTATCAACAATA	TRCN0000471555	5.74157	5.85177	5.54032	5.95563	0.862438	6.6248	ZNRD1	ZNRD1	2	-0.20125	0.214054	-0.311449	0.103855	-4.87914	0.883228	0.0064023	-0.103797	-1.99795
TGTTGGGCCGTAGAGCCTGTGACA	TRCN0000476219	7.41295	7.42219	6.83506	7.80255	1.70035	0.123828	ZNHIT3	ZNHIT3	1	-0.577893	0.389604	-0.587133	0.380363	-5.7126	-7.28912	-0.0941447	-0.103385	-6.50086
ACACAAAGCTTCTGCAGATGCTGA	TRCN0000477519	6.98516	6.8417	6.74334	7.24367	1.74505	7.75311	ZNHIT2	ZNHIT2	1	-0.241823	0.258504	-0.0983626	0.401965	-5.24012	0.767947	0.00834048	0.151801	-2.23608
GGGTACAAGGTCCCCCCTGGCCTT	TRCN0000470999	5.90207	6.03307	6.47076	5.16222	2.02429	0	ZNHIT1	ZNHIT1	1	0.568685	-0.739847	0.43769	-0.870842	-3.87779	-5.90207	-0.0855812	-0.216576	-4.88993
CCTGACTCCCTTTAAGTGTTCGTG	TRCN0000472815	4.20436	3.9768	0	4.218	0	6.84773	ZNF92	ZNF92	1	-4.20436	0.0136392	-3.9768	0.241202	-4.20436	2.64336	-2.09536	-1.8678	-0.780501
GCCGACTTGCTCCATGATGCAGCT	TRCN0000470492	4.97386	5.13917	5.45316	4.39978	7.6932	0.123828	ZNF85	ZNF85	3	0.479296	-0.574088	0.313993	-0.73939	2.71933	-4.85004	-0.0473958	-0.212699	-1.06535
ACTCCATTCTCACCCTCTGCATTC	TRCN0000469516	6.16406	6.27751	5.08462	6.59007	0.778919	0	ZNF85	ZNF85	3	-1.07944	0.426012	-1.19289	0.312563	-5.38514	-6.16406	-0.326715	-0.440163	-5.7746
TACTATCCCAATAGAAACACCTCC	TRCN0000476048	4.6692	4.59879	0	3.22031	0.140469	0	ZNF85	ZNF85	3	-4.6692	-1.44888	-4.59879	-1.37848	-4.52873	-4.6692	-3.05904	-2.98864	-4.59896
CATACTTCGTCTTATGCAAGGATG	TRCN0000478735	3.74334	3.62876	4.58377	1.16012	1.01624	0	ZNF846	ZNF846	1	0.840424	-2.58323	0.955012	-2.46864	-2.72711	-3.74334	-0.871402	-0.756814	-3.23523
TGTGGGTCATTTACCCCTCTACGT	TRCN0000473585	5.58256	5.56273	4.02971	5.55307	1.01624	0.123828	ZNF843	ZNF843	1	-1.55285	-0.0294943	-1.53302	-0.00965547	-4.56633	-5.45874	-0.791174	-0.771335	-5.01253
TTAACAATGCGTTCCGCACCAGGG	TRCN0000468366	7.83879	8.00472	8.07455	8.14358	3.09887	0.620804	ZNF839	ZNF839	1	0.235752	0.304786	0.0698308	0.138865	-4.73992	-7.21799	0.270269	0.104348	-5.97896
CTTCCATCACCACAGTTTACCTCC	TRCN0000477802	3.82391	3.3745	0	2.51935	0.140469	7.60955	ZNF837	ZNF837	1	-3.82391	-1.30457	-3.3745	-0.855152	-3.68344	3.78564	-2.56424	-2.11483	0.0510976
GACGGATACGCCCCAAATCCAAAT	TRCN0000474328	6.25728	6.01491	5.96189	7.18978	0.690266	0.123828	ZNF830	ZNF830	1	-0.295383	0.932505	-0.0530126	1.17488	-5.56701	-6.13345	0.318561	0.560931	-5.85023
AAATGTGTCACATGTCCGTTTACA	TRCN0000467852	4.3465	3.88059	0	3.7854	0	0	ZNF83	ZNF83	1	-4.3465	-0.561104	-3.88059	-0.095192	-4.3465	-4.3465	-2.4538	-1.98789	-4.3465
ACTTGCTCCCCATCGACTATTATC	TRCN0000476332	5.97837	6.03595	6.8767	5.65507	2.12918	0.123828	ZNF829	ZNF829	2	0.898329	-0.323297	0.840747	-0.380879	-3.84919	-5.85454	0.287516	0.229934	-4.85186
CCTAGTTTAATCTGAAAGACTGCG	TRCN0000470646	5.10743	5.16311	3.97435	2.31291	0.494727	0	ZNF829	ZNF829	2	-1.13308	-2.79451	-1.18876	-2.8502	-4.6127	-5.10743	-1.9638	-2.01948	-4.86006
ATGCAGAGTGCCTGAATATTTACC	TRCN0000473739	5.39507	5.45369	1.63856	5.63814	6.46655	0.123828	ZNF821	ZNF821	1	-3.7565	0.24307	-3.81513	0.184444	1.07148	-5.27124	-1.75672	-1.81534	-2.09988
TCTCTAGTACCTCAATAGGTGGTT	TRCN0000468214	5.99264	6.16541	5.15944	6.32871	0	0	ZNF816-ZNF321P	ZNF321P	2	-0.833203	0.336074	-1.00597	0.163306	-5.99264	-5.99264	-0.248565	-0.421333	-5.99264
ATACCCTTCTTATTCAGAGCAATT	TRCN0000471939	3.58454	3.42379	0	4.24956	0	0	ZNF816-ZNF321P	ZNF321P	2	-3.58454	0.665022	-3.42379	0.825776	-3.58454	-3.58454	-1.45976	-1.299	-3.58454
CGTGCCTTGTCGAAGCCACGTTAA	TRCN0000478315	4.73395	4.44017	6.45125	5.0139	8.32865	0.123828	ZNF816	ZNF816	1	1.7173	0.279952	2.01108	0.573734	3.5947	-4.61012	0.998624	1.29241	-0.507714
GTCTAACAGCAGGGACAGGGGGTA	TRCN0000491485	2.89498	2.49058	0	3.63988	0	0	ZNF804B	ZNF804B	1	-2.89498	0.744894	-2.49058	1.1493	-2.89498	-2.89498	-1.07505	-0.670638	-2.89498
AACTGACACCCCATTACTACCTTT	TRCN0000480689	4.2526	3.89019	5.31933	4.40179	0.386028	8.12323	ZNF800	ZNF800	1	1.06673	0.149188	1.42914	0.5116	-3.86657	3.87064	0.607958	0.97037	0.00203316
GTTATATACTATGGAATGGATTGA	TRCN0000480939	6.25459	6.43167	6.05572	5.84561	1.21997	0	ZNF80	ZNF80	1	-0.198864	-0.408977	-0.375951	-0.586065	-5.03461	-6.25459	-0.30392	-0.481008	-5.6446
GGACTCACAACCGATTTTTTACAC	TRCN0000469315	6.02771	6.02945	5.55691	6.44913	1.21997	8.5982	ZNF8	ZNF8	1	-0.470804	0.421423	-0.472545	0.419681	-4.80774	2.57049	-0.0246905	-0.026432	-1.11862
ATCGCACGAGTGATACCGAACTGG	TRCN0000481506	5.36547	5.20473	6.0237	5.53672	1.50627	0.237862	ZNF792	ZNF792	2	0.658234	0.171251	0.818975	0.331991	-3.8592	-5.1276	0.414743	0.575483	-4.4934
CGACCCCCGTAATATCACTAGCAC	TRCN0000478584	5.2675	5.12704	0	5.47225	0	0	ZNF792	ZNF792	2	-5.2675	0.204752	-5.12704	0.34521	-5.2675	-5.2675	-2.53138	-2.39092	-5.2675
TATTCAACTATACCGACCTTGGTG	TRCN0000480610	4.47773	4.07823	2.81419	4.20656	0	0	ZNF791	ZNF791	1	-1.66354	-0.271165	-1.26404	0.12833	-4.47773	-4.47773	-0.967351	-0.567856	-4.47773
TTCTAACCTACATCGTCCGCCCTC	TRCN0000474050	3.31815	3.23587	4.15325	3.02573	0.268467	7.17209	ZNF79	ZNF79	1	0.835106	-0.292419	0.917388	-0.210138	-3.04968	3.85394	0.271344	0.353625	0.40213
AACGGGATAACACACAGCCGTAGC	TRCN0000481345	5.81276	5.86156	6.18707	6.09307	0.862438	7.93318	ZNF789	ZNF789	1	0.37431	0.280305	0.325512	0.231506	-4.95033	2.12041	0.327308	0.278509	-1.41496
TTAGTGCATCTCGAATAATAACGT	TRCN0000474935	4.95411	4.88936	5.6788	4.25845	0.690266	7.23866	ZNF786	ZNF786	1	0.724687	-0.695658	0.789442	-0.630903	-4.26385	2.28455	0.0145144	0.0792693	-0.989647
CCAGAGTGTGTCACGTTCCTGAGG	TRCN0000478599	6.60845	6.58628	5.5427	6.64451	8.15215	6.77285	ZNF785	ZNF785	1	-1.06574	0.0360597	-1.04357	0.0582303	1.54371	0.164403	-0.514841	-0.49267	0.854056
ACACAATGCTGCTCTCAGGCACTC	TRCN0000476217	5.5346	5.48253	4.73299	6.44086	0.494727	0	ZNF784	ZNF784	1	-0.801614	0.906254	-0.749538	0.95833	-5.03988	-5.5346	0.0523199	0.104396	-5.28724
GGCAAGACCTATTTGTTAAGCGAC	TRCN0000476699	6.79692	6.87953	6.15864	6.35538	8.02539	0	ZNF783	LOC155060	1	-0.638277	-0.441543	-0.720889	-0.524155	1.22847	-6.79692	-0.53991	-0.622522	-2.78423
GTATCCCAATAATCAGCAGGGAGG	TRCN0000479347	2.73133	2.48214	0	0	0	0	ZNF782	ZNF782	1	-2.73133	-2.73133	-2.48214	-2.48214	-2.73133	-2.73133	-2.73133	-2.48214	-2.73133
ATATCAGTTCTTGGGGCTGTGTGT	TRCN0000476040	3.35878	3.55828	0	3.18344	0	0	ZNF781	ZNF781	1	-3.35878	-0.175337	-3.55828	-0.374836	-3.35878	-3.35878	-1.76706	-1.96656	-3.35878
AGCCCATATCAGCAGACAGGATTA	TRCN0000474805	4.61823	4.53905	4.46076	4.52664	0.268467	0	ZNF778	ZNF778	1	-0.157467	-0.0915845	-0.078286	-0.0124035	-4.34976	-4.61823	-0.124526	-0.0453448	-4.484
ATATCTGAGAGTGTTTGCAGCCTA	TRCN0000477135	5.1863	4.74169	0.106826	4.09434	0.140469	0	ZNF777	ZNF777	1	-5.07948	-1.09196	-4.63487	-0.647355	-5.04583	-5.1863	-3.08572	-2.64111	-5.11607
ACCCGAATTGGCAACAGCGTTTCA	TRCN0000466381	7.62184	7.67696	7.4695	6.96923	7.61408	0.702528	ZNF776	ZNF776	2	-0.152342	-0.652613	-0.207458	-0.707728	-0.0077627	-6.91931	-0.402478	-0.457593	-3.46354
TTGTACCAGTACGCTCCTGGTCAC	TRCN0000477878	6.19356	6.22603	4.83945	5.58346	6.89372	7.91454	ZNF776	ZNF776	2	-1.35411	-0.610101	-1.38657	-0.642563	0.700161	1.72098	-0.982105	-1.01457	1.21057
GATAGCCTCCCCTTTGATATATAT	TRCN0000481248	3.30573	2.80657	0	3.50815	0	0	ZNF775	ZNF775	1	-3.30573	0.202422	-2.80657	0.70158	-3.30573	-3.30573	-1.55165	-1.0525	-3.30573
GTACTTCAGCATTGCGCCGACACC	TRCN0000480963	6.01506	6.03162	7.46762	6.30959	2.12918	0	ZNF774	ZNF774	1	1.45256	0.294534	1.436	0.277969	-3.88587	-6.01506	0.873549	0.856984	-4.95046
GCCTGCCTACGTATAGAAACAATT	TRCN0000477481	5.72302	5.74741	6.25543	6.36416	6.79886	0	ZNF772	ZNF772	1	0.532413	0.641137	0.508025	0.616749	1.07584	-5.72302	0.586775	0.562387	-2.32359
AAAACCCAGTTATGGCCTGGAGAC	TRCN0000467501	3.52509	3.4543	3.80223	3.51929	0	0	ZNF770	ZNF770	1	0.277139	-0.0057976	0.347934	0.064997	-3.52509	-3.52509	0.135671	0.206465	-3.52509
TTAGTACTATCCCTGAGCCTCTGC	TRCN0000466069	4.65621	4.10045	5.7204	4.73689	0.386028	0.123828	ZNF77	ZNF77	1	1.06419	0.0806755	1.61995	0.636441	-4.27019	-4.53239	0.572432	1.1282	-4.40129
GTTGAAGCGAGTCACCGTGTACGA	TRCN0000479036	5.28658	5.22509	3.7372	4.72571	0.140469	0.123828	ZNF768	ZNF768	1	-1.54938	-0.560869	-1.48789	-0.499377	-5.14611	-5.16275	-1.05513	-0.993634	-5.15443
ATTCCTTGAAGTCGGTAGCTTGTG	TRCN0000467045	4.02159	3.99173	3.42771	3.55221	0	0	ZNF764	ZNF764	1	-0.593878	-0.469385	-0.564022	-0.439529	-4.02159	-4.02159	-0.531631	-0.501775	-4.02159
ACGAGTTCACTGTCATGACCAACC	TRCN0000478280	6.8345	7.00739	7.10809	6.81391	7.77765	0.34354	ZNF761	ZNF765	1	0.273594	-0.0205865	0.100706	-0.193474	0.94315	-6.49096	0.126504	-0.046384	-2.7739
GGAATGATGAAACTACCTCACAGC	TRCN0000478143	6.00741	5.05066	5.22761	5.7892	1.21997	0.123828	ZNF76	ZNF76	1	-0.779803	-0.218206	0.176948	0.738545	-4.78744	-5.88358	-0.499005	0.457746	-5.33551
GGTGATACTGCGAACGACAATGGC	TRCN0000472508	8.75821	8.74481	9.18982	9.12509	9.25165	1.11442	ZNF75D	ZNF75D	1	0.431603	0.366876	0.44501	0.380284	0.493435	-7.64379	0.399239	0.412647	-3.57518
ACTACCCGATGGAAACATAATCTC	TRCN0000466382	6.69429	6.84582	7.80438	7.11465	8.52766	8.88445	ZNF75A	ZNF75A	2	1.11009	0.420354	0.958561	0.268829	1.83336	2.19015	0.765219	0.613695	2.01176
AATACCATGACCAACAATAAGCCC	TRCN0000474225	6.51537	6.66385	6.42826	6.76444	1.83049	7.51658	ZNF75A	ZNF75A	2	-0.0871114	0.249076	-0.235594	0.100593	-4.68487	1.00121	0.0809822	-0.0675004	-1.84183
ATGTTTATACCCAGTGGGACCTTG	TRCN0000491881	5.39507	5.5707	4.24675	5.81655	6.5109	8.34303	ZNF747	ZNF747	1	-1.14832	0.421485	-1.32396	0.245849	1.11584	2.94796	-0.363418	-0.539054	2.0319
ATGCTGATTAAATGGTCGTCTGCC	TRCN0000470427	6.89342	7.08151	7.39438	6.61625	1.91116	5.37847	ZNF738	ZNF738	1	0.500959	-0.277169	0.312873	-0.465255	-4.98226	-1.51495	0.111895	-0.0761911	-3.2486
TGCCGGGGTACGCACTAGCCGATA	TRCN0000475918	4.77656	4.65804	4.85295	3.96723	0	0	ZNF720	ZNF720	1	0.0763858	-0.80933	0.194909	-0.690807	-4.77656	-4.77656	-0.366472	-0.247949	-4.77656
CACTTTTCAGCTCGAAATTAAATC	TRCN0000469082	7.04147	7.13192	6.90241	6.83301	9.63717	0.237862	ZNF718	ZNF718	2	-0.139057	-0.208462	-0.229506	-0.29891	2.5957	-6.80361	-0.173759	-0.264208	-2.10395
GCAAGGCCTCGTTTGTGTGCGGAG	TRCN0000468927	1.46794	1.39961	0	0	0	0	ZNF718	ZNF718	2	-1.46794	-1.46794	-1.39961	-1.39961	-1.46794	-1.46794	-1.46794	-1.39961	-1.46794
TAGTCCCGGGCCCATATGCATACC	TRCN0000471106	4.65621	4.17823	0.913685	3.88062	9.0913	0.237862	ZNF71	ZNF71	1	-3.74253	-0.775597	-3.26455	-0.297614	4.43509	-4.41835	-2.25906	-1.78108	0.00836914
TCAGTCTGCCTCTATCAAAAATCC	TRCN0000466081	5.33218	5.37272	5.0599	5.32978	0.778919	8.21747	ZNF707	ZNF707	1	-0.272282	-0.00240917	-0.312821	-0.0429477	-4.55327	2.88528	-0.137346	-0.177884	-0.833992
CCTACGACCGATCGCTCAAAGTCC	TRCN0000465504	7.85148	8.01772	7.92972	7.94189	8.42193	8.11998	ZNF706	ZNF706	1	0.078239	0.0904026	-0.0880005	-0.075837	0.570449	0.268498	0.0843208	-0.0819188	0.419474
TTCCGTGTTATCTCATCCTCCAAT	TRCN0000476834	6.3357	5.73858	5.63373	5.13351	1.21997	0	ZNF705D	ZNF705D	1	-0.70197	-1.20219	-0.104851	-0.605068	-5.11573	-6.3357	-0.952078	-0.35496	-5.72571
AGTATTTAAATCGATGTCTATAAC	TRCN0000476486	5.10385	5.07611	4.27566	1.08213	0.494727	0	ZNF701	ZNF701	1	-0.828188	-4.02172	-0.800447	-3.99398	-4.60912	-5.10385	-2.42495	-2.39721	-4.85648
TTCTAAAATCCCTGGAGTTCTTAT	TRCN0000471219	5.22857	5.18016	5.81994	5.39876	1.15521	7.78688	ZNF695	ZNF695	3	0.591367	0.170187	0.639774	0.218594	-4.07336	2.55831	0.380777	0.429184	-0.757529
TCTCCTGAACACTATGAGACCGTA	TRCN0000470953	6.43119	6.61549	6.41921	6.4813	6.73381	7.2506	ZNF695	ZNF695	3	-0.0119741	0.0501068	-0.19628	-0.134199	0.302621	0.819412	0.0190663	-0.16524	0.561017
ATTTCATTACTAATATTCAGCCAT	TRCN0000465790	5.7199	5.92284	4.94941	5.2214	1.34139	0	ZNF695	ZNF695	3	-0.770497	-0.498503	-0.973438	-0.701443	-4.37851	-5.7199	-0.6345	-0.83744	-5.04921
CGATAGCCTGCCTCAAGTCAAATT	TRCN0000476828	6.71165	6.54283	5.33177	5.91824	0.778919	0.123828	ZNF692	ZNF692	1	-1.37988	-0.793408	-1.21106	-0.624582	-5.93273	-6.58782	-1.08665	-0.91782	-6.26028
TTTGGCATCCCCCCTGTAGTGCGC	TRCN0000472367	6.07542	5.85014	3.68212	5.38766	7.18891	0	ZNF689	ZNF689	1	-2.3933	-0.687765	-2.16802	-0.462479	1.11349	-6.07542	-1.54053	-1.31525	-2.48097
GGTATTGGATTGTGTTGTTTGGTC	TRCN0000467251	6.87568	6.87511	6.31792	6.54899	9.06262	7.66539	ZNF684	ZNF684	1	-0.557758	-0.326687	-0.557188	-0.326117	2.18694	0.789714	-0.442223	-0.441653	1.48833
AAAAATGGGCGCTCTGAGACACAC	TRCN0000466950	4.17509	3.82163	1.18151	3.72574	0.140469	0.123828	ZNF680	ZNF680	1	-2.99358	-0.449349	-2.64012	-0.0958951	-4.03462	-4.05126	-1.72146	-1.36801	-4.04294
AAGCCTAAAGAACCTTCAAATTCC	TRCN0000473143	2.73133	2.96631	0	3.70962	0	0	ZNF678	ZNF678	2	-2.73133	0.978285	-2.96631	0.743305	-2.73133	-2.73133	-0.876524	-1.1115	-2.73133
TACAGTTTACTCATAATTACGAAT	TRCN0000477696	4.29509	4.44669	0	4.1067	0	0	ZNF678	ZNF678	2	-4.29509	-0.188387	-4.44669	-0.339986	-4.29509	-4.29509	-2.24174	-2.39334	-4.29509
GGCATACGGCTCAGGAGGTCCGGT	TRCN0000478339	2.79786	2.22336	0	2.19745	0	0	ZNF677	ZNF677	1	-2.79786	-0.600408	-2.22336	-0.0259166	-2.79786	-2.79786	-1.69913	-1.12464	-2.79786
CCCTCCTCGTTACGACCTCCATAG	TRCN0000478862	5.77498	5.65192	6.24011	5.96584	1.34139	0	ZNF672	ZNF672	1	0.465128	0.19086	0.588191	0.313922	-4.43359	-5.77498	0.327994	0.451057	-5.10429
AATTTTAGCAAGCCTGGTGATATC	TRCN0000468184	3.8181	3.90919	0	4.24062	0	0.123828	ZNF671	ZNF671	1	-3.8181	0.422519	-3.90919	0.331427	-3.8181	-3.69427	-1.69779	-1.78888	-3.75618
ATGCGCACAGCTCCGACGCATCGC	TRCN0000466883	4.2526	4.18864	3.09936	2.6602	0.386028	0	ZNF670	ZNF670	1	-1.15324	-1.5924	-1.08928	-1.52844	-3.86657	-4.2526	-1.37282	-1.30886	-4.05958
ACGCAAACCACCTTCTCGAGGCGA	TRCN0000476151	5.48957	5.35781	5.84523	5.1551	1.01624	0	ZNF669	ZNF669	1	0.355656	-0.334475	0.487416	-0.202716	-4.47334	-5.48957	0.0105902	0.14235	-4.98146
GCCGGTAACTGGTACTTATAGGTG	TRCN0000480743	5.9266	5.9628	6.24889	7.16812	0.862438	0	ZNF667	ZNF667	1	0.322283	1.24152	0.286083	1.20532	-5.06417	-5.9266	0.7819	0.7457	-5.49538
ATTAAATGAAGCTCCGATCGGGTT	TRCN0000475623	5.09906	5.02621	5.59181	5.61928	1.39847	0	ZNF662	ZNF662	1	0.492754	0.520222	0.565606	0.593074	-3.70059	-5.09906	0.506488	0.57934	-4.39982
TCCACCTTATGCACCGACGTTCCA	TRCN0000477896	3.76467	3.60176	0	0	0	0	ZNF660	ZNF660	1	-3.76467	-3.76467	-3.60176	-3.60176	-3.76467	-3.76467	-3.76467	-3.60176	-3.76467
CGCTCATGGTCAGTGCTAGTTTGA	TRCN0000474751	5.23404	5.38974	6.14225	4.54311	1.55729	0.123828	ZNF658	ZNF658	1	0.908212	-0.690929	0.752517	-0.846625	-3.67675	-5.11021	0.108642	-0.047054	-4.39348
CCATCTTTAAACGACTAACACCTT	TRCN0000467232	4.73086	5.00133	0.0544017	5.15867	0	0	ZNF655	ZNF655	1	-4.67646	0.427807	-4.94693	0.157334	-4.73086	-4.73086	-2.12432	-2.3948	-4.73086
GTATGTGTGGGCGCTCACGCAACG	TRCN0000469522	4.83245	4.39819	0	4.8128	0	0	ZNF653	ZNF653	1	-4.83245	-0.0196491	-4.39819	0.414607	-4.83245	-4.83245	-2.42605	-1.99179	-4.83245
TATTACCGGAGGTAACACAACTTT	TRCN0000475659	5.29603	4.38468	4.48819	4.46076	0.595807	0.123828	ZNF645	ZNF645	2	-0.807833	-0.83527	0.103519	0.0760827	-4.70022	-5.1722	-0.821552	0.0898009	-4.93621
CAGCGTCTACCTTTTTTATGACAA	TRCN0000481285	4.73395	3.74614	4.51754	0	1.08739	0.123828	ZNF645	ZNF645	2	-0.216414	-4.73395	0.771399	-3.74614	-3.64656	-4.61012	-2.47518	-1.48737	-4.12834
TTTATGCATGAGACAATACTCATG	TRCN0000475663	0.262335	0.177681	0	0	0	0	ZNF644	ZNF644	1	-0.262335	-0.262335	-0.177681	-0.177681	-0.262335	-0.262335	-0.262335	-0.177681	-0.262335
TGTAATTCTTAACGTAACGTACCT	TRCN0000465428	7.31621	7.43372	5.92678	7.67388	8.50021	0.123828	ZNF641	ZNF641	1	-1.38942	0.357672	-1.50694	0.240156	1.18401	-7.19238	-0.515876	-0.633392	-3.00418
TTATCCCCAGGATGACCGGCGTCG	TRCN0000471810	3.90571	3.81157	3.93864	4.87627	0.494727	0.123828	ZNF638	ZNF638	1	0.0329272	0.970557	0.127074	1.0647	-3.41099	-3.78189	0.501742	0.595889	-3.59644
TCCACGGCAATTCAGCCCCTACGA	TRCN0000477415	3.09101	1.5033	0	0	0	0	ZNF628	ZNF628	1	-3.09101	-3.09101	-1.5033	-1.5033	-3.09101	-3.09101	-3.09101	-1.5033	-3.09101
TATCGTATGCAGTGATGCCATGTC	TRCN0000466983	5.17611	5.30019	6.77305	4.96992	1.7884	0.237862	ZNF626	ZNF626	1	1.59694	-0.206187	1.47285	-0.330275	-3.3877	-4.93824	0.695376	0.571288	-4.16297
ATGACCCTTTTGTAACTTCACGAC	TRCN0000473435	6.16349	6.10968	5.82288	5.64324	1.28196	0.123828	ZNF625	ZNF625	1	-0.340611	-0.52025	-0.286802	-0.466441	-4.88153	-6.03966	-0.43043	-0.376622	-5.4606
TGCACCTGTGCTAGGCCCACACTC	TRCN0000474838	2.94388	2.3493	0	3.35491	0	0	ZNF624	ZNF624	1	-2.94388	0.411037	-2.3493	1.00561	-2.94388	-2.94388	-1.26642	-0.671844	-2.94388
TTATGAACGCCCGTTAGTGGCGGG	TRCN0000479452	5.58941	5.3532	5.21721	4.44721	1.55729	0.237862	ZNF622	ZNF622	1	-0.372198	-1.1422	-0.135985	-0.905985	-4.03212	-5.35155	-0.757198	-0.520985	-4.69183
ATAGACGTTTACATTAGTTCGCGC	TRCN0000481277	5.59792	5.74741	3.89459	4.73689	0	0	ZNF621	ZNF621	1	-1.70333	-0.86103	-1.85282	-1.01052	-5.59792	-5.59792	-1.28218	-1.43167	-5.59792
ATGATTTCCGACTAGGCATCCCAA	TRCN0000475547	3.38262	3.4586	0.106826	2.84273	0	7.69002	ZNF615	ZNF615	1	-3.27579	-0.539884	-3.35178	-0.615869	-3.38262	4.3074	-1.90784	-1.98382	0.462394
TGAAGCTCAGGAGTTCTCAGATTT	TRCN0000477342	6.50997	6.44638	5.85388	6.01913	8.89393	0.123828	ZNF613	ZNF613	1	-0.656082	-0.490831	-0.592501	-0.42725	2.38396	-6.38614	-0.573457	-0.509875	-2.00109
GTGCACTGAATCGATTGGTCACGT	TRCN0000471224	2.28523	2.06292	0	4.17638	0	0	ZNF610	ZNF610	1	-2.28523	1.89116	-2.06292	2.11346	-2.28523	-2.28523	-0.197036	0.0252706	-2.28523
CTGAAGCCCATCTGTCTATTACCT	TRCN0000475830	3.2848	2.47366	0	4.6089	0	0	ZNF608	ZNF608	1	-3.2848	1.3241	-2.47366	2.13525	-3.2848	-3.2848	-0.980347	-0.169205	-3.2848
CCGACAATGCCAACACCTTACCCC	TRCN0000480129	4.72154	4.4957	4.04322	5.43058	0.778919	0	ZNF607	ZNF607	1	-0.678318	0.709034	-0.45248	0.934872	-3.94262	-4.72154	0.0153577	0.241196	-4.33208
CCCACGCCTTCTCCAAATAGGTGT	TRCN0000470614	5.01258	4.87493	3.88336	2.58444	0	0	ZNF599	ZNF599	1	-1.12922	-2.42814	-0.99157	-2.29049	-5.01258	-5.01258	-1.77868	-1.64103	-5.01258
TTCTAAGCGCTCGAAAAATAAATT	TRCN0000480221	6.43784	6.31243	5.76186	6.08622	0.690266	0	ZNF597	ZNF597	1	-0.67598	-0.351623	-0.550566	-0.22621	-5.74758	-6.43784	-0.513801	-0.388388	-6.09271
GACAAGTCGCGGGCTCCTCTCCTT	TRCN0000468817	4.86101	4.78863	4.64266	4.27607	0.595807	0	ZNF596	ZNF596	1	-0.218352	-0.584937	-0.145967	-0.512553	-4.26521	-4.86101	-0.401645	-0.32926	-4.56311
ACCATTTTCTTCACCAGCCAGTGA	TRCN0000481244	3.17076	2.18229	4.2899	2.84863	0.140469	0	ZNF595	ZNF595	1	1.11914	-0.322128	2.10761	0.66634	-3.03029	-3.17076	0.398505	1.38697	-3.10053
CGCCATGACTAAAGCATGAGAATC	TRCN0000466684	7.08783	7.06677	6.89405	7.06198	9.32226	0.123828	ZNF593	ZNF593	1	-0.193782	-0.0258533	-0.172723	-0.00479422	2.23443	-6.964	-0.109818	-0.0887584	-2.36479
TGTCGTCCCTGATCCAGTGCGCAC	TRCN0000472835	5.29079	5.13648	5.03644	4.73848	0.494727	6.70134	ZNF587	ZNF587	1	-0.254343	-0.552308	-0.100038	-0.398003	-4.79606	1.41056	-0.403326	-0.24902	-1.69275
GCTGTTGTGTGTCATCCAGCATCA	TRCN0000472379	6.18342	6.20631	6.99268	5.94465	1.50627	0.123828	ZNF586	ZNF586	1	0.809263	-0.238767	0.786368	-0.261662	-4.67715	-6.05959	0.285248	0.262353	-5.36837
GGGCTTCTATGTTGCTCACTGTGT	TRCN0000468583	6.89342	6.83509	7.9433	7.1238	9.87759	9.02262	ZNF585A	ZNF585A	1	1.04988	0.230382	1.10821	0.288706	2.98417	2.1292	0.640132	0.698457	2.55669
ACATACCTTCAGTAGCCGCCTCCC	TRCN0000466836	4.82666	4.95636	3.14395	3.1881	0	0.123828	ZNF582	ZNF582	1	-1.68272	-1.63856	-1.81242	-1.76826	-4.82666	-4.70284	-1.66064	-1.79034	-4.76475
TACAACGGCAGAATCACACCCCCA	TRCN0000478727	7.96736	8.03999	8.53164	8.29332	8.44752	7.67555	ZNF581	ZNF581	2	0.56428	0.32596	0.491651	0.25333	0.480159	-0.291811	0.44512	0.372491	0.0941741
ATTATGTTTAGAACTAATATCTAG	TRCN0000474940	6.46229	6.46684	6.16947	6.34915	1.28196	7.28168	ZNF581	ZNF581	2	-0.292819	-0.113138	-0.29737	-0.11769	-5.18033	0.819393	-0.202979	-0.20753	-2.18047
TCCATTGCCCGAGTTGGGGCTGTC	TRCN0000469211	5.60554	5.58653	5.74852	5.44914	1.55729	0.123828	ZNF580	ZNF580	1	0.142981	-0.156397	0.161987	-0.13739	-4.04825	-5.48171	-0.00670813	0.0122986	-4.76498
GTTTGTTCTAAACATTGCGACATC	TRCN0000466083	4.10993	3.95258	4.76393	3.46271	0.690266	4.39133	ZNF578	ZNF578	1	0.653995	-0.64722	0.811347	-0.489868	-3.41967	0.281403	0.00338765	0.160739	-1.56913
ACAATCTGAACATGTGTTTCTGTC	TRCN0000470731	1.72576	1.2083	0	2.39584	0	0	ZNF577	ZNF577	1	-1.72576	0.670078	-1.2083	1.18755	-1.72576	-1.72576	-0.527843	-0.0103749	-1.72576
GCGGTGGGAGAAACTATTAAAGCT	TRCN0000491920	7.14847	7.34695	7.58372	7.17224	9.31208	9.40305	ZNF576	ZNF576	1	0.435249	0.0237695	0.236773	-0.174707	2.16361	2.25458	0.229509	0.0310329	2.20909
ACAAGTATCTCAGACTCTCAAATC	TRCN0000477637	5.32707	5.05919	5.70028	4.97397	2.12918	0.123828	ZNF575	ZNF575	1	0.37321	-0.353101	0.641094	-0.0852168	-3.19789	-5.20325	0.0100543	0.277938	-4.20057
ATACATCCCTGATTTTAATCACAT	TRCN0000476825	2.26827	1.76211	0	0	0	0	ZNF574	ZNF574	1	-2.26827	-2.26827	-1.76211	-1.76211	-2.26827	-2.26827	-2.26827	-1.76211	-2.26827
AACTATGCAATTCACTTTATTTGC	TRCN0000470722	4.926	4.95636	4.81996	5.68835	0.386028	6.08635	ZNF572	ZNF572	1	-0.106038	0.762356	-0.136403	0.731991	-4.53997	1.16035	0.328159	0.297794	-1.68981
CATCATCCTGAGTTTAGATCATTA	TRCN0000474737	5.97967	6.02001	6.86009	6.29184	1.08739	0	ZNF571	ZNF571	1	0.880419	0.312164	0.840077	0.271822	-4.89228	-5.97967	0.596291	0.55595	-5.43597
TGGTAGCAGCAGGCCGATATTTTA	TRCN0000469436	5.11456	5.25139	4.18713	5.33714	0.140469	0.237862	ZNF57	ZNF57	1	-0.927437	0.222576	-1.06426	0.08575	-4.97409	-4.8767	-0.35243	-0.489257	-4.9254
AAATTACCAAATTATGGCATAGAT	TRCN0000473293	4.53735	4.50614	1.46869	4.6534	0	0	ZNF569	ZNF569	1	-3.06866	0.116048	-3.03745	0.147257	-4.53735	-4.53735	-1.47631	-1.4451	-4.53735
CCATTTGAGATTATAACCGGCGTG	TRCN0000481426	4.46476	4.37332	5.75674	3.21576	1.01624	0.123828	ZNF567	ZNF567	1	1.29199	-1.249	1.38343	-1.15756	-3.44852	-4.34093	0.0214931	0.112934	-3.89473
CAGATTCATACAATGAAGAGCAGA	TRCN0000472436	5.33728	5.28209	5.56747	5.73847	1.65422	0	ZNF566	ZNF566	1	0.23019	0.401191	0.285382	0.456382	-3.68306	-5.33728	0.315691	0.370882	-4.51017
ACGCTTAGGCTAATGTCCTTGTGC	TRCN0000481100	4.68686	4.35032	5.08462	4.56119	0.941385	0	ZNF563	ZNF563	1	0.397764	-0.125666	0.734296	0.210866	-3.74547	-4.68686	0.136049	0.472581	-4.21616
TGATTTCAACACTTCATTTTCAGG	TRCN0000466378	5.66911	5.73504	5.91764	5.59755	1.50627	0	ZNF562	ZNF562	1	0.248525	-0.0715678	0.182603	-0.13749	-4.16285	-5.66911	0.0884785	0.0225565	-4.91598
CAAGAATAGAAAATAGCTAACTTC	TRCN0000470490	5.40189	5.32163	4.59757	6.0623	1.08739	0	ZNF561	ZNF561	1	-0.804315	0.66041	-0.724056	0.740669	-4.3145	-5.40189	-0.0719526	0.00830685	-4.85819
CAAACACCTCAACCGATTATCGTC	TRCN0000472823	5.7561	5.85586	6.06569	6.72289	1.50627	0	ZNF559	ZNF559	1	0.309594	0.966791	0.209829	0.867026	-4.24983	-5.7561	0.638192	0.538428	-5.00296
TATCGTGGTACGAGGAAACTTGAT	TRCN0000469198	4.72776	4.59489	4.56046	4.50439	0	0	ZNF558	ZNF558	1	-0.167298	-0.223367	-0.0344252	-0.0904948	-4.72776	-4.72776	-0.195332	-0.06246	-4.72776
GTTTCAGGACCACAATAAGCCCTC	TRCN0000472288	3.8947	3.8283	4.45572	3.9941	0	0	ZNF556	ZNF556	1	0.561016	0.0993936	0.627415	0.165794	-3.8947	-3.8947	0.330205	0.396605	-3.8947
TGAACCCCTCATCCAGGGCCATCA	TRCN0000467309	3.7827	3.40159	0	0	0	0	ZNF555	ZNF555	1	-3.7827	-3.7827	-3.40159	-3.40159	-3.7827	-3.7827	-3.7827	-3.40159	-3.7827
CCGTCACATAACATGTGACTCAAT	TRCN0000472897	4.17509	4.14922	0.0544017	0	0	0	ZNF554	ZNF554	1	-4.12068	-4.17509	-4.09482	-4.14922	-4.17509	-4.17509	-4.14788	-4.12202	-4.17509
GCTTAACGGAGGCCGATTATCACG	TRCN0000467044	6.36042	6.37471	6.83019	5.7869	1.01624	0.123828	ZNF550	ZNF550	2	0.469773	-0.573521	0.455486	-0.587807	-5.34419	-6.23659	-0.0518737	-0.0661605	-5.79039
TCAAGATACCCTTGACCAAATGTT	TRCN0000472999	6.44729	6.51104	5.65589	6.45977	3.69653	0.123828	ZNF550	ZNF550	2	-0.791401	0.0124812	-0.855153	-0.0512713	-2.75076	-6.32346	-0.38946	-0.453212	-4.53711
CCTGTCTGAGCCGCCCCCCTCTTG	TRCN0000470041	0	0	0	0	0	0	ZNF549	ZNF549	1	0	0	0	0	0	0	0	0	0
CAATATGTTAACCATCCATATTTC	TRCN0000469710	4.62157	4.37787	4.02631	2.59149	0	0	ZNF548	ZNF548	1	-0.595261	-2.03008	-0.351559	-1.78638	-4.62157	-4.62157	-1.31267	-1.06897	-4.62157
TTTTAGGCGAACCCTTACGCACAT	TRCN0000479235	2.83289	2.71595	3.57919	3.95907	0.140469	0	ZNF546	ZNF546	1	0.746302	1.12618	0.863242	1.24312	-2.69242	-2.83289	0.936243	1.05318	-2.76265
AGGAAAGAGTACTACGAAAGAAGG	TRCN0000473123	5.95736	6.11651	5.32763	6.01521	0.494727	6.22417	ZNF544	ZNF544	2	-0.629723	0.0578492	-0.788877	-0.101304	-5.46263	0.266817	-0.285937	-0.445091	-2.59791
CGCTCACCAGCAGTCCTTAGGCTT	TRCN0000472585	4.60647	4.57519	3.54635	2.32989	0.386028	0.123828	ZNF544	ZNF544	2	-1.06012	-2.27658	-1.02884	-2.24531	-4.22044	-4.48264	-1.66835	-1.63707	-4.35154
GGCCTTAGCGAAGAGGTGACAGAC	TRCN0000475481	5.9679	5.76142	4.92953	6.05211	0.778919	0	ZNF543	ZNF543	1	-1.03837	0.0842072	-0.831886	0.29069	-5.18898	-5.9679	-0.477081	-0.270598	-5.57844
CGAGGCAAAGTAATCGCCAAAATT	TRCN0000477935	7.7342	7.83188	8.30622	7.6834	10.0606	8.69622	ZNF542P	ZNF542P	1	0.572023	-0.0507988	0.474344	-0.148478	2.32638	0.96202	0.260612	0.162933	1.6442
CGTCGCCAGGTAAAATCCAATCGC	TRCN0000479609	4.24828	3.93414	4.13128	4.16933	0.778919	0	ZNF532	ZNF532	2	-0.117003	-0.0789477	0.197132	0.235187	-3.46936	-4.24828	-0.0979752	0.21616	-3.85882
TGGGGGAACTCGCTGTCTTTAGGC	TRCN0000476591	4.29299	3.65526	4.51511	3.25182	1.28196	0	ZNF532	ZNF532	2	0.222121	-1.04117	0.859852	-0.403439	-3.01103	-4.29299	-0.409524	0.228207	-3.65201
ACATCGTCAAGAGCAATTGAGTCA	TRCN0000480491	3.77671	3.6739	0.942819	3.1881	0.140469	0	ZNF530	ZNF530	1	-2.8339	-0.588613	-2.73108	-0.4858	-3.63624	-3.77671	-1.71125	-1.60844	-3.70648
GGATTTCCAGCTTTAGGTGTCTCG	TRCN0000474777	6.11806	5.86967	5.50414	6.52155	0	0.123828	ZNF529	ZNF529	1	-0.613922	0.403498	-0.365535	0.651885	-6.11806	-5.99423	-0.105212	0.143175	-6.05614
CTGAATCAAGCTCCCACCTTGACC	TRCN0000479338	6.03274	5.57765	5.94759	5.89918	1.08739	0	ZNF526	ZNF526	1	-0.0851508	-0.133559	0.369941	0.321533	-4.94535	-6.03274	-0.109355	0.345737	-5.48904
ATACTAAAGTTTCCCTACCAACAT	TRCN0000478740	6.00357	5.84274	5.70135	5.95152	1.7884	0	ZNF524	ZNF524	1	-0.302221	-0.0520486	-0.141391	0.108781	-4.21517	-6.00357	-0.177135	-0.016305	-5.10937
GTGGTTTGCAATCGTTCGATCATA	TRCN0000466255	5.9494	6.12872	6.03643	4.64155	0.690266	0.34354	ZNF521	ZNF521	1	0.087029	-1.30784	-0.0922958	-1.48717	-5.25913	-5.60586	-0.610407	-0.789732	-5.43249
CATTACGGCACGGCCGCTTAAGTG	TRCN0000468932	0	0	0	0	0	0	ZNF519	ZNF519	1	0	0	0	0	0	0	0	0	0
TCTCCCATAGCAGTGCAGTTAGAC	TRCN0000470037	4.72154	4.84235	4.57216	4.9077	0.862438	0.237862	ZNF518A	ZNF518A	1	-0.149379	0.186154	-0.270183	0.0653504	-3.8591	-4.48368	0.0183872	-0.102416	-4.17139
CCTCAACATTAAGACCTAACATTC	TRCN0000480463	5.67797	5.3474	4.92041	4.69657	0	6.71002	ZNF517	ZNF517	1	-0.757564	-0.981404	-0.426995	-0.650836	-5.67797	1.03205	-0.869484	-0.538916	-2.32296
CTGTTCTCAGCTTGAACAGATATT	TRCN0000466646	3.77971	3.47144	0.106826	0	0	0	ZNF513	ZNF513	1	-3.67288	-3.77971	-3.36462	-3.47144	-3.77971	-3.77971	-3.7263	-3.41803	-3.77971
GCTGGTGTTTCCAAGGCATACGTT	TRCN0000470092	4.12178	3.08805	4.14701	3.87485	0	0	ZNF512B	ZNF512B	2	0.0252236	-0.246937	1.05896	0.786798	-4.12178	-4.12178	-0.110857	0.922879	-4.12178
ATACGGCGTCCGCCCCGCTACCTT	TRCN0000475732	1.99685	1.1022	0	0	0	0	ZNF512B	ZNF512B	2	-1.99685	-1.99685	-1.1022	-1.1022	-1.99685	-1.99685	-1.99685	-1.1022	-1.99685
ATGTCTGTTTATCCGTCTGGCGGC	TRCN0000472898	4.31174	4.43799	2.48836	5.46171	7.07644	0	ZNF512	ZNF512	1	-1.82338	1.14997	-1.94963	1.02372	2.7647	-4.31174	-0.336707	-0.462956	-0.773519
TTCTCACTTACCCACGCTGACACC	TRCN0000468070	2.66159	2.89184	5.55101	3.13115	0.941385	0	ZNF511	ZNF511	1	2.88941	0.469554	2.65917	0.239308	-1.72021	-2.66159	1.67948	1.44924	-2.1909
CTGCCCAGGTGGACGCTTCCCGTC	TRCN0000471349	2.63537	2.43921	0	0	0	0	ZNF503	ZNF503	1	-2.63537	-2.63537	-2.43921	-2.43921	-2.63537	-2.63537	-2.63537	-2.43921	-2.63537
CCCTCTCGTATGCAGCTCCCCCTT	TRCN0000474630	4.24828	4.29601	0.106826	2.84273	0.140469	0	ZNF501	ZNF501	1	-4.14145	-1.40555	-4.18919	-1.45328	-4.10781	-4.24828	-2.7735	-2.82123	-4.17804
CCGTCCCAACTAAAATCGGAGCGA	TRCN0000476746	5.67315	5.62535	4.8491	5.8892	0.386028	0	ZNF497	ZNF497	1	-0.824042	0.216052	-0.776249	0.263845	-5.28712	-5.67315	-0.303995	-0.256202	-5.48013
AACGTTAGCTGAATATTTCCCACG	TRCN0000480250	3.09101	3.18998	4.08302	3.2339	0.386028	0	ZNF496	ZNF496	1	0.992014	0.142894	0.893039	0.043919	-2.70498	-3.09101	0.567454	0.468479	-2.89799
GAACACCAGATCGGTGGCCCTCAA	TRCN0000468487	1.73814	1.8565	0	0	0	0	ZNF492	ZNF492	1	-1.73814	-1.73814	-1.8565	-1.8565	-1.73814	-1.73814	-1.73814	-1.8565	-1.73814
CACACCATCTCTTTACTGCTCCGA	TRCN0000474375	5.54344	5.49725	1.48858	5.05148	0.140469	0.123828	ZNF490	ZNF490	1	-4.05486	-0.491965	-4.00867	-0.445776	-5.40297	-5.41962	-2.27341	-2.22722	-5.41129
TTTGTCGGGGTTGTTGCACATCCA	TRCN0000471729	5.74157	5.81446	6.32208	5.54582	7.21098	0.237862	ZNF488	ZNF488	1	0.58051	-0.19575	0.507624	-0.268636	1.46941	-5.50371	0.19238	0.119494	-2.01715
TCTGGATTCCTTTAAAAGGATTTC	TRCN0000478136	4.75237	4.65241	4.8491	4.80219	0.386028	0	ZNF486	ZNF486	1	0.0967379	0.049828	0.196695	0.149785	-4.36634	-4.75237	0.073283	0.17324	-4.55935
AAGAAGTGACAGTTGGCCGCGGCC	TRCN0000477972	4.67403	4.63729	3.65156	5.08435	0.690266	0	ZNF485	ZNF485	2	-1.02247	0.41032	-0.985733	0.447061	-3.98377	-4.67403	-0.306077	-0.269336	-4.3289
ACAAGAAGTGACCGTCTTGCTTGT	TRCN0000473679	5.64139	5.70906	5.69066	4.6618	1.28196	8.05972	ZNF485	ZNF485	2	0.0492704	-0.979584	-0.0184085	-1.04726	-4.35943	2.41833	-0.465157	-0.532836	-0.970548
GTGCAGATCGGTCTCTATCGGCTT	TRCN0000466273	4.15677	4.03563	0	3.85447	0	0	ZNF484	ZNF484	1	-4.15677	-0.302303	-4.03563	-0.181166	-4.15677	-4.15677	-2.22954	-2.1084	-4.15677
ACTAATGTCAGATACCACCTCCTC	TRCN0000471195	6.34837	6.45071	5.93224	6.17695	1.01624	6.81939	ZNF483	ZNF483	1	-0.416127	-0.17142	-0.518476	-0.273769	-5.33213	0.47102	-0.293774	-0.396123	-2.43055
TCGCGATTAATAACCCTTCCACAA	TRCN0000477636	6.60423	6.67361	6.41921	6.90131	7.17059	0	ZNF474	ZNF474	1	-0.185013	0.29708	-0.254392	0.2277	0.566365	-6.60423	0.0560337	-0.013346	-3.01893
ATCCGAGGGCGAACACCGCACGGC	TRCN0000466359	3.27634	2.96025	3.8062	0.0418022	0.140469	0.123828	ZNF473	ZNF473	1	0.52986	-3.23454	0.845947	-2.91845	-3.13587	-3.15251	-1.35234	-1.03625	-3.14419
GCGACGTTTCATCACCCAGACTTT	TRCN0000465769	6.50861	6.63513	6.98351	6.4345	1.15521	0	ZNF468	ZNF468	1	0.474899	-0.0741157	0.348384	-0.200631	-5.35341	-6.50861	0.200392	0.0738768	-5.93101
GAGGTTATGTATTCTAGGAGATGG	TRCN0000477927	4.65295	4.20923	5.03306	3.96994	7.42098	0	ZNF467	ZNF467	1	0.380111	-0.683011	0.823833	-0.23929	2.76803	-4.65295	-0.15145	0.292272	-0.942461
GTTTATACCTGTTCAGACCGAGCT	TRCN0000471691	1.55444	1.3261	0	0	0	0	ZNF462	ZNF462	1	-1.55444	-1.55444	-1.3261	-1.3261	-1.55444	-1.55444	-1.55444	-1.3261	-1.55444
GGGCCAATTGAGGATCAGAACTTA	TRCN0000491999	3.6284	3.32347	0	0.0418022	0	0	ZNF461	ZNF461	1	-3.6284	-3.5866	-3.32347	-3.28167	-3.6284	-3.6284	-3.6075	-3.30257	-3.6284
GCCGATATATTGGTTTAAGTGCGG	TRCN0000471425	6.65527	6.62415	7.65257	6.87409	2.34782	0.237862	ZNF460	ZNF460	1	0.997296	0.218812	1.02842	0.249939	-4.30746	-6.41741	0.608054	0.639181	-5.36243
CACAGTAAACATGCCACTCCCAAT	TRCN0000479781	4.3282	4.14655	0.0544017	4.71445	0	0	ZNF454	ZNF454	1	-4.2738	0.386245	-4.09215	0.567895	-4.3282	-4.3282	-1.94378	-1.76213	-4.3282
GTAACTGGGTTACGACCGTATGTT	TRCN0000480222	5.01639	5.22762	5.41858	5.1165	1.08739	0.123828	ZNF449	ZNF449	2	0.40219	0.100106	0.190966	-0.111118	-3.929	-4.89256	0.251148	0.039924	-4.41078
TCACGTGAAGGAAGTCCGATTCCA	TRCN0000473575	7.19662	7.22996	6.83311	7.58057	1.50627	0.123828	ZNF449	ZNF449	2	-0.363505	0.383955	-0.396846	0.350614	-5.69035	-7.07279	0.0102249	-0.0231161	-6.38157
GGTGGCGAAACTGAACGCCTTGTT	TRCN0000478923	5.59026	5.6051	4.54154	4.03089	0.778919	0	ZNF446	ZNF446	1	-1.04872	-1.55938	-1.06356	-1.57421	-4.81134	-5.59026	-1.30405	-1.31889	-5.2008
TCAATTATCACTAGGGGATGGATA	TRCN0000467702	6.10856	6.028	6.64373	6.40977	1.55729	0	ZNF444	ZNF444	1	0.535174	0.301209	0.615728	0.381763	-4.55127	-6.10856	0.418191	0.498746	-5.32991
AAAGACTCTGTCACTTAAGCGGAC	TRCN0000470907	6.33468	6.40849	4.9149	6.45253	0.595807	7.01601	ZNF44	ZNF44	1	-1.41978	0.117846	-1.49358	0.044038	-5.73887	0.681328	-0.650965	-0.724773	-2.52877
TCAACGTGAACCTTCGTTCCTCGT	TRCN0000479573	7.3144	7.37854	7.14421	7.41001	8.30505	6.94538	ZNF439	ZNF439	2	-0.170194	0.0956137	-0.234337	0.0314702	0.990652	-0.369021	-0.0372899	-0.101433	0.310816
ACATCAGGGGTCAATTGTCCTCTC	TRCN0000471005	6.10796	5.93603	4.12493	5.06294	8.04563	6.7858	ZNF439	ZNF439	2	-1.98303	-1.04502	-1.8111	-0.873087	1.93767	0.677834	-1.51402	-1.34209	1.30775
GATCCATGTGGTAGGCTTAGGGCC	TRCN0000477191	5.04655	4.96092	6.27918	5.08935	0.386028	0	ZNF438	ZNF438	1	1.23263	0.0427952	1.31826	0.128423	-4.66052	-5.04655	0.637714	0.723343	-4.85354
CTTAAGGCAACCCGCTAGTGCTGC	TRCN0000479560	6.13745	6.17982	6.06072	6.80256	0.268467	8.26195	ZNF436-AS1	ZNF436-AS1	1	-0.0767382	0.665104	-0.119109	0.622733	-5.86899	2.1245	0.294183	0.251812	-1.87224
CCAGTTAGTCTTTGTTTATCATAT	TRCN0000469825	6.11094	5.97713	6.33519	5.77456	9.68903	0.237862	ZNF436	ZNF436	1	0.224251	-0.336382	0.358058	-0.202576	3.57809	-5.87308	-0.0560656	0.0777408	-1.14749
AGATGAGACAGGCCTTGCCATGGA	TRCN0000478197	4.06152	3.68864	4.41472	2.51193	0.778919	0	ZNF433	ZNF433	1	0.353194	-1.54959	0.726076	-1.17671	-3.2826	-4.06152	-0.598199	-0.225317	-3.67206
ATTTTTATATATACCACTCGGCCC	TRCN0000478115	3.22891	3.38811	2.62943	2.88354	0	0	ZNF431	ZNF431	1	-0.599473	-0.345369	-0.758677	-0.504573	-3.22891	-3.22891	-0.472421	-0.631625	-3.22891
TAAAACTTCAACTTGGTTTCCTTC	TRCN0000475452	3.54987	3.30446	0.0544017	3.51559	0.140469	0	ZNF43	ZNF43	1	-3.49547	-0.0342783	-3.25006	0.211132	-3.4094	-3.54987	-1.76487	-1.51946	-3.47963
GCGACGACTCTAACATCAAACGAC	TRCN0000466521	5.96593	5.86156	4.86441	6.09989	0.778919	0	ZNF428	ZNF428	1	-1.10152	0.133958	-0.997152	0.238325	-5.18701	-5.96593	-0.48378	-0.379413	-5.57647
CGCAAACATTCTATCAGCGGACCA	TRCN0000479546	4.46103	4.23707	5.41469	3.95361	1.65422	0.237862	ZNF426	ZNF426	1	0.953658	-0.507422	1.17762	-0.283463	-2.80681	-4.22317	0.223118	0.447077	-3.51499
GCCTACTCAAGCGCAAGCGAATGC	TRCN0000473266	2.91147	1.99339	0	3.84859	0	0	ZNF423	ZNF423	1	-2.91147	0.937123	-1.99339	1.8552	-2.91147	-2.91147	-0.987172	-0.0690972	-2.91147
AGCGGACCGAGCAAAGCTACTGGT	TRCN0000479330	4.24611	3.96171	4.4683	2.9288	0.140469	0	ZNF420	ZNF420	1	0.222182	-1.31732	0.506585	-1.03291	-4.10564	-4.24611	-0.547567	-0.263163	-4.17588
GTGTAGGAGTTCGCCGCGGACCGG	TRCN0000467158	0.296201	0.668837	0.0544017	0	0	0	ZNF419	ZNF419	1	-0.241799	-0.296201	-0.614435	-0.668837	-0.296201	-0.296201	-0.269	-0.641636	-0.296201
TGTTTCCTTCATATTTCCGTGTTG	TRCN0000475350	4.92058	4.83076	0	4.86176	0	0	ZNF418	ZNF418	2	-4.92058	-0.0588228	-4.83076	0.0309917	-4.92058	-4.92058	-2.4897	-2.39989	-4.92058
AAGAGTTTCCAAAGATCGGGCATT	TRCN0000474399	4.18416	3.7878	0	1.91207	0	0	ZNF418	ZNF418	2	-4.18416	-2.27208	-3.7878	-1.87573	-4.18416	-4.18416	-3.22812	-2.83177	-4.18416
GCGGAGACAGCGGTAACCGAATCA	TRCN0000475554	6.93533	6.95501	7.37514	7.17254	1.21997	8.59252	ZNF417	ZNF417	1	0.439811	0.237211	0.420131	0.217531	-5.71535	1.65719	0.338511	0.318831	-2.02908
TGCCTTGCCGTAGTCAAACTCACC	TRCN0000471092	4.39419	4.00652	3.65156	4.55218	0	0.123828	ZNF416	ZNF416	1	-0.742631	0.157988	-0.354956	0.545663	-4.39419	-4.27036	-0.292321	0.0953536	-4.33228
CTCCGCAAGCTAGGATTTTGTAAC	TRCN0000475724	5.64139	5.42427	5.5163	4.83674	0	0	ZNF415	ZNF415	1	-0.125086	-0.804643	0.0920262	-0.587531	-5.64139	-5.64139	-0.464865	-0.247752	-5.64139
ACTATCCGATTGTTCTCGTCAACT	TRCN0000479684	5.5266	5.40209	4.85869	6.21341	0.778919	0	ZNF414	ZNF414	1	-0.667911	0.686811	-0.543396	0.811326	-4.74768	-5.5266	0.00944992	0.133965	-5.13714
GACCTGTCAGATCCTCCCCACGTC	TRCN0000480749	4.43466	4.5831	4.99532	5.10299	4.08348	0	ZNF410	ZNF410	1	0.560656	0.668321	0.412219	0.519883	-0.351187	-4.43466	0.614489	0.466051	-2.39293
TTGTAATTAGGGATCAAGCCCAGC	TRCN0000471260	3.64493	3.46718	4.24675	2.21582	0.941385	0	ZNF41	ZNF41	1	0.60182	-1.4291	0.779571	-1.25135	-2.70354	-3.64493	-0.413641	-0.235891	-3.17423
TTCATCCCCTTAATACCGCCCGAC	TRCN0000466888	4.74625	4.60852	0.0544017	4.39374	0	0	ZNF404	ZNF404	1	-4.69185	-0.352517	-4.55411	-0.214779	-4.74625	-4.74625	-2.52218	-2.38445	-4.74625
TCACTATTTTTATCCGAGATCAGT	TRCN0000479082	5.50956	5.09005	6.46135	5.04764	7.74982	0.34354	ZNF398	ZNF398	1	0.951788	-0.461925	1.3713	-0.0424151	2.24025	-5.16602	0.244932	0.664442	-1.46288
TCATCTCTCTTTCTATCCGTAGTC	TRCN0000471015	3.4481	3.76365	0	2.29574	0	0	ZNF397	ZNF397	1	-3.4481	-1.15236	-3.76365	-1.46791	-3.4481	-3.4481	-2.30023	-2.61578	-3.4481
CGCGGCATGGCAAGAGTTCATATG	TRCN0000469439	5.50504	5.26866	5.46199	5.92873	0.268467	0	ZNF394	ZNF394	1	-0.0430504	0.423684	0.193333	0.660067	-5.23658	-5.50504	0.190317	0.4267	-5.37081
TGTAAGCGTCCTCGCATTTACTGC	TRCN0000481069	7.65851	7.85554	7.71512	8.25273	9.49168	9.27909	ZNF385C	ZNF385C	1	0.0566059	0.594221	-0.140425	0.397191	1.83317	1.62057	0.325414	0.128383	1.72687
CATTGACGATGAAGAGCCGTGGAA	TRCN0000470628	6.18906	6.2585	4.69711	6.09617	0.494727	4.83812	ZNF385B	ZNF385B	1	-1.49196	-0.0928911	-1.56139	-0.162323	-5.69434	-1.35094	-0.792424	-0.861856	-3.52264
CAGCCGTATTTATTCCTGTTGACT	TRCN0000475325	6.7678	6.44367	6.40424	5.8712	1.15521	0	ZNF384	ZNF384	1	-0.363559	-0.896601	-0.0394341	-0.572476	-5.61259	-6.7678	-0.63008	-0.305955	-6.19019
CCGCTCCCTGAAGGTCCCTATCCC	TRCN0000475629	2.69371	2.70873	4.90013	3.90063	0.268467	0	ZNF37A	ZNF37A	1	2.20642	1.20692	2.19139	1.1919	-2.42524	-2.69371	1.70667	1.69165	-2.55948
CTGTCGATAAGCGCGGCATGAACC	TRCN0000467711	6.07907	5.63299	5.79419	5.54492	1.21997	4.73508	ZNF366	ZNF366	1	-0.284881	-0.534157	0.161197	-0.0880781	-4.8591	-1.34399	-0.409519	0.0365596	-3.10154
TGACGCCACCCCGATGCATACCGT	TRCN0000476599	5.74541	5.6817	5.18404	6.76834	1.34139	0.123828	ZNF354C	ZNF354C	1	-0.561365	1.02293	-0.497652	1.08664	-4.40402	-5.62158	0.230782	0.294495	-5.0128
TACATCAATAACCCCTTTTATCCG	TRCN0000478640	2.71264	2.40391	4.73923	4.19965	0.268467	0	ZNF354A	ZNF354A	1	2.02659	1.48701	2.33532	1.79574	-2.44418	-2.71264	1.7568	2.06553	-2.57841
TTTTCTGCAGACATACCTTTACCA	TRCN0000473440	4.90283	4.64487	4.80417	5.5358	0.386028	0.123828	ZNF350	ZNF350	1	-0.0986578	0.632974	0.1593	0.890932	-4.5168	-4.779	0.267158	0.525116	-4.6479
TACATTTTATAAATGTTAGCGCCC	TRCN0000477137	5.30229	5.22635	3.15644	3.26952	0	0.123828	ZNF35	ZNF35	1	-2.14586	-2.03277	-2.06992	-1.95683	-5.30229	-5.17846	-2.08931	-2.01337	-5.24038
CTTGTGGTGCACCTCTCTAACCGC	TRCN0000468508	6.74996	7.07205	5.87482	6.75308	7.69249	0	ZNF346	ZNF346	1	-0.87514	0.00312429	-1.19723	-0.318966	0.942525	-6.74996	-0.436008	-0.758098	-2.90372
TGTTAAAATTCTCAGCTCTTGACC	TRCN0000471616	4.56192	3.74614	5.26557	2.20666	1.34139	0	ZNF345	ZNF345	1	0.703653	-2.35526	1.51944	-1.53947	-3.22053	-4.56192	-0.825801	-0.0100189	-3.89123
CGCCTTGTCACGCTGGTATCGCTA	TRCN0000469065	5.76217	5.79756	6.41272	5.71847	1.70035	7.59223	ZNF343	ZNF343	2	0.650555	-0.0436978	0.61516	-0.0790933	-4.06182	1.83007	0.303429	0.268033	-1.11587
CCAGGAACACAAGTTGTCCACGTA	TRCN0000479072	6.96885	7.09263	7.63845	6.15687	8.47556	8.84619	ZNF343	ZNF343	2	0.669597	-0.811977	0.545818	-0.935756	1.50671	1.87734	-0.0711898	-0.194969	1.69202
CAACGTCACTCACGCCATCTTTTC	TRCN0000474267	5.18968	4.86361	5.95744	5.62702	0.595807	7.70249	ZNF341	ZNF341	2	0.767754	0.43734	1.09383	0.763415	-4.59388	2.5128	0.602547	0.928622	-1.04054
TTCCAGGATAGGGGCGCACGCTCC	TRCN0000471153	5.28447	4.64109	6.09112	4.26509	1.28196	0	ZNF341	ZNF341	2	0.806648	-1.01939	1.45004	-0.376	-4.00252	-5.28447	-0.106369	0.537018	-4.6435
CCCTGCTGTTACAGTTCGGTCTCT	TRCN0000468274	5.69473	5.56472	5.43661	5.51925	1.01624	0.123828	ZNF34	ZNF34	2	-0.258117	-0.17548	-0.128109	-0.0454723	-4.6785	-5.5709	-0.216799	-0.0867906	-5.1247
TAGGTATTAGAATAGCCTCGGATT	TRCN0000472035	4.39223	4.24955	3.08636	3.82185	0.494727	0	ZNF34	ZNF34	2	-1.30587	-0.57039	-1.16319	-0.427705	-3.89751	-4.39223	-0.938131	-0.795446	-4.14487
CGGCATATTGCGATGCGTGTTATC	TRCN0000478493	5.2009	5.17494	5.82288	4.52664	0	8.02141	ZNF33A	ZNF33A	1	0.621976	-0.674257	0.64794	-0.648294	-5.2009	2.82051	-0.0261403	-0.000176939	-1.19019
CTGCAGCACATCCACTAACAAAGC	TRCN0000479735	4.61488	4.25699	3.94945	0	0	0	ZNF334	ZNF334	1	-0.665432	-4.61488	-0.30754	-4.25699	-4.61488	-4.61488	-2.64016	-2.28226	-4.61488
CCCCGTCTTACGAGATCGTCTTTT	TRCN0000468683	3.8668	4.06699	6.11931	4.22255	1.01624	0.123828	ZNF333	ZNF333	2	2.25251	0.355752	2.05231	0.155559	-2.85057	-3.74297	1.30413	1.10394	-3.29677
GCAATCTAATCTTAACTCCGACAA	TRCN0000466420	6.50319	6.37812	3.85299	6.89027	0.140469	0	ZNF333	ZNF333	2	-2.6502	0.387081	-2.52513	0.512144	-6.36272	-6.50319	-1.13156	-1.00649	-6.43295
GACGCATATTTTCTCCACAGATTG	TRCN0000480633	6.88301	6.95234	6.79168	6.9098	1.39847	6.34838	ZNF331	ZNF331	1	-0.0913293	0.0267879	-0.160656	-0.0425392	-5.48454	-0.534626	-0.0322707	-0.101598	-3.00958
AATCCAATCATATAGCAACACCGG	TRCN0000465698	3.88639	3.8082	4.62479	2.82489	0.595807	0	ZNF329	ZNF329	1	0.738405	-1.0615	0.816598	-0.98331	-3.29058	-3.88639	-0.161549	-0.0833558	-3.58849
GCGGTAACCGAATTGAGTTGGAAT	TRCN0000477999	4.0367	3.65901	4.71832	5.64748	8.08093	0	ZNF326	ZNF326	1	0.681627	1.61078	1.05931	1.98847	4.04423	-4.0367	1.1462	1.52389	0.00376968
CGTCGAGCGTCTGGCCGTCCCATA	TRCN0000476150	4.81649	4.68218	4.40428	4.0438	0	2.89778	ZNF324B	ZNF324B	1	-0.412208	-0.772687	-0.277893	-0.638372	-4.81649	-1.91871	-0.592448	-0.458133	-3.3676
TACAGAAACGGATTCTCGCATTTT	TRCN0000478976	7.11061	7.08325	7.27953	6.3229	1.98755	7.56245	ZNF324	ZNF324	1	0.168922	-0.787714	0.196284	-0.760352	-5.12306	0.451837	-0.309396	-0.282034	-2.33561
TCACAACTCAACTTATGCCCTGGT	TRCN0000467632	5.09305	5.24642	3.68643	4.38564	0.862438	0	ZNF322	ZNF322	1	-1.40662	-0.707406	-1.55999	-0.860773	-4.23061	-5.09305	-1.05701	-1.21038	-4.66183
CGCGGTATGATTAGCATATCCGAT	TRCN0000475531	6.04462	6.0171	6.4801	6.43841	1.08739	0	ZNF320	ZNF320	1	0.435482	0.393794	0.463005	0.421318	-4.95723	-6.04462	0.414638	0.442161	-5.50092
GTTCACCGTTGTGTCCCCTAGATG	TRCN0000470855	5.67153	5.65849	5.76288	6.02566	0.595807	0	ZNF32	ZNF32	1	0.0913487	0.354125	0.104396	0.367172	-5.07573	-5.67153	0.222737	0.235784	-5.37363
AGTAAAAAACAGCTTATAAACCTC	TRCN0000465801	0.454542	0.44406	0	0	0	0	ZNF317	ZNF317	1	-0.454542	-0.454542	-0.44406	-0.44406	-0.454542	-0.454542	-0.454542	-0.44406	-0.454542
GTATACAAACACCTTCACCACGGA	TRCN0000476822	6.05517	5.97788	4.78016	5.47512	0.386028	0.123828	ZNF311	ZNF311	1	-1.27501	-0.580048	-1.19772	-0.502765	-5.66914	-5.93134	-0.927528	-0.850244	-5.80024
CTTACTCGAGAAGCCTAGGAGATG	TRCN0000465358	1.32762	1.45239	0	0	0	0	ZNF302	ZNF302	1	-1.32762	-1.32762	-1.45239	-1.45239	-1.32762	-1.32762	-1.32762	-1.45239	-1.32762
TCACGCTTGGGTAACAACACTTTC	TRCN0000479408	6.98387	7.15433	7.30008	7.44767	9.03645	0.442002	ZNF300P1	ZNF300P1	1	0.316216	0.463807	0.145755	0.293346	2.05258	-6.54186	0.390012	0.219551	-2.24464
AAGAGGATGTGGTAGCCATTTTCC	TRCN0000471249	4.00633	4.03851	3.63826	3.6262	0.268467	0.123828	ZNF300	ZNF300	1	-0.368062	-0.380123	-0.400247	-0.412307	-3.73786	-3.8825	-0.374093	-0.406277	-3.81018
GATTCCTCCATCTGCGCGCGGGGC	TRCN0000477339	7.14818	7.26265	6.59811	7.54309	1.28196	7.84595	ZNF30	ZNF30	2	-0.550077	0.394904	-0.664544	0.280437	-5.86623	0.697769	-0.0775864	-0.192053	-2.58423
CCGACTCCTTGTTAGTGGTATGTC	TRCN0000477793	6.40135	6.31836	5.80514	5.35797	0.862438	0.34354	ZNF30	ZNF30	2	-0.596213	-1.04338	-0.513224	-0.960392	-5.53892	-6.05781	-0.819797	-0.736808	-5.79836
AGCCGGTTGGCAACCTCGTACTTA	TRCN0000471384	4.86666	4.69683	4.4733	4.87771	0	0.123828	ZNF3	ZNF3	2	-0.393362	0.0110551	-0.223535	0.180882	-4.86666	-4.74283	-0.191153	-0.0213262	-4.80474
AGTTCAAACAAGGCAGTCGGGATT	TRCN0000474154	5.79585	5.49411	5.06488	5.45399	1.39847	7.82843	ZNF3	ZNF3	2	-0.730968	-0.341862	-0.42923	-0.0401243	-4.39738	2.03258	-0.536415	-0.234677	-1.1824
CAACGACGCGAGCCATCCGCGAAG	TRCN0000478800	5.8186	4.90837	0.0544017	4.92595	0	0	ZNF296	ZNF296	1	-5.7642	-0.892653	-4.85397	0.0175772	-5.8186	-5.8186	-3.32843	-2.4182	-5.8186
CCCAGTGTTTGCAGAGGTTGTTTA	TRCN0000471904	7.12187	7.13125	7.19655	7.21055	1.83049	0.442002	ZNF295-AS1	ZNF295-AS1	1	0.0746782	0.0886791	0.0653003	0.0793012	-5.29137	-6.67987	0.0816786	0.0723007	-5.98562
AATTGTGCAGTATATTCCAGATCG	TRCN0000470094	1.688	1.55248	3.55581	0	0.268467	0	ZNF287	ZNF287	1	1.86781	-1.688	2.00333	-1.55248	-1.41953	-1.688	0.0899077	0.225427	-1.55376
CGGGCTCAATCCGAGCGGCAACGA	TRCN0000480946	5.49869	5.39985	4.36715	5.91121	0.140469	0	ZNF286A	ZNF286A	1	-1.13154	0.41252	-1.0327	0.511365	-5.35822	-5.49869	-0.35951	-0.260665	-5.42846
TTGTACGGTATTTGGCTGAATTAT	TRCN0000469631	6.07603	6.17982	6.29551	6.18104	8.47928	0.237862	ZNF285	ZNF285	2	0.21948	0.105013	0.115685	0.00121846	2.40325	-5.83817	0.162246	0.0584518	-1.71746
CGGACGGCTCCCGCTGATGTTAGA	TRCN0000476357	7.46947	7.5166	7.4563	7.45977	1.98755	0.123828	ZNF285	ZNF285	2	-0.0131689	-0.00969914	-0.0603006	-0.0568309	-5.48191	-7.34564	-0.011434	-0.0585657	-6.41378
ATGACCCGATGCCGGCCTCAGGCC	TRCN0000467970	0.118313	0	0	0	0	0	ZNF281	ZNF281	1	-0.118313	-0.118313	0	0	-0.118313	-0.118313	-0.118313	0	-0.118313
TAGAAAGACCCTTCCTTCTACCCA	TRCN0000480243	4.34448	4.32932	1.54667	4.7209	0.140469	0	ZNF280C	ZNF280C	1	-2.79781	0.376416	-2.78265	0.391581	-4.20401	-4.34448	-1.2107	-1.19553	-4.27424
CTGTTCAATTGGTGACTAACCCAC	TRCN0000466104	2.36717	2.62692	0	0	0	0	ZNF280A	ZNF280A	1	-2.36717	-2.36717	-2.62692	-2.62692	-2.36717	-2.36717	-2.36717	-2.62692	-2.36717
GGGAATACCAGATGTCGACATAGA	TRCN0000475215	7.38789	7.50961	6.50778	7.31412	1.01624	0.123828	ZNF277	ZNF277	1	-0.880113	-0.0737702	-1.00183	-0.195489	-6.37166	-7.26407	-0.476942	-0.598661	-6.81786
GCCGACGTGCCGGACTAACATATT	TRCN0000491426	6.06931	5.82784	4.47579	6.24954	0.386028	8.90994	ZNF276	ZNF276	2	-1.59352	0.180225	-1.35205	0.421699	-5.68329	2.84063	-0.706649	-0.465175	-1.42133
CTAGGAGCTGCGTTGACTGCGTTT	TRCN0000470299	3.74334	3.5093	4.07318	0	0.690266	0	ZNF276	ZNF276	2	0.329831	-3.74334	0.563876	-3.5093	-3.05308	-3.74334	-1.70676	-1.47271	-3.39821
CCGCTAGCAGTTTAACTAGCCATC	TRCN0000474016	6.1145	5.98835	5.61122	6.35641	0	8.66662	ZNF274	ZNF274	1	-0.50328	0.24191	-0.377122	0.368067	-6.1145	2.55211	-0.130685	-0.00452744	-1.78119
AACATTAGGAAAGAACCCCCACCC	TRCN0000468281	4.49606	4.36646	4.53677	4.38158	7.96998	7.03585	ZNF273	ZNF273	1	0.0407158	-0.114477	0.170316	0.0151227	3.47392	2.5398	-0.0368808	0.0927192	3.00686
TAACTGAATGACAGTTAAATCAAC	TRCN0000470438	3.14311	2.21321	0	4.19271	0	0	ZNF268	ZNF268	1	-3.14311	1.0496	-2.21321	1.97951	-3.14311	-3.14311	-1.04676	-0.116849	-3.14311
TACCTCTAAGTCAATTTATGAAAA	TRCN0000467538	2.66807	2.49896	0	2.80074	0	0	ZNF267	ZNF267	2	-2.66807	0.132667	-2.49896	0.301777	-2.66807	-2.66807	-1.2677	-1.09859	-2.66807
TCGAAAGCACGCTGCGGAGCGTGA	TRCN0000473380	2.80375	2.72312	0	2.64672	0	0	ZNF267	ZNF267	2	-2.80375	-0.157036	-2.72312	-0.0764066	-2.80375	-2.80375	-1.48039	-1.39977	-2.80375
GTATTCACAATTCGTTCGACTTCC	TRCN0000480976	4.46289	4.61432	4.76597	5.31387	0	7.17209	ZNF266	ZNF266	2	0.303071	0.850975	0.151649	0.699552	-4.46289	2.70919	0.577023	0.4256	-0.876851
ATTATCGGTCCGTCTAACCGAAGC	TRCN0000472510	4.06644	4.21942	2.7661	4.218	0.595807	0	ZNF266	ZNF266	2	-1.30033	0.151566	-1.45331	-0.00141256	-3.47063	-4.06644	-0.574384	-0.727363	-3.76853
TGCTAACGTTGTCCTTGTTTGCCC	TRCN0000466958	3.14311	2.83997	0	0	0	0	ZNF264	ZNF264	1	-3.14311	-3.14311	-2.83997	-2.83997	-3.14311	-3.14311	-3.14311	-2.83997	-3.14311
TTAATTCACTTAATTGCATTTAGT	TRCN0000474220	0.569784	0.608108	0	0	0	0	ZNF263	ZNF263	1	-0.569784	-0.569784	-0.608108	-0.608108	-0.569784	-0.569784	-0.569784	-0.608108	-0.569784
AAAGACCTTGCATTATAACTTTTC	TRCN0000491758	3.54283	3.55828	2.82987	3.57017	0	0	ZNF260	ZNF260	2	-0.712961	0.0273406	-0.728405	0.0118965	-3.54283	-3.54283	-0.34281	-0.358254	-3.54283
TGCCCTAATGTTTGGACCTAGTTT	TRCN0000477743	4.54969	4.40267	0	3.94812	0.140469	0	ZNF260	ZNF260	2	-4.54969	-0.601566	-4.40267	-0.454545	-4.40922	-4.54969	-2.57563	-2.42861	-4.47945
TGAAGACCGTAAGGCGGCAATTTC	TRCN0000474811	6.50951	6.60436	5.52716	6.83932	1.01624	7.34349	ZNF26	ZNF26	2	-0.982355	0.329806	-1.0772	0.234957	-5.49328	0.833975	-0.326274	-0.421123	-2.32965
AACCAGTGTGTGTGTCATCAAACA	TRCN0000467465	4.53025	4.38014	3.29844	4.01261	0.494727	0	ZNF26	ZNF26	2	-1.23181	-0.517645	-1.0817	-0.367533	-4.03553	-4.53025	-0.874729	-0.724617	-4.28289
GTACACCAGACCACTACATGCGAC	TRCN0000468257	5.12048	4.95484	0.0544017	5.52202	0	0	ZNF257	ZNF257	1	-5.06608	0.401541	-4.90044	0.567185	-5.12048	-5.12048	-2.33227	-2.16663	-5.12048
TACATACAGACCTACACGTAGACC	TRCN0000470576	7.06683	7.12821	7.61884	7.17401	7.43298	0.123828	ZNF254	ZNF254	3	0.552008	0.107176	0.490631	0.0457987	0.36615	-6.943	0.329592	0.268215	-3.28843
ATTCGCAGCGAGTTTGTCCGCCGC	TRCN0000475669	5.27813	5.45154	5.7267	4.55037	3.52771	6.33883	ZNF254	ZNF726	3	0.448565	-0.727763	0.275163	-0.901165	-1.75042	1.0607	-0.139599	-0.313001	-0.344861
TCCGTGTTGGTCAAGCGACGCGCC	TRCN0000476436	5.1624	4.82243	4.37786	3.34242	0.862438	0	ZNF254	ZNF254	3	-0.784541	-1.81998	-0.444576	-1.48001	-4.29996	-5.1624	-1.30226	-0.962294	-4.73118
CAAATCTCTGTTGACCAGACGGTG	TRCN0000478211	5.40383	5.14853	5.98396	5.77223	0.386028	0.123828	ZNF253	ZNF253	2	0.580127	0.368398	0.835432	0.623703	-5.0178	-5.28	0.474263	0.729567	-5.1489
TACCCGCTTGGCTTTAAAAACCAA	TRCN0000469248	1.71328	1.80332	0	0	0	0	ZNF253	ZNF253	2	-1.71328	-1.71328	-1.80332	-1.80332	-1.71328	-1.71328	-1.71328	-1.80332	-1.71328
TTATCATCCAATCCCTATAGCTCA	TRCN0000472097	7.52028	7.7139	7.15397	7.58478	7.63872	9.53247	ZNF252P-AS1	ZNF252P-AS1	1	-0.366308	0.0645002	-0.55993	-0.129122	0.118439	2.0122	-0.150904	-0.344526	1.06532
TGAACCCTTGAATGACGCTTCCCC	TRCN0000481370	4.35255	4.34102	4.08629	3.60545	0	0	ZNF250	ZNF250	1	-0.266259	-0.747103	-0.254735	-0.735579	-4.35255	-4.35255	-0.506681	-0.495157	-4.35255
CGTATGCCGATTTTCACCGCCAAC	TRCN0000469632	5.6323	5.79245	0	6.27441	0	0.123828	ZNF248	ZNF248	1	-5.6323	0.642108	-5.79245	0.481953	-5.6323	-5.50847	-2.4951	-2.65525	-5.57039
TTTTGACTTAAGCCGATTCGACTT	TRCN0000466504	4.99206	5.11482	6.48877	4.12626	1.70035	6.09961	ZNF24	ZNF24	2	1.49671	-0.865797	1.37395	-0.988556	-3.29171	1.10755	0.315457	0.192698	-1.09208
AAACGGATAAGCGCACCTCGGTTA	TRCN0000479616	6.06748	6.26035	6.55807	5.44233	6.8962	0.237862	ZNF24	ZNF24	2	0.490595	-0.625147	0.297724	-0.818018	0.828727	-5.82961	-0.0672759	-0.260147	-2.50044
ATACTTCAAAAAGAAATTGAACCG	TRCN0000479782	5.85598	5.88735	5.7639	6.10174	0.268467	7.91132	ZNF232	ZNF232	1	-0.0920776	0.24576	-0.123443	0.214394	-5.58751	2.05534	0.0768412	0.0454754	-1.76609
CTGCGAAGACGGCAACATCAGATA	TRCN0000476788	6.25942	6.23985	5.81108	6.71362	8.80007	0	ZNF230	ZNF230	1	-0.448346	0.454199	-0.428775	0.47377	2.54065	-6.25942	0.00292631	0.0224977	-1.85939
ACGCATAGGCGATTCACTTTACGA	TRCN0000467018	5.54608	5.24143	4.54154	4.78998	0.690266	0.237862	ZNF23	ZNF23	1	-1.00454	-0.756103	-0.699885	-0.451445	-4.85582	-5.30822	-0.880323	-0.575665	-5.08202
GTGTCAATACTACGGAAATTTAAA	TRCN0000478341	3.53576	3.21056	0	0	0	0	ZNF227	ZNF227	1	-3.53576	-3.53576	-3.21056	-3.21056	-3.53576	-3.53576	-3.53576	-3.21056	-3.53576
AGACCACTGATCAAGATCTATTTA	TRCN0000468268	6.10677	5.93294	6.22017	5.89776	7.03654	0.123828	ZNF225	ZNF225	1	0.113402	-0.20901	0.287234	-0.0351781	0.929773	-5.98294	-0.0478043	0.126028	-2.52658
TAGTTGACACCGCGGTGTCCATGT	TRCN0000469087	4.18867	3.83494	5.45063	3.91195	0.778919	0.237862	ZNF224	ZNF224	1	1.26196	-0.276723	1.61568	0.0770064	-3.40975	-3.95081	0.492616	0.846346	-3.68028
CTCCTGAACCAAGTGGAAAACCTC	TRCN0000481658	5.94072	5.87371	6.8861	6.09369	2.1951	0	ZNF223	ZNF223	1	0.945378	0.152966	1.0124	0.219984	-3.74562	-5.94072	0.549172	0.61619	-4.84317
CGTATCCGGTAAACAACTGTACCC	TRCN0000474103	6.07481	6.00169	6.72826	7.07808	1.50627	0.34354	ZNF221	ZNF221	1	0.653445	1.00326	0.72657	1.07639	-4.56854	-5.73127	0.828355	0.901479	-5.14991
ACTACCACGATGTTCCTCGAGGGT	TRCN0000472416	4.2569	4.02696	4.48076	5.16341	0	0	ZNF219	ZNF219	2	0.223862	0.906505	0.453806	1.13645	-4.2569	-4.2569	0.565183	0.795127	-4.2569
TTATCTCTCAACAGCCTCAATAGC	TRCN0000475181	3.99348	3.64774	4.49804	4.02829	1.01624	6.46421	ZNF219	ZNF219	2	0.50456	0.0348078	0.850303	0.380551	-2.97725	2.47073	0.269684	0.615427	-0.253261
AAACTCGATTGTCGCGATTTGCTG	TRCN0000480979	4.78702	4.71854	5.02116	3.60893	1.39847	0.123828	ZNF214	ZNF214	1	0.234141	-1.17809	0.302621	-1.10961	-3.38855	-4.66319	-0.471976	-0.403496	-4.02587
CACCAACCCGACGAACATGCGATA	TRCN0000471032	1.62277	1.45239	0	0	0	0	ZNF213	ZNF213	1	-1.62277	-1.62277	-1.45239	-1.45239	-1.62277	-1.62277	-1.62277	-1.45239	-1.62277
TTCTATCAGTACCGACTGTTTGTC	TRCN0000470556	6.72531	6.66198	5.5663	6.0762	1.08739	0.123828	ZNF212	ZNF212	1	-1.15901	-0.649117	-1.09569	-0.585788	-5.63792	-6.60148	-0.904066	-0.840737	-6.1197
AATTGATATTGTTCCTCAGAAATG	TRCN0000476279	5.30229	5.11345	4.29556	4.56478	5.77316	0.123828	ZNF211	ZNF211	1	-1.00673	-0.737512	-0.817896	-0.548674	0.47087	-5.17846	-0.872123	-0.683285	-2.3538
GGTTGGTGCTATGACATGAATTCC	TRCN0000468445	7.20556	7.12347	6.50412	7.5971	1.65422	0.123828	ZNF207	ZNF207	1	-0.701436	0.39154	-0.619348	0.473628	-5.55134	-7.08173	-0.154948	-0.0728602	-6.31653
AACCCGTAAACAGGAAAGCCCGCC	TRCN0000470288	5.28658	5.09421	4.83752	5.29455	0.386028	0	ZNF202	ZNF202	1	-0.449065	0.00796561	-0.256692	0.200339	-4.90055	-5.28658	-0.22055	-0.0281763	-5.09357
CTCTGCAATCATCATATCGTTACC	TRCN0000476587	6.00549	5.74212	6.34136	6.57592	0.268467	8.5733	ZNF200	ZNF200	1	0.335866	0.570426	0.599239	0.833799	-5.73702	2.56781	0.453146	0.716519	-1.58461
GACCCCTTATCGGGTATCAGTCTT	TRCN0000472119	6.87147	6.91051	6.99963	7.27056	1.87139	0.237862	ZNF2	ZNF2	2	0.128158	0.39909	0.0891189	0.360051	-5.00008	-6.63361	0.263624	0.224585	-5.81685
CAGCCAGGTCAGATCCCTGGGAGC	TRCN0000472120	6.99131	6.96564	5.81601	6.75936	7.80297	0.442002	ZNF2	ZNF2	2	-1.17531	-0.231953	-1.14963	-0.206273	0.811659	-6.54931	-0.703631	-0.677952	-2.86883
TGACCCCAGACTTGCGAACCGGCA	TRCN0000467612	5.88479	5.78304	3.29279	6.06357	0	0	ZNF19	ZNF19	1	-2.59199	0.178782	-2.49025	0.280526	-5.88479	-5.88479	-1.2066	-1.10486	-5.88479
CGTATGGTCAGATCAGCCCCAAGA	TRCN0000481641	5.68038	5.41211	6.80215	6.30208	1.55729	0	ZNF189	ZNF189	1	1.12177	0.621707	1.39004	0.889972	-4.12309	-5.68038	0.871741	1.14001	-4.90173
CTATGTTCATAGCTAACTCCGTAC	TRCN0000467767	4.16824	4.07823	3.87205	3.47421	0.595807	0	ZNF184	ZNF184	1	-0.296197	-0.694037	-0.206186	-0.604026	-3.57244	-4.16824	-0.495117	-0.405106	-3.87034
GTTAAAAAAATTTTAGATTTCCGT	TRCN0000476796	5.86518	5.84521	5.46701	5.86684	0.595807	0	ZNF181	ZNF181	1	-0.398162	0.0016649	-0.378196	0.0216314	-5.26937	-5.86518	-0.198249	-0.178282	-5.56727
TGCGAATCCTCAAAGTTTCCCCTT	TRCN0000491886	6.10438	6.07924	6.91441	5.81052	1.34139	0	ZNF18	ZNF18	1	0.810031	-0.293863	0.835173	-0.268721	-4.76299	-6.10438	0.258084	0.283226	-5.43369
AAGGCCATTTATGTTGAGAAGCCT	TRCN0000468093	3.17532	3.11558	0	3.7637	0.140469	0.123828	ZNF177	ZNF177	1	-3.17532	0.588385	-3.11558	0.648124	-3.03485	-3.05149	-1.29347	-1.23373	-3.04317
ATCGTGGCGGGCTTCGCCCCATGT	TRCN0000469742	3.23328	3.26074	4.47579	1.97816	0.268467	0	ZNF175	ZNF175	1	1.24251	-1.25513	1.21505	-1.28258	-2.96482	-3.23328	-0.00630966	-0.0337649	-3.09905
CGGTAAAACCACTATTTGGCCCGC	TRCN0000491387	5.63891	5.15252	4.90013	5.587	0.862438	0.123828	ZNF169	ZNF169	2	-0.738786	-0.0519175	-0.252393	0.434476	-4.77648	-5.51509	-0.395352	0.0910414	-5.14578
ACTCTCACTAACTTTTGCATTTCC	TRCN0000465584	3.06669	3.2558	3.08636	0	0	0	ZNF169	ZNF169	2	0.0196759	-3.06669	-0.169434	-3.2558	-3.06669	-3.06669	-1.52351	-1.71262	-3.06669
AAATTGAGGTGGCAACCCAGAACG	TRCN0000477007	3.15239	3.15856	0.0544017	3.55582	0	0	ZNF16	ZNF16	1	-3.09799	0.403429	-3.10416	0.397253	-3.15239	-3.15239	-1.34728	-1.35346	-3.15239
CATTCGAGTACGACGCCCGCGCAT	TRCN0000472100	6.47943	6.53112	7.62194	6.21741	7.33861	0.534171	ZNF155	ZNF155	1	1.14251	-0.262022	1.09082	-0.31371	0.859177	-5.94526	0.440243	0.388555	-2.54304
GACTCCGTCAACCTGCTACCACTA	TRCN0000481491	7.99324	8.15374	7.78062	7.93843	8.58103	7.54939	ZNF148	ZNF148	1	-0.212611	-0.0548017	-0.373119	-0.215309	0.587792	-0.443843	-0.133707	-0.294214	0.0719748
CGGGCCCGCTCCGTTGCACCGGGG	TRCN0000470510	6.23835	6.19539	7.0764	6.63216	2.22697	8.87732	ZNF146	ZNF146	1	0.838054	0.393812	0.881011	0.436769	-4.01138	2.63897	0.615933	0.65889	-0.686205
AGAAGATGTATCCTCCGGGTTGTT	TRCN0000478123	4.46847	4.18084	0	4.99141	0.140469	0	ZNF141	ZNF141	1	-4.46847	0.522937	-4.18084	0.810572	-4.32801	-4.46847	-1.97277	-1.68513	-4.39824
GTTATAGGTCCAGCTACCGGCTCA	TRCN0000480242	2.53966	2.70149	0	0	0	0	ZNF140	ZNF140	1	-2.53966	-2.53966	-2.70149	-2.70149	-2.53966	-2.53966	-2.53966	-2.70149	-2.53966
TTTATCAAAGGAATCCCCAATTTT	TRCN0000481650	3.42533	3.25084	0	3.71286	0	0	ZNF138	ZNF138	1	-3.42533	0.28753	-3.25084	0.462015	-3.42533	-3.42533	-1.5689	-1.39441	-3.42533
CTCACTGAGCGGACGCGATTACCT	TRCN0000467689	4.94347	4.78177	2.33198	3.7854	0	0	ZNF136	ZNF136	1	-2.61148	-1.15807	-2.44979	-0.996372	-4.94347	-4.94347	-1.88478	-1.72308	-4.94347
GCCGTGATGGTTTATGCCCATGTT	TRCN0000478694	4.46476	4.4873	4.53199	5.38156	0.140469	7.85993	ZNF134	ZNF134	1	0.067231	0.916808	0.0446903	0.894267	-4.32429	3.39518	0.492019	0.469479	-0.464555
GCAAACATTTGTGACATTACGAAA	TRCN0000474044	5.59026	5.13379	4.52719	4.00734	0	7.78688	ZNF133	ZNF133	1	-1.06308	-1.58292	-0.606605	-1.12645	-5.59026	2.19661	-1.323	-0.866527	-1.69682
GGTTGCCAAGGAGCTTATCACCAG	TRCN0000473799	6.07603	6.11787	4.75779	6.06293	0.778919	0	ZNF132	ZNF132	1	-1.31824	-0.0130964	-1.36008	-0.054938	-5.29711	-6.07603	-0.665667	-0.707509	-5.68657
ACAAGATGGATAGCATCTCGGTTG	TRCN0000466962	0.676497	0.177681	0	0	0	0	ZNF131	ZNF131	1	-0.676497	-0.676497	-0.177681	-0.177681	-0.676497	-0.676497	-0.676497	-0.177681	-0.676497
GGAACTTTCTGTAGTTCGAACAGC	TRCN0000466483	6.21475	6.17917	6.97472	6.80256	1.91116	0.237862	ZNF124	ZNF124	2	0.759976	0.587812	0.79555	0.623385	-4.30359	-5.97688	0.673894	0.709468	-5.14023
TCACACGCACCCTCACTTTTGATT	TRCN0000476198	1.49736	0	0	0	0	0	ZNF124	ZNF124	2	-1.49736	-1.49736	0	0	-1.49736	-1.49736	-1.49736	0	-1.49736
TTGTACTTACATCATCTGGCCAGT	TRCN0000476384	4.26334	3.88699	3.16264	3.85739	0	0	ZNF12	ZNF12	1	-1.1007	-0.405943	-0.724354	-0.0295991	-4.26334	-4.26334	-0.75332	-0.376977	-4.26334
ACCTTAGCTCGGTGGTCATGGAGC	TRCN0000476951	6.06809	6.14818	5.03813	6.79494	0.690266	0	ZNF114	ZNF114	2	-1.02996	0.72685	-1.11005	0.646757	-5.37782	-6.06809	-0.151553	-0.231646	-5.72296
CACCTAGCTTTGATTGTGAGCTAG	TRCN0000471546	2.68734	2.83997	0	3.99676	0	0	ZNF114	ZNF114	2	-2.68734	1.30941	-2.83997	1.15679	-2.68734	-2.68734	-0.688967	-0.841589	-2.68734
CACTCAGCCATGGAGTGCTACGCC	TRCN0000469888	5.48774	5.21367	5.42117	4.90487	8.3314	0.123828	ZNF112	ZNF112	1	-0.0665726	-0.582877	0.207501	-0.308803	2.84365	-5.36392	-0.324725	-0.0506509	-1.26013
GAGCCAATTTATTAAACTTAACTA	TRCN0000477054	3.51434	3.40606	4.02971	2.15045	0.494727	0	ZNF107	ZNF107	1	0.51537	-1.36389	0.623652	-1.2556	-3.01961	-3.51434	-0.424258	-0.315976	-3.26698
AATTCCCATTGTGATTGGGCCTGC	TRCN0000465533	6.24107	6.31064	6.43532	6.2826	4.62193	2.93207	ZNF101	ZNF101	1	0.194254	0.0415371	0.124677	-0.0280395	-1.61914	-3.309	0.117896	0.0483189	-2.46407
GCGGTTCAATGTTGTAGTCTTGTG	TRCN0000472761	7.44184	7.54193	7.38213	7.72749	6.31172	0.237862	ZNF100	ZNF100	1	-0.0597078	0.285653	-0.1598	0.18556	-1.13012	-7.20398	0.112972	0.0128798	-4.16705
TGTTTCATTCTGTGCCACCCGGCA	TRCN0000470586	2.95452	2.3212	0	0	0	0	ZNF10	ZNF10	1	-2.95452	-2.95452	-2.3212	-2.3212	-2.95452	-2.95452	-2.95452	-2.3212	-2.95452
TGCCCTTGAGAACTCATACTTATC	TRCN0000476000	4.16824	4.02406	1.50821	0	0.140469	0	ZMYND8	ZMYND8	1	-2.66004	-4.16824	-2.51585	-4.02406	-4.02777	-4.16824	-3.41414	-3.26995	-4.09801
CCAACACGTTGATCTATCGAGCCC	TRCN0000466055	6.62395	6.63893	6.69118	6.51647	2.12918	6.81709	ZMYND19	ZMYND19	1	0.0672335	-0.107479	0.0522539	-0.122459	-4.49476	0.193147	-0.0201228	-0.0351025	-2.15081
CACCGGTCCGCCGCCTTCCTTCTT	TRCN0000479986	3.57423	3.33288	3.10581	0	0.140469	0	ZMYND11	ZMYND11	1	-0.468412	-3.57423	-0.227069	-3.33288	-3.43376	-3.57423	-2.02132	-1.77998	-3.50399
CACTCCTAAGGTCTTCCAATCCAA	TRCN0000469535	5.1601	5.26252	3.51274	4.87916	8.19759	7.69065	ZMYND10	ZMYND10	1	-1.64736	-0.280948	-1.74977	-0.38336	3.03749	2.53054	-0.964154	-1.06657	2.78401
CTAAGAGTCCGGGACTAAACGTTA	TRCN0000479171	0.262335	0.33586	0	0	0	0	ZMYM6NB	ZMYM6NB	1	-0.262335	-0.262335	-0.33586	-0.33586	-0.262335	-0.262335	-0.262335	-0.33586	-0.262335
ATGCACCATATGGCCAATCAGAAG	TRCN0000478364	8.10045	8.20398	8.26518	8.0926	8.23578	8.16437	ZMYM6	ZMYM6	1	0.164735	-0.00785275	0.0612019	-0.111386	0.135326	0.0639258	0.0784414	-0.0250922	0.099626
ACGATAGCTGATGCCCGTGAAGTC	TRCN0000472894	4.74625	4.70953	4.52237	4.39777	0.140469	6.07297	ZMYM5	ZMYM5	1	-0.223884	-0.348487	-0.187163	-0.311767	-4.60578	1.32672	-0.286185	-0.249465	-1.63953
AGCGGCCCGTTCTTTAACCCATTT	TRCN0000478193	3.1889	2.65721	0	4.30426	0	0	ZMYM4	ZMYM4	1	-3.1889	1.11535	-2.65721	1.64705	-3.1889	-3.1889	-1.03677	-0.505081	-3.1889
GCCCTCCTTGGGACTTACACACTT	TRCN0000467558	7.23177	7.13898	7.79168	7.80919	1.91116	0.34354	ZMYM3	ZMYM3	1	0.559904	0.577418	0.652694	0.670208	-5.32061	-6.88823	0.568661	0.661451	-6.10442
ATCCGGATAACGGGAAGACTTAAT	TRCN0000465725	4.38242	4.76969	5.55691	4.26729	1.01624	0	ZMYM1	ZMYM1	1	1.17449	-0.115124	0.787217	-0.502399	-3.36618	-4.38242	0.529684	0.142409	-3.8743
ATTATTTTCCTTCCACATTTACAT	TRCN0000478264	3.35476	2.96631	4.78821	1.25202	0.268467	0	ZMIZ2	ZMIZ2	2	1.43344	-2.10274	1.8219	-1.71429	-3.0863	-3.35476	-0.33465	0.0538023	-3.22053
ACAACGCACGCCTTATCGCACCTA	TRCN0000492079	6.35942	6.13412	5.19165	6.35538	0.494727	0	ZMIZ2	ZMIZ2	2	-1.16777	-0.00404319	-0.942466	0.221261	-5.86469	-6.35942	-0.585907	-0.360602	-6.11206
GCTCCAATGTTGAAGCTCCTAGTC	TRCN0000478625	6.32651	6.33368	5.60212	4.51371	7.42442	0.442002	ZMAT5	ZMAT5	1	-0.72439	-1.8128	-0.731563	-1.81998	1.09791	-5.88451	-1.2686	-1.27577	-2.3933
CTTGCTTCCATTTGGCCACTCGGC	TRCN0000465243	7.35036	7.4114	7.16676	7.39321	5.40656	0.237862	ZMAT4	ZMAT4	1	-0.183596	0.0428504	-0.244643	-0.0181962	-1.9438	-7.11249	-0.0703728	-0.131419	-4.52814
TGTCTTAAGCGGCGACGAGGACAT	TRCN0000475463	5.79511	5.73326	6.21943	6.14434	0.862438	0	ZMAT3	ZMAT3	1	0.42432	0.349229	0.486169	0.411078	-4.93267	-5.79511	0.386774	0.448624	-5.36389
ATACCCAGAGCCGAATTACCGTCC	TRCN0000466343	6.11747	6.16013	5.91028	6.11343	6.59877	0	ZMAT2	ZMAT2	1	-0.207183	-0.0040373	-0.249847	-0.0467008	0.481304	-6.11747	-0.10561	-0.148274	-2.81808
AAGCGCGACCTTACGATGCATGCA	TRCN0000478818	5.74004	5.84274	5.31515	6.84265	0.386028	6.18739	ZMAT1	ZMAT1	1	-0.424883	1.10261	-0.527587	0.999909	-5.35401	0.447351	0.338865	0.236161	-2.45333
CCGAGAACCACTAAGGGCTCACAT	TRCN0000473447	6.88266	6.81382	7.44457	6.91754	1.55729	0.237862	ZKSCAN8	ZKSCAN8	2	0.56191	0.0348756	0.630749	0.103715	-5.32537	-6.6448	0.298393	0.367232	-5.98509
CGGGCTCGAAACTTATCCGTGGAC	TRCN0000477419	6.39013	6.27873	4.40951	6.56476	1.08739	0	ZKSCAN8	ZKSCAN8	2	-1.98062	0.174633	-1.86922	0.28603	-5.30273	-6.39013	-0.902992	-0.791595	-5.84643
GAGAGTTTCTCCAGGGAGCGCTTC	TRCN0000474974	3.75861	3.70323	0	0	0	0	ZKSCAN5	ZKSCAN5	1	-3.75861	-3.75861	-3.70323	-3.70323	-3.75861	-3.75861	-3.75861	-3.70323	-3.75861
GCCTTCAATGGAATTGCATCAATC	TRCN0000465700	5.7862	5.76403	5.66028	6.34185	7.10887	0.123828	ZKSCAN4	ZKSCAN4	1	-0.125916	0.555646	-0.103747	0.577815	1.32267	-5.66237	0.214865	0.237034	-2.16985
CCTCACAATTGCCAACAACAATCC	TRCN0000467795	7.0653	7.01179	7.305	7.58566	8.34007	0.123828	ZKSCAN3	ZKSCAN3	1	0.239701	0.520364	0.293211	0.573874	1.27478	-6.94147	0.380033	0.433542	-2.83335
GGCTGATACACAGACCGACTATGA	TRCN0000468174	7.28597	7.20839	7.17369	7.46194	1.34139	9.15257	ZKSCAN1	ZKSCAN1	2	-0.112286	0.175962	-0.0346988	0.253549	-5.94459	1.8666	0.0318376	0.109425	-2.03899
CCACCCTGTTAGCTGCGGCCAGAG	TRCN0000467809	1.8219	1.53627	0.0544017	0.0824272	0	8.30551	ZKSCAN1	ZKSCAN1	2	-1.7675	-1.73947	-1.48187	-1.45384	-1.8219	6.48362	-1.75348	-1.46786	2.33086
GGTACGCTTATAGACCCAATACCA	TRCN0000472234	0.0799435	0	0	0	0	0	ZIM3	ZIM3	1	-0.0799435	-0.0799435	0	0	-0.0799435	-0.0799435	-0.0799435	0	-0.0799435
TAGGACTACTAAACCGGAAATGAT	TRCN0000477271	5.57741	5.82451	7.22684	6.24563	1.08739	0	ZIM2	ZIM2	1	1.64943	0.668222	1.40234	0.421125	-4.49002	-5.57741	1.15883	0.91173	-5.03371
AGTTATTAGTAATAATTTAAACCT	TRCN0000481457	6.32651	6.44367	6.88891	5.95221	1.21997	0.237862	ZIK1	ZIK1	1	0.562401	-0.374303	0.44524	-0.491464	-5.10654	-6.08865	0.0940492	-0.0231119	-5.59759
TCATAACCGATCAATACGCCCTCA	TRCN0000479419	5.61395	5.17101	4.46328	5.87626	0	0	ZIC3	ZIC3	1	-1.15068	0.262305	-0.70773	0.705252	-5.61395	-5.61395	-0.444185	-0.00123891	-5.61395
GTTTGCAACCAATCCCCCTATTGA	TRCN0000476004	5.76292	5.43415	4.09605	5.90627	7.50622	7.96613	ZIC1	ZIC1	1	-1.66688	0.143347	-1.3381	0.472125	1.7433	2.2032	-0.761764	-0.432987	1.97325
ACTTGTCGGCCGCATCTTTATAGT	TRCN0000479658	4.96336	4.87009	5.42763	4.60018	0.862438	0.702528	ZHX1-C8orf76	ZHX1-C8orf76	1	0.464262	-0.36318	0.557537	-0.269906	-4.10093	-4.26084	0.0505411	0.143815	-4.18088
CAAGAAACAGCCCGAAAACCGCGA	TRCN0000466841	2.25971	2.17184	0	0	0	0	ZGRF1	ZGRF1	1	-2.25971	-2.25971	-2.17184	-2.17184	-2.25971	-2.25971	-2.25971	-2.17184	-2.25971
TGATTCCGGCCTCAATAGGTTCTA	TRCN0000475163	4.14288	4.13314	5.14384	0	1.15521	0	ZGPAT	ZGPAT	2	1.00096	-4.14288	1.01069	-4.13314	-2.98767	-4.14288	-1.57096	-1.56123	-3.56527
ATGTCGACGATTCAATCGATCGAT	TRCN0000481245	4.68206	4.01531	4.85295	0.640232	1.01624	0	ZGPAT	ZGPAT	2	0.170885	-4.04183	0.837633	-3.37508	-3.66583	-4.68206	-1.93547	-1.26872	-4.17394
CCTGCTGACGCATATATTAGATCC	TRCN0000467731	6.71947	6.83344	7.53404	6.36673	2.85561	0.442002	ZG16B	ZG16B	1	0.814562	-0.352745	0.700599	-0.466708	-3.86387	-6.27747	0.230909	0.116945	-5.07067
ACTACACGGCTCAACCTCATCTGT	TRCN0000478650	6.52745	6.59608	6.84907	6.69286	0.778919	0.123828	ZG16	ZG16	3	0.321625	0.165416	0.252991	0.0967825	-5.74853	-6.40362	0.243521	0.174887	-6.07607
AATATGGGTGCTTCAATCACTATA	TRCN0000488544	5.66101	5.67985	5.7761	5.29022	1.08739	0.123828	ZG16	ZG16	3	0.115082	-0.370795	0.0962415	-0.389635	-4.57362	-5.53719	-0.127856	-0.146697	-5.0554
GGACACTTCCGCCTGATCTACCGA	TRCN0000491822	7.74171	7.83891	8.40504	6.79532	5.48442	8.57906	ZG16	ZG16	3	0.663337	-0.946387	0.56613	-1.04359	-2.25729	0.837349	-0.141525	-0.238732	-0.709969
AGACGTACTTTTCTTAATCCTTAG	TRCN0000478273	1.55444	1.41742	0	0	0.140469	0	ZFYVE9	ZFYVE9	1	-1.55444	-1.55444	-1.41742	-1.41742	-1.41398	-1.55444	-1.55444	-1.41742	-1.48421
ACTATGTATCCCCCATGCCTCGCG	TRCN0000473164	6.08211	6.04672	6.64871	6.39371	6.48808	0.123828	ZFYVE27	ZFYVE27	1	0.566604	0.311605	0.601997	0.346998	0.405967	-5.95828	0.439105	0.474497	-2.77616
TAGCTTTCTACTTACTCCCCACTC	TRCN0000474249	5.36746	5.48041	4.43536	4.73689	0.941385	0	Zfyve26	ZFYVE26	1	-0.932095	-0.630568	-1.04505	-0.743521	-4.42607	-5.36746	-0.781331	-0.894285	-4.89677
GCCTCTGTATTCTAACATATTACT	TRCN0000470500	5.90961	5.85912	5.92678	6.28804	1.21997	0	ZFYVE21	ZFYVE21	2	0.0171689	0.37843	0.0676588	0.428919	-4.68964	-5.90961	0.197799	0.248289	-5.29962
GACCCTTGAATAATATGGTTCCGA	TRCN0000467490	1.99685	1.8565	0	3.55582	0	0	ZFYVE21	ZFYVE21	2	-1.99685	1.55897	-1.8565	1.69931	-1.99685	-1.99685	-0.218941	-0.078596	-1.99685
ACGGCACGTCTACTGCGTGGCGTG	TRCN0000479582	5.39702	5.40544	5.58836	6.39068	0.140469	0.123828	ZFYVE19	ZFYVE19	2	0.191339	0.993664	0.182923	0.985249	-5.25655	-5.27319	0.592502	0.584086	-5.26487
CAGAGCAGTTTGACATGTTAGTAC	TRCN0000480977	6.61013	6.5413	7.62053	5.63729	1.83049	0.123828	ZFYVE19	ZFYVE19	2	1.0104	-0.972843	1.07923	-0.904018	-4.77964	-6.4863	0.018779	0.0876039	-5.63297
GGAGATGCCCGTTTCCACTAATGA	TRCN0000478205	3.86398	4.15188	5.22168	3.5773	0	0	ZFYVE16	ZFYVE16	1	1.35769	-0.286686	1.06979	-0.574585	-3.86398	-3.86398	0.535504	0.247605	-3.86398
TAATCGAAAAGCGATACAGCGACG	TRCN0000474008	3.91119	4.21942	0.0544017	2.58444	0	0	ZFYVE1	ZFYVE1	1	-3.85679	-1.32675	-4.16501	-1.63498	-3.91119	-3.91119	-2.59177	-2.9	-3.91119
CGGTAAATAATATAGGTCCGTATT	TRCN0000477192	4.52133	4.35032	5.71408	3.84564	1.39847	0	ZFY	ZFY	1	1.19275	-0.675691	1.36375	-0.504683	-3.12286	-4.52133	0.258528	0.429536	-3.8221
CAAGGTTGCAACAGACTCTACTTT	TRCN0000468757	7.20026	7.31821	7.95943	7.1174	2.45932	0.34354	ZFPM2	ZFPM2	1	0.759172	-0.0828574	0.641219	-0.20081	-4.74093	-6.85672	0.338157	0.220205	-5.79883
TGGAAATCGTACGTAAATCCCGTG	TRCN0000475753	6.92994	6.83302	7.12567	6.53671	2.45932	0.123828	ZFPL1	ZFPL1	1	0.195722	-0.393234	0.292644	-0.296313	-4.47062	-6.80612	-0.0987559	-0.00183455	-5.63837
GTATGCACTTAATAACCCTCGCGT	TRCN0000473036	4.31794	3.88699	0	4.13111	0	0	ZFP91	ZFP91	1	-4.31794	-0.186824	-3.88699	0.244118	-4.31794	-4.31794	-2.25238	-1.82144	-4.31794
GCTTTTTGACGATCAATCTAGCAC	TRCN0000472935	4.81064	4.61045	0.0544017	4.64155	0	0	ZFP82	ZFP82	1	-4.75624	-0.16909	-4.55605	0.0311015	-4.81064	-4.81064	-2.46267	-2.26247	-4.81064
GTCTGGGTACTACCATCCTTCCCT	TRCN0000480194	4.72931	4.45102	4.52478	0.304735	0.268467	0	ZFP64	ZFP64	1	-0.204529	-4.42458	0.0737648	-4.14628	-4.46084	-4.72931	-2.31455	-2.03626	-4.59508
GTACTAGGTTAATTAATCAAATCG	TRCN0000477235	5.5877	5.41211	5.43405	6.34915	1.39847	0	Zfp618	ZNF618	1	-0.153648	0.761446	0.02194	0.937035	-4.18923	-5.5877	0.303899	0.479487	-4.88847
TGAGCTGACGCGGATTCCACGTCA	TRCN0000479960	6.30899	6.3529	5.3221	6.76951	0.268467	0.34354	ZFP57	ZFP57	1	-0.986893	0.460513	-1.0308	0.416609	-6.04053	-5.96545	-0.26319	-0.307094	-6.00299
CCCCTCGGTGCCCATACAAACCAC	TRCN0000480854	5.27707	5.39086	3.17497	4.63985	0	0	ZFP41	ZFP41	1	-2.1021	-0.637221	-2.21589	-0.75101	-5.27707	-5.27707	-1.36966	-1.48345	-5.27707
TATTCTTAATTTGATCACAACCGA	TRCN0000479723	4.3465	4.21688	0.0544017	3.24736	0	0	ZFP37	ZFP37	1	-4.2921	-1.09914	-4.16247	-0.969512	-4.3465	-4.3465	-2.69562	-2.56599	-4.3465
ACGGCACTCTATACGGCCTTTGGT	TRCN0000465514	4.73549	3.93105	0	3.71286	0	0	ZFP36L1	ZFP36L1	1	-4.73549	-1.02264	-3.93105	-0.218192	-4.73549	-4.73549	-2.87907	-2.07462	-4.73549
GAAAACATACACAAGTGTTAAGTA	TRCN0000465805	6.30692	6.18048	6.78717	5.24843	1.55729	7.4538	ZFP36	ZFP36	1	0.480253	-1.05849	0.606694	-0.932046	-4.74963	1.14689	-0.289117	-0.162676	-1.80137
AATTGGCTGACAGCTAAGCCGTGT	TRCN0000473420	3.92207	3.93105	1.89856	3.95361	0	6.40135	Zfp317	ZNF317	1	-2.02351	0.0315337	-2.03249	0.02256	-3.92207	2.47928	-0.995989	-1.00496	-0.721398
CGTCCCAATGCGACTTTATAACTA	TRCN0000476108	4.73549	4.95026	5.02967	4.81581	0.778919	5.70526	ZFP3	ZFP3	1	0.294177	0.0803173	0.0794131	-0.134447	-3.95658	0.969769	0.187247	-0.0275167	-1.4934
TAGCGTTTCGTGTGATGTGCTTTC	TRCN0000474632	5.92728	6.17917	4.96724	5.61149	0	0	ZFP28	ZFP28	2	-0.96004	-0.315786	-1.21193	-0.567679	-5.92728	-5.92728	-0.637913	-0.889806	-5.92728
AGTCCACGCACTTCCCATCACCAT	TRCN0000474070	3.91664	3.77405	3.88336	2.16944	0	0	ZFP28	ZFP28	2	-0.0332796	-1.74721	0.109312	-1.60461	-3.91664	-3.91664	-0.890242	-0.747651	-3.91664
GCCCTTAGCGCATCTCGCCCTTGA	TRCN0000476627	4.11705	4.11961	4.12493	4.35695	0	0	ZFP2	ZFP2	3	0.0078796	0.239899	0.00532265	0.237342	-4.11705	-4.11705	0.123889	0.121332	-4.11705
CCAAATCACGATATTTTGAGTATA	TRCN0000481633	5.78917	5.82451	4.84718	6.07305	0.494727	7.87213	ZFP2	ZFP2	3	-0.941995	0.283874	-0.977326	0.248543	-5.29445	2.08295	-0.32906	-0.364391	-1.60575
GGTCATGTTAAACACTTAGCTGTT	TRCN0000480436	5.52838	5.46872	5.55691	4.06423	1.08739	0	ZFP2	ZFP2	3	0.0285235	-1.46415	0.0881903	-1.40449	-4.44099	-5.52838	-0.717815	-0.658148	-4.98469
CTTGATTTTTTATTAATGTTTTTG	TRCN0000481567	4.98947	5.05777	5.15322	2.80074	7.98868	0.123828	ZFP14	ZFP14	1	0.163743	-2.18873	0.0954457	-2.25703	2.99921	-4.86565	-1.01249	-1.08079	-0.933219
TGCGAAGATACCACGCCATCGAGC	TRCN0000468237	5.49505	5.43851	6.24962	5.52295	1.28196	0.237862	ZFHX3	ZFHX3	1	0.754563	0.0278931	0.811102	0.0844324	-4.21309	-5.25719	0.391228	0.447767	-4.73514
AGAAGGCACGCTTCAGCCGCGCCG	TRCN0000479527	7.04956	7.0558	6.75211	6.93116	6.79222	0.123828	ZFHX2	ZFHX2	1	-0.29745	-0.118405	-0.303688	-0.124643	-0.257344	-6.92573	-0.207928	-0.214165	-3.59154
GCACGACAGCTACGTCGTTTAACC	TRCN0000467153	6.05825	6.00169	7.00093	5.87554	0.778919	0.237862	ZFC3H1	ZFC3H1	2	0.942676	-0.182717	0.999243	-0.126149	-5.27933	-5.82039	0.37998	0.436547	-5.54986
TCTCTCACAGCCAAACTCCAGTCA	TRCN0000473285	6.13219	6.2216	4.88144	5.48462	0.862438	0	ZFC3H1	ZFC3H1	2	-1.25075	-0.647567	-1.34016	-0.736976	-5.26975	-6.13219	-0.949159	-1.03857	-5.70097
GGCCCACCGATGCACCCATCTTTA	TRCN0000492084	6.83702	7.02128	7.56978	7.18542	8.37338	9.1769	ZFAND6	ZFAND6	2	0.732767	0.3484	0.548504	0.164136	1.53636	2.33989	0.540584	0.35632	1.93812
GGTACATGTTTATTTAACCGTACA	TRCN0000476374	7.91825	8.01004	7.16676	7.72749	1.39847	0.123828	ZFAND6	ATP8B5P	2	-0.751491	-0.190756	-0.843283	-0.282549	-6.51978	-7.79442	-0.471124	-0.562916	-7.1571
GATCAGCCTGATCAAGTAATAAAT	TRCN0000465572	6.22851	6.42674	4.67774	5.82031	0.494727	0	ZFAND5	ZFAND5	1	-1.55077	-0.408203	-1.749	-0.606426	-5.73379	-6.22851	-0.979488	-1.17771	-5.98115
ACGTTTCACCATTGGGCGGATGGT	TRCN0000479053	4.20213	3.9768	0.469139	5.44914	8.35186	0.123828	ZFAND4	ZFAND4	1	-3.73299	1.24701	-3.50766	1.47234	4.14973	-4.0783	-1.24299	-1.01766	0.0357126
GATTCGATCCCTTGTCTCTCTAAG	TRCN0000473314	6.6565	6.59706	6.18936	6.68629	7.72283	0	ZFAND3	ZFAND3	2	-0.467141	0.0297919	-0.407702	0.0892311	1.06634	-6.6565	-0.218675	-0.159236	-2.79508
GGAACTAAGGTCCTCACAGTTAAT	TRCN0000481283	7.13187	6.93235	6.42245	7.01782	0.778919	0.34354	ZFAND3	ZFAND3	2	-0.709416	-0.114045	-0.5099	0.0854707	-6.35295	-6.78833	-0.411731	-0.212215	-6.57064
ACTAGTCTTGCGAAATATATCTGC	TRCN0000473114	6.78094	6.88594	6.48444	6.41126	1.28196	6.8843	ZFAND2A	ZFAND2A	1	-0.296495	-0.369675	-0.401499	-0.474679	-5.49898	0.103366	-0.333085	-0.438089	-2.69781
CCCGCTCATGGGATCTCCAACAGT	TRCN0000477158	2.93315	2.71595	0	3.30429	0	0	ZEB1	ZEB1	1	-2.93315	0.371136	-2.71595	0.588341	-2.93315	-2.93315	-1.28101	-1.0638	-2.93315
CTACTTAACACCAAATGCCTTACG	TRCN0000467382	5.80028	5.84521	5.48074	6.19153	0.386028	0.123828	ZDHHC9	ZDHHC9	1	-0.319544	0.391246	-0.364474	0.346317	-5.41425	-5.67645	0.0358514	-0.00907856	-5.54535
AGGCTCCTCGTGCCTCTTTCACAA	TRCN0000465563	4.98299	5.01163	3.85299	6.60975	0.690266	0	ZDHHC7	ZDHHC7	2	-1.13	1.62676	-1.15864	1.59812	-4.29273	-4.98299	0.248379	0.219744	-4.63786
GATGCTTGGTGCTCCAGTGGTACT	TRCN0000469058	6.05331	6.02438	5.03644	5.87914	7.92758	0.123828	ZDHHC7	ZDHHC7	2	-1.01687	-0.174166	-0.987933	-0.145233	1.87427	-5.92948	-0.595516	-0.566583	-2.02761
AGTTTCAAGACGTGTTTGATTCTT	TRCN0000470924	4.69004	4.83408	4.4328	2.4434	0.386028	0	ZDHHC6	ZDHHC6	1	-0.257246	-2.24664	-0.401284	-2.39068	-4.30402	-4.69004	-1.25194	-1.39598	-4.49703
CATACTAGCGTTCCGTACCCAAAG	TRCN0000477510	5.7199	5.87854	6.26628	5.74481	0.690266	5.89972	ZDHHC5	ZDHHC5	1	0.546374	0.0249058	0.387742	-0.133726	-5.02964	0.179813	0.28564	0.127008	-2.42491
CCACGGGCCAATTAGCTGCAATTG	TRCN0000471851	5.21203	5.25139	5.73401	3.80677	0.941385	7.28168	ZDHHC4	ZDHHC4	1	0.521975	-1.40526	0.482619	-1.44462	-4.27065	2.06965	-0.441644	-0.481	-1.1005
GTCCCGTGACCTCTACTCATAGAG	TRCN0000469568	4.71998	4.64109	5.18252	4.45883	0.941385	0.123828	ZDHHC23	ZDHHC23	1	0.462536	-0.261152	0.541432	-0.182256	-3.7786	-4.59616	0.100692	0.179588	-4.18738
TGATTTTGACAGATTGTTTCTGGC	TRCN0000466959	4.96994	5.36357	5.06322	6.29993	8.21408	0.123828	ZDHHC22	ZDHHC22	1	0.0932871	1.33	-0.300344	0.936366	3.24414	-4.84611	0.711642	0.318011	-0.800983
CCATACTTCGACACTAGACACCGT	TRCN0000467481	7.39206	7.38138	8.47387	7.83839	7.42613	7.72955	ZDHHC20	ZDHHC20	2	1.08181	0.446332	1.09249	0.457011	0.0340747	0.337486	0.764069	0.774749	0.18578
TCAAACCCCGATCCACCTAGCGGA	TRCN0000480184	6.45575	6.33192	4.67123	4.90487	8.45846	8.3935	ZDHHC20	ZDHHC20	2	-1.78452	-1.55088	-1.6607	-1.42706	2.00272	1.93776	-1.6677	-1.54388	1.97024
GAGCACACAGACTGATTCGAAATA	TRCN0000491998	6.83558	6.50429	6.93631	6.08559	7.16957	7.88203	ZDHHC2	ZDHHC2	1	0.10073	-0.749984	0.432017	-0.418697	0.33399	1.04645	-0.324627	0.00666006	0.690219
GCGGGATGTCCACCTATTATAATA	TRCN0000478337	4.64147	4.1412	1.83782	3.79154	0.140469	0.123828	ZDHHC17	ZDHHC17	1	-2.80365	-0.849933	-2.30338	-0.349668	-4.501	-4.51764	-1.82679	-1.32653	-4.50932
CTGAACCTAAATTGCGTCGTAATC	TRCN0000473394	6.35892	6.12331	6.63539	6.12441	1.65422	0.123828	ZDHHC16	ZDHHC16	2	0.276472	-0.234506	0.512085	0.00110634	-4.7047	-6.23509	0.0209827	0.256595	-5.46989
TCGAACAGGGATTAGATTGGTAGA	TRCN0000475790	4.3465	4.55321	0.0544017	3.54859	0	0	ZDHHC16	ZDHHC16	2	-4.2921	-0.797915	-4.49881	-1.00463	-4.3465	-4.3465	-2.54501	-2.75172	-4.3465
ATGGGTTCTGTAGGGCCGCCGCAA	TRCN0000478971	5.55573	5.24642	3.03993	5.67014	0	3.79759	ZDHHC15	ZDHHC15	1	-2.5158	0.114415	-2.20648	0.423727	-5.55573	-1.75814	-1.20069	-0.891379	-3.65693
TTGAGGACACCTTCGTGGTCGTCT	TRCN0000478891	2.98079	3.01975	0	3.87195	0	0	ZDHHC13	ZDHHC13	1	-2.98079	0.891164	-3.01975	0.852205	-2.98079	-2.98079	-1.04481	-1.08377	-2.98079
CTCCACTGCATCCATCTCCTTACC	TRCN0000467553	6.35541	6.14217	6.08051	6.12076	8.40984	0.123828	ZDHHC12	ZDHHC12	1	-0.274898	-0.234649	-0.061658	-0.0214093	2.05443	-6.23158	-0.254774	-0.0415336	-2.08858
GACGAATCAGGCCCTCGAACGTCA	TRCN0000465206	4.22209	4.06699	4.68207	4.14316	0	7.5835	ZDHHC11	ZDHHC11	1	0.459977	-0.0789259	0.615072	0.0761694	-4.22209	3.36141	0.190525	0.345621	-0.430341
ATTCTTTCTGAAAAATAACACTAC	TRCN0000477634	2.98079	2.16131	3.70355	3.48939	0.140469	5.9276	ZDHHC1	ZDHHC1	1	0.722763	0.508604	1.54224	1.32808	-2.84032	2.94681	0.615684	1.43516	0.0532463
AGTATCTCTCAGCGAAATAGTGAC	TRCN0000473051	5.63147	5.69818	5.14697	5.44038	0.862438	0	ZCRB1	ZCRB1	1	-0.484498	-0.191094	-0.551207	-0.257803	-4.76903	-5.63147	-0.337796	-0.404505	-5.20025
ATGCCTTCCTGTCATATCGAGACG	TRCN0000478730	6.05949	6.16475	6.76949	6.57903	1.45337	4.44575	ZCCHC9	ZCCHC9	2	0.710006	0.519539	0.604744	0.414277	-4.60611	-1.61374	0.614773	0.509511	-3.10993
AATTAACTGTTCATCCGAGTCTTT	TRCN0000476977	5.22967	5.3287	4.6493	5.2316	7.97115	0.123828	ZCCHC9	ZCCHC9	2	-0.580363	0.00193064	-0.679401	-0.0971079	2.74149	-5.10584	-0.289216	-0.388255	-1.18218
GGACTTCTGGAAAGAATTGCAAAT	TRCN0000476906	6.62769	6.60291	6.63651	6.49076	1.83049	7.56586	ZCCHC8	ZCCHC8	1	0.00881369	-0.136933	0.0336005	-0.112147	-4.7972	0.938171	-0.0640599	-0.0392731	-1.92951
GTTACCACAAGAGTTATCGGATAC	TRCN0000474870	5.7113	5.71807	6.69386	5.53306	8.46683	0.123828	ZCCHC7	LOC440180	3	0.98256	-0.178243	0.975788	-0.185015	2.75553	-5.58747	0.402159	0.395386	-1.41597
AGCCTCCCCAACCATTTCCGTCCC	TRCN0000472866	5.14624	5.23391	5.18404	5.83599	0.386028	0.123828	ZCCHC7	ZCCHC7	3	0.0378016	0.689745	-0.0498645	0.602079	-4.76022	-5.02242	0.363773	0.276107	-4.89132
CCCTGCAGGCCGTATCTATACCTG	TRCN0000469258	0.296201	0.218881	0	0	0	0	ZCCHC7	ZCCHC7	3	-0.296201	-0.296201	-0.218881	-0.218881	-0.296201	-0.296201	-0.296201	-0.218881	-0.296201
TTTACTTATGGATGGATTACCGAT	TRCN0000477697	5.97902	5.92829	5.94489	4.64155	0.778919	6.9157	ZCCHC5	ZCCHC5	1	-0.0341271	-1.33747	0.0166052	-1.28673	-5.2001	0.936679	-0.685797	-0.635065	-2.13171
TGCGTCCATACAGTAGTGACATTC	TRCN0000468601	5.77198	4.90048	3.01271	5.92803	0	0	ZCCHC24	ZCCHC24	1	-2.75926	0.156052	-1.88777	1.02755	-5.77198	-5.77198	-1.30161	-0.430108	-5.77198
ACTCGGCCCGCCGTGAGCTCTGCT	TRCN0000480571	6.81346	6.57937	6.07641	6.80408	7.38524	5.89972	ZCCHC17	ZCCHC17	1	-0.737048	-0.0093814	-0.502961	0.224705	0.571784	-0.913741	-0.373215	-0.139128	-0.170978
CAATTATTCAGCTGGAAGCCAATC	TRCN0000478067	6.7093	6.63418	7.13713	7.19065	8.07054	7.5095	ZCCHC16	ZCCHC16	1	0.427836	0.481354	0.502958	0.556476	1.36124	0.800205	0.454595	0.529717	1.08072
ATGAAAATTGTCTACATCACGGCC	TRCN0000467441	4.15907	4.50198	3.68643	3.7385	0.140469	0	ZCCHC14	ZCCHC14	2	-0.472643	-0.420568	-0.815547	-0.763473	-4.0186	-4.15907	-0.446605	-0.78951	-4.08884
GACAGTCTCCGACTGGGCACGTGT	TRCN0000480314	3.96482	3.6739	0	3.4316	0.140469	0.123828	ZCCHC14	ZCCHC14	2	-3.96482	-0.533213	-3.6739	-0.242299	-3.82435	-3.84099	-2.24901	-1.9581	-3.83267
CATGACGGCCGGCGATTCACTAGG	TRCN0000474327	6.25835	6.2769	6.43276	6.37595	1.08739	0.123828	ZCCHC13	ZCCHC13	1	0.174405	0.117601	0.155854	0.0990492	-5.17096	-6.13452	0.146003	0.127452	-5.65274
CAATGCACCCAAATGTCCCCAAAT	TRCN0000467207	4.96468	4.82243	6.02199	2.55587	1.83049	0.123828	ZCCHC12	ZCCHC12	2	1.05731	-2.40881	1.19956	-2.26656	-3.13419	-4.84085	-0.675748	-0.533502	-3.98752
AGCAGTCGCATTTTATAGAACACA	TRCN0000479970	3.71858	3.47994	0	1.32155	0	0	ZCCHC12	ZCCHC12	2	-3.71858	-2.39703	-3.47994	-2.15839	-3.71858	-3.71858	-3.05781	-2.81917	-3.71858
TGTTTCACAGGGTCCGTAATAGCT	TRCN0000475057	5.68837	5.77011	5.83846	5.44622	8.09287	0	ZCCHC11	ZCCHC11	2	0.150094	-0.242145	0.0683577	-0.323882	2.4045	-5.68837	-0.0460252	-0.127762	-1.64194
ATAGACGTCGAATAATTACGACAT	TRCN0000469078	1.9229	1.76211	0	0	0	0	ZCCHC11	ZCCHC11	2	-1.9229	-1.9229	-1.76211	-1.76211	-1.9229	-1.9229	-1.9229	-1.76211	-1.9229
GCGCTTACTCCTGTGCGCTGACCT	TRCN0000478645	5.3137	5.42537	5.75982	5.23835	1.55729	0	ZCCHC10	ZCCHC10	2	0.446114	-0.0753493	0.334443	-0.18702	-3.75641	-5.3137	0.185382	0.0737118	-4.53506
TGAATTGTCGCCCCCAGATACACC	TRCN0000491505	6.60211	6.58677	6.0254	6.33766	8.30318	0.123828	ZCCHC10	ZCCHC10	2	-0.576711	-0.264458	-0.561364	-0.249111	1.70107	-6.47829	-0.420584	-0.405238	-2.38861
CCAATCTAGTGATAACCTAGCATG	TRCN0000474495	7.29908	7.18551	7.22425	6.78305	2.28866	7.88203	ZC4H2	ZC4H2	1	-0.0748349	-0.516034	0.0387355	-0.402464	-5.01043	0.582944	-0.295435	-0.181864	-2.21374
GCCTACAAACCATAGAACCCGCAG	TRCN0000473023	7.00706	7.21158	7.2007	7.14553	2.16252	0.123828	ZC3HC1	ZC3HC1	2	0.193641	0.138474	-0.0108821	-0.0660484	-4.84454	-6.88323	0.166058	-0.0384652	-5.86388
GACGTTTATAGTTCGCAACGTCCA	TRCN0000491948	6.41587	6.43332	6.33862	6.35848	1.55729	0.237862	ZC3HC1	ZC3HC1	2	-0.0772474	-0.0573852	-0.0946966	-0.0748344	-4.85858	-6.178	-0.0673163	-0.0847655	-5.51829
TGCCACGAGCGTAGCACTCGTATA	TRCN0000479350	4.96862	4.58704	2.46846	5.33399	7.83563	0	ZC3HAV1	ZC3HAV1	1	-2.50016	0.365364	-2.11858	0.746947	2.86701	-4.96862	-1.0674	-0.685815	-1.05081
TTATCCGCGACACGCCTTGTATCT	TRCN0000474391	5.51316	5.60219	5.30817	4.88203	0.862438	0.123828	ZC3H8	ZC3H8	1	-0.204991	-0.63113	-0.294011	-0.72015	-4.65073	-5.38934	-0.41806	-0.507081	-5.02003
ACCGATTTAAGGTTGATTACTGGG	TRCN0000467084	3.02185	3.29966	0	0	0	0	ZC3H7A	ZC3H7A	1	-3.02185	-3.02185	-3.29966	-3.29966	-3.02185	-3.02185	-3.02185	-3.29966	-3.02185
CCATCTATGTTCCGCCATTTCTCG	TRCN0000472060	6.5456	6.54688	6.14617	5.43744	1.01624	0.237862	ZC3H3	ZC3H3	1	-0.399427	-1.10816	-0.400704	-1.10943	-5.52936	-6.30774	-0.753792	-0.755069	-5.91855
CTTTCGGACTTCGTTGACTCCACG	TRCN0000470306	4.27824	4.89731	0.0544017	4.57905	0.140469	8.47679	ZC3H14	ZC3H14	1	-4.22384	0.300804	-4.84291	-0.318265	-4.13777	4.19855	-1.96152	-2.58059	0.0303894
TTTGCGCTAACAGTCATTGGGCGA	TRCN0000481614	4.94347	4.90206	5.10409	4.94535	1.34139	0	ZC3H12D	ZC3H12D	1	0.160628	0.00188469	0.202033	0.0432896	-3.60208	-4.94347	0.0812564	0.122661	-4.27277
TCATACAATACATATTCGGTTACG	TRCN0000480515	4.23742	3.36535	0	4.06929	0	0	ZC3H12B	ZC3H12B	1	-4.23742	-0.168132	-3.36535	0.703937	-4.23742	-4.23742	-2.20278	-1.33071	-4.23742
TAAAAACATGACATCCGATAGTTT	TRCN0000474519	4.36257	3.16385	5.15788	4.05405	0	0	ZC3H12A	ZC3H12A	1	0.795311	-0.308521	1.99404	0.890204	-4.36257	-4.36257	0.243395	1.44212	-4.36257
GACCCAACGGCATACCCTTGCCGA	TRCN0000465595	5.43836	5.15252	0.0544017	5.85443	0	0	ZC3H11A	ZC3H11A	1	-5.38396	0.416069	-5.09812	0.701913	-5.43836	-5.43836	-2.48395	-2.1981	-5.43836
TTTTGTTATTCTTCTGCTATGGAG	TRCN0000480901	6.93902	5.47723	4.96901	4.7353	6.28359	0	ZC3H10	ZC3H10	1	-1.97001	-2.20372	-0.508221	-0.741933	-0.655425	-6.93902	-2.08686	-0.625077	-3.79722
GACCCCAATGTCGAGCCTCATAAT	TRCN0000480094	7.58357	7.64567	7.62896	8.02809	1.55729	0.442002	ZC2HC1B	ZC2HC1B	1	0.0453875	0.444522	-0.016708	0.382426	-6.02628	-7.14157	0.244955	0.182859	-6.58392
ATTTCCATTAATTAGTAACCGTTT	TRCN0000465437	4.99464	5.16443	5.5163	4.8128	0.386028	0	ZC2HC1A	ZC2HC1A	1	0.521659	-0.181844	0.351867	-0.351635	-4.60861	-4.99464	0.169908	0.000116199	-4.80163
ATTTAATTTGTCAGTTGAACTTCA	TRCN0000473072	5.0062	5.16838	4.99358	4.15273	1.01624	0	ZBTB9	ZBTB9	1	-0.0126145	-0.853462	-0.174799	-1.01565	-3.98996	-5.0062	-0.433038	-0.595223	-4.49808
TAAGGACCTGGCTTGGCCGCGGTA	TRCN0000469966	7.09416	7.2907	6.81993	8.10065	9.13368	7.48445	ZBTB8OS	ZBTB8OSP2	1	-0.274235	1.00649	-0.470772	0.809955	2.03952	0.39029	0.366129	0.169591	1.21491
TGTGCTAAACGTAAGGACCGCGAC	TRCN0000467938	6.07481	6.13277	4.51511	5.02827	0.862438	0	ZBTB8A	ZBTB8A	1	-1.5597	-1.04654	-1.61765	-1.1045	-5.21237	-6.07481	-1.30312	-1.36108	-5.64359
GCATTACAGTCGTTGCCAAAGCTA	TRCN0000479595	6.90478	6.93041	5.08788	6.99606	0.595807	0.237862	ZBTB6	ZBTB6	1	-1.8169	0.091274	-1.84253	0.0656428	-6.30898	-6.66692	-0.862812	-0.888443	-6.48795
ACCTCAGCCTCCAAATCACGACAT	TRCN0000467411	7.06007	7.17998	7.92722	7.24925	2.74991	7.06318	ZBTB49	ZBTB49	2	0.867149	0.189184	0.747239	0.0692737	-4.31016	0.00310987	0.528167	0.408257	-2.15353
GGAAACGGGGATCTCTGTCTAACG	TRCN0000473090	6.66624	6.80243	7.14342	6.54446	1.65422	9.05652	ZBTB49	ZBTB49	2	0.477179	-0.121787	0.340988	-0.257978	-5.01202	2.39028	0.177696	0.0415053	-1.31087
TGTTAGCAAACGTAGTAAAAAGTC	TRCN0000470716	1.81023	1.2684	0	0	0	0	ZBTB48	ZBTB48	1	-1.81023	-1.81023	-1.2684	-1.2684	-1.81023	-1.81023	-1.81023	-1.2684	-1.81023
TCCCGATCGGGCTCTAACACCTGA	TRCN0000479175	4.80771	4.39595	4.66687	4.63815	4.72035	0	ZBTB47	ZBTB47	1	-0.140842	-0.169561	0.270924	0.242205	-0.0873601	-4.80771	-0.155201	0.256564	-2.44754
ACTAGGAGTGACACGACGAAGCGT	TRCN0000465560	5.35546	5.15518	5.41469	3.95634	1.08739	0	ZBTB45	ZBTB45	1	0.0592263	-1.39912	0.259512	-1.19883	-4.26807	-5.35546	-0.669946	-0.469661	-4.81176
CTCTATCCAATTCTCGAACTCACC	TRCN0000467434	5.89449	5.5436	6.61008	6.0642	1.60657	0.123828	ZBTB44	ZBTB44	3	0.715585	0.169711	1.06648	0.520605	-4.28792	-5.77066	0.442648	0.793542	-5.02929
GCCCCTGCTGCTCTCGCGGCTCCA	TRCN0000468605	1.11638	0.608108	0	0	0	0	ZBTB44	ZBTB44	3	-1.11638	-1.11638	-0.608108	-0.608108	-1.11638	-1.11638	-1.11638	-0.608108	-1.11638
TGGCACACAGCGGGCTTGATAATA	TRCN0000478537	4.61823	4.18344	0.206285	3.39578	6.72547	0	ZBTB44	ZBTB44	3	-4.41194	-1.22245	-3.97716	-0.787661	2.10724	-4.61823	-2.8172	-2.38241	-1.25549
AACGCATACCCCTTGTGGATTTAA	TRCN0000473991	5.71912	5.57368	5.15944	4.76368	4.35262	0	ZBTB43	ZBTB43	1	-0.559687	-0.955444	-0.414249	-0.810005	-1.3665	-5.71912	-0.757566	-0.612127	-3.54281
CCTTCTACACCGCCAATTGTCGCC	TRCN0000479822	6.78392	6.88114	5.65809	6.58169	1.50627	7.07186	ZBTB42	ZBTB42	1	-1.12584	-0.202239	-1.22305	-0.299452	-5.27766	0.287932	-0.664038	-0.76125	-2.49486
ACCCAAAGCTGTCGTGGGGGACCG	TRCN0000477891	4.92329	4.84892	3.57454	6.45688	0.494727	7.87709	ZBTB39	ZBTB39	1	-1.34875	1.53359	-1.27438	1.60796	-4.42856	2.9538	0.0924209	0.16679	-0.737384
CTTTACCGCTTATCACGTGCTTCA	TRCN0000468651	5.39214	5.41876	6.2941	6.11893	1.60657	0	ZBTB38	ZBTB38	1	0.901962	0.726796	0.875339	0.700173	-3.78557	-5.39214	0.814379	0.787756	-4.58885
GCAAAGCGCCCATACATGCATAAC	TRCN0000474611	6.85595	6.93506	7.07763	7.09803	1.01624	0.123828	ZBTB37	ZBTB37	1	0.221687	0.242081	0.142576	0.162969	-5.83971	-6.73212	0.231884	0.152772	-6.28591
TGTGTTTCTCCGCACTCTCAGCGC	TRCN0000481430	5.89242	5.88014	5.62365	6.75308	0.690266	0	ZBTB32	ZBTB32	1	-0.268772	0.860668	-0.256497	0.872943	-5.20215	-5.89242	0.295948	0.308223	-5.54728
GGAGCCGGTTCTAATCGTCATGGT	TRCN0000471375	6.39013	6.63513	7.04945	6.52294	1.83049	0	ZBTB26	ZBTB26	1	0.659323	0.132813	0.414322	-0.112188	-4.55963	-6.39013	0.396068	0.151067	-5.47488
CAGCGCAGAGCACTAAGCAGGTTG	TRCN0000481016	6.44446	6.4996	4.96191	6.97531	1.21997	7.38817	ZBTB25	ZBTB25	1	-1.48255	0.530844	-1.53768	0.475711	-5.22449	0.943706	-0.475853	-0.530987	-2.14039
GATGCATTTGGTTTGTCTGCCCTC	TRCN0000480386	5.57655	5.30737	5.71619	6.03733	7.85615	0.123828	ZBTB24	ZBTB24	2	0.139643	0.460783	0.408816	0.729956	2.27961	-5.45272	0.300213	0.569386	-1.58656
CATACCCCGGGCCCCCAGCACACC	TRCN0000465234	5.87571	5.88894	6.37848	4.67514	7.64094	0	ZBTB24	ZBTB24	2	0.502766	-1.20057	0.489537	-1.2138	1.76522	-5.87571	-0.348902	-0.362131	-2.05525
GCCACTGCTGTCGCATTGCGCTTC	TRCN0000469564	5.76519	4.68218	0	2.38776	0	0	ZBTB22	ZBTB22	1	-5.76519	-3.37743	-4.68218	-2.29441	-5.76519	-5.76519	-4.57131	-3.48829	-5.76519
ACATGGAGTCGCCGAATTATCACG	TRCN0000476213	4.10516	4.19123	5.75674	0	1.34139	0	ZBTB21	ZBTB21	1	1.65158	-4.10516	1.56552	-4.19123	-2.76377	-4.10516	-1.22679	-1.31286	-3.43447
ACTACCACCCCAGAAATTGACATC	TRCN0000476850	5.47394	5.44721	5.66685	4.62961	1.65422	0	ZBTB20	ZBTB20	1	0.192906	-0.84433	0.219638	-0.817598	-3.81972	-5.47394	-0.325712	-0.29898	-4.64683
AGTTGACTCTCCACCTGCTCTCTG	TRCN0000480306	5.35144	5.24642	5.8558	4.63303	1.28196	0	ZBTB18	ZBTB18	1	0.50436	-0.718408	0.609383	-0.613384	-4.06948	-5.35144	-0.107024	-0.00200066	-4.71046
AGCCCGCAATCGGTGTAATCCGAA	TRCN0000466872	5.01258	3.61725	0.0544017	2.85451	0	0	ZBTB14	ZBTB14	1	-4.95817	-2.15807	-3.56284	-0.762737	-5.01258	-5.01258	-3.55812	-2.16279	-5.01258
CTGACCGTAAAATGGCTTGCCTGT	TRCN0000475971	4.90831	4.79034	0.508643	3.56301	8.41027	8.25223	ZBTB12	ZBTB12	1	-4.39967	-1.3453	-4.28169	-1.22732	3.50196	3.34392	-2.87249	-2.75451	3.42294
CCCGTTGTTTGGAGAGTTATGAAG	TRCN0000475368	5.81203	5.86319	0.106826	5.33083	0	0	ZBTB10	ZBTB10	1	-5.70521	-0.481203	-5.75636	-0.532358	-5.81203	-5.81203	-3.0932	-3.14436	-5.81203
CGGTAATGCGTGCCAATCAATGCG	TRCN0000471665	4.94079	4.82577	5.10087	4.78075	9.33671	0	ZBTB1	ZBTB1	1	0.160075	-0.160039	0.275095	-0.0450193	4.39591	-4.94079	1.758e-05	0.115038	-0.27244
CTACAAGATCGGCACGCAGGGACC	TRCN0000476781	6.62603	5.95597	4.93679	5.44233	1.15521	0	ZBP1	ZBP1	1	-1.68924	-1.1837	-1.01918	-0.513638	-5.47082	-6.62603	-1.43647	-0.766407	-6.04843
TCCTGCGTGCACTCGCTTGCATCA	TRCN0000467956	6.07725	6.22476	6.02965	7.40201	0.690266	0.123828	ZBED8	ZBED8	1	-0.0475954	1.32476	-0.195109	1.17725	-5.38698	-5.95342	0.638583	0.49107	-5.6702
TAGTTGAGTTCTGGATGCGCAATG	TRCN0000471897	4.70903	4.65429	3.86064	5.63302	0	0	ZBED5	ZBED5	1	-0.848383	0.923994	-0.793645	0.978732	-4.70903	-4.70903	0.0378058	0.0925432	-4.70903
GAGACAGTCGAGCAACCATATACA	TRCN0000466760	3.38262	3.0936	0	3.08191	0	0	ZBED4	ZBED4	1	-3.38262	-0.30071	-3.0936	-0.0116897	-3.38262	-3.38262	-1.84166	-1.55264	-3.38262
TAACAGATGTACCGATCCACAATT	TRCN0000480448	4.05412	4.09216	0	0	0.140469	0	ZBED1	ZBED1	1	-4.05412	-4.05412	-4.09216	-4.09216	-3.91365	-4.05412	-4.05412	-4.09216	-3.98388
TACTGTCTCGCACTTGCCTCCTAT	TRCN0000473912	6.13862	6.19474	6.39439	6.29886	1.28196	0	ZBBX	ZBBX	1	0.255765	0.160235	0.199641	0.104111	-4.85666	-6.13862	0.208	0.151876	-5.49764
AATTATCCTTTAACCTGGTAGCGA	TRCN0000475648	4.83677	4.94105	4.42249	4.93291	0.140469	0.123828	ZAR1L	ZAR1L	1	-0.414273	0.096141	-0.518561	-0.0081466	-4.6963	-4.71294	-0.159066	-0.263354	-4.70462
TGCGAACGCTCCCGGTACCAGGAG	TRCN0000488407	3.95954	4.09769	5.08788	2.64672	0.941385	0	ZAP70	ZAP70	4	1.12834	-1.31282	0.990194	-1.45097	-3.01816	-3.95954	-0.0922401	-0.230389	-3.48885
CAACCCAGCCTTGGCAATTCACAA	TRCN0000479535	4.54969	4.39819	5.04654	3.68345	0.268467	0	ZAP70	ZAP70	4	0.496857	-0.866242	0.648355	-0.714744	-4.28122	-4.54969	-0.184693	-0.0331943	-4.41545
CACGTTACAAGTGGAGTCAGTTCA	TRCN0000488406	4.89041	4.78692	4.41991	4.50812	0.595807	0	ZAP70	ZAP70	4	-0.470504	-0.382285	-0.36701	-0.278791	-4.2946	-4.89041	-0.426395	-0.322901	-4.59251
CGCTTAACCAAAGGTGAGAAAGGC	TRCN0000468243	5.01766	4.63158	4.56749	4.4569	1.01624	0	ZAP70	ZAP70	4	-0.450167	-0.56076	-0.0640897	-0.174683	-4.00142	-5.01766	-0.505463	-0.119386	-4.50954
AAAAAGCCCACAAAACCTTACCCA	TRCN0000472501	3.43296	3.46718	0	3.95634	0	0	ZAK	ZAK	4	-3.43296	0.523385	-3.46718	0.489166	-3.43296	-3.43296	-1.45479	-1.48901	-3.43296
GCGGTGCAAGTAACACGGGGCACT	TRCN0000487828	3.84409	3.54213	4.42766	0.0418022	0.140469	0	ZAK	ZAK	4	0.583569	-3.80228	0.885521	-3.50033	-3.70362	-3.84409	-1.60936	-1.30741	-3.77385
CTCAGGTTCCCCGAGCCGGTACAA	TRCN0000473777	2.29364	1.93278	0.106826	0	0.140469	0	ZAK	ZAK	4	-2.18681	-2.29364	-1.82595	-1.93278	-2.15317	-2.29364	-2.24022	-1.87936	-2.2234
CTGCATTGCCGATATCTGGATTAT	TRCN0000492308	4.14752	3.87738	0	0	0	0	ZAK	ZAK	4	-4.14752	-4.14752	-3.87738	-3.87738	-4.14752	-4.14752	-4.14752	-3.87738	-4.14752
AATAAAAGCTATTTCATATTATAG	TRCN0000468811	6.23508	6.21779	5.67446	6.85333	0.862438	7.44641	ZADH2	ZADH2	1	-0.560612	0.618251	-0.543328	0.635536	-5.37264	1.21133	0.0288193	0.0461038	-2.08065
ATCATATGTGCTTACTCGCCCGGG	TRCN0000466897	3.04693	2.96631	0	2.41982	0	0	ZACN	ZACN	1	-3.04693	-0.627111	-2.96631	-0.546492	-3.04693	-3.04693	-1.83702	-1.7564	-3.04693
TTCCAAAATGACCAGCCAAATCGT	TRCN0000478823	6.04026	6.02438	5.52355	6.18978	0.941385	7.89458	YY1AP1	YY1AP1	3	-0.516706	0.14953	-0.500828	0.165408	-5.09887	1.85432	-0.183588	-0.16771	-1.62227
ACATCCTCTCAAAATGCTGCGGTC	TRCN0000470020	0.454542	0.13527	0	0	0	0	YY1AP1	YY1AP1	3	-0.454542	-0.454542	-0.13527	-0.13527	-0.454542	-0.454542	-0.454542	-0.13527	-0.454542
CTGAAGATAAAAGGAGGGATAAAT	TRCN0000480671	4.38635	4.74169	0	2.99945	0.268467	0	YY1AP1	YY1AP1	3	-4.38635	-1.3869	-4.74169	-1.74224	-4.11788	-4.38635	-2.88663	-3.24197	-4.25212
GTGCCCTAGATTAAACAACGATTT	TRCN0000480857	5.78769	4.82076	5.18557	4.60368	7.69889	0.237862	YY1	YY1	1	-0.602118	-1.18401	0.364806	-0.217086	1.9112	-5.54983	-0.893064	0.07386	-1.81931
GCATACCCCAATCAGCATGTCTTT	TRCN0000474406	6.59107	6.65824	5.17487	6.88525	0.140469	0.237862	YWHAQ	YWHAQ	1	-1.41621	0.29418	-1.48338	0.227007	-6.4506	-6.35321	-0.561013	-0.628186	-6.40191
TACAAGTAGTCCTCACAGGGGGTC	TRCN0000473622	5.2707	5.04208	6.91073	5.64578	8.3937	0	YWHAG	YWHAG	1	1.64003	0.375083	1.86866	0.603708	3.123	-5.2707	1.00756	1.23618	-1.07385
CGTTGACTGGCCCAACTTTTAAAA	TRCN0000477652	6.11332	6.20503	5.19165	6.08059	0	0.237862	YWHAEP7	YWHAEP7	1	-0.921666	-0.0327266	-1.01338	-0.124444	-6.11332	-5.87545	-0.477196	-0.568914	-5.99438
CCTCGGTCAGCGATTTATAACCTT	TRCN0000472772	5.89725	5.84274	6.30115	6.27988	1.55729	8.21312	YWHAE	YWHAE	1	0.403893	0.382625	0.458404	0.437135	-4.33996	2.31586	0.393259	0.447769	-1.01205
AAGTCCGTTAAAACGGCACTGCAC	TRCN0000466895	2.42189	2.56436	0	0	0	0	YWHAB	YWHAB	1	-2.42189	-2.42189	-2.56436	-2.56436	-2.42189	-2.42189	-2.42189	-2.56436	-2.42189
CAGACAGTATCCGGGCATGGCAGC	TRCN0000473510	4.28669	4.36646	5.78517	2.34666	6.20777	0.123828	YTHDF3	YTHDF3	1	1.49848	-1.94003	1.41872	-2.0198	1.92108	-4.16286	-0.220774	-0.300541	-1.12089
CAACCGAAACATCCGAAGCTCAAG	TRCN0000468616	6.73113	6.76293	4.11217	6.85479	9.6174	0.123828	YTHDF2	YTHDF2	1	-2.61896	0.123667	-2.65077	0.0918599	2.88627	-6.6073	-1.24765	-1.27945	-1.86051
TATTTGTGTCTGACGGCAGTTCAT	TRCN0000477232	4.75389	4.51857	0.106826	3.50442	0	0	YTHDF1	YTHDF1	1	-4.64706	-1.24947	-4.41174	-1.01415	-4.75389	-4.75389	-2.94827	-2.71295	-4.75389
CTGTAATCCTACAAACCTTTAATC	TRCN0000465965	4.15215	3.56228	4.16257	2.58444	0.690266	0	YTHDC1	YTHDC1	1	0.0104174	-1.56771	0.600287	-0.977845	-3.46189	-4.15215	-0.778649	-0.188779	-3.80702
CCACTTGTCACATGGGCTCTCCCT	TRCN0000473907	6.10199	6.20695	6.30115	6.14374	1.55729	7.8078	YRDC	YRDC	1	0.199154	0.0417463	0.0941909	-0.0632166	-4.5447	1.70581	0.12045	0.0154871	-1.41945
CACCTCCTCGTGTCCAACACTACT	TRCN0000480392	7.51692	7.71142	7.64234	7.50624	7.41839	0.34354	YPEL4	YPEL4	1	0.125423	-0.0106802	-0.0690825	-0.205186	-0.0985224	-7.17338	0.0573715	-0.137134	-3.63595
CCTAACTGAAGGGCCTCCGCGATT	TRCN0000472105	1.27764	1.1022	0	0	0	0.123828	YPEL3	YPEL3	1	-1.27764	-1.27764	-1.1022	-1.1022	-1.27764	-1.15381	-1.27764	-1.1022	-1.21572
TTCAACAATTGAGCCTCATAACTA	TRCN0000472132	4.9165	5.27844	6.45125	2.23397	1.39847	0	YPEL1	YPEL1	1	1.53475	-2.68253	1.17281	-3.04447	-3.51803	-4.9165	-0.573894	-0.935828	-4.21727
TCTCACAATACACAGCTGCCCCCG	TRCN0000477825	4.55319	4.66364	3.72047	2.63993	0	0.123828	YOD1	YOD1	1	-0.83272	-1.91326	-0.94317	-2.02371	-4.55319	-4.42937	-1.37299	-1.48344	-4.49128
CGCTCACTGGTGGACACGGGAACG	TRCN0000468086	7.3874	7.46456	6.83845	7.62809	6.96749	7.24294	YKT6	YKT6	1	-0.54895	0.240684	-0.626105	0.163528	-0.419914	-0.144465	-0.154133	-0.231288	-0.282189
TGTCAGCAGAATTGCACCCACGAG	TRCN0000467408	6.53456	6.84459	7.36441	6.97295	1.21997	0.123828	YIPF7	YIPF7	1	0.829853	0.438388	0.519826	0.128361	-5.31458	-6.41073	0.634121	0.324093	-5.86266
ATCCTAAACAATCTCATACGATTA	TRCN0000480012	4.53203	4.64865	1.75811	4.40979	0	0	YIPF6	YIPF6	1	-2.77392	-0.122243	-2.89053	-0.238856	-4.53203	-4.53203	-1.44808	-1.56469	-4.53203
GCGCTCTGATTACTGATGGCAGGT	TRCN0000465351	1.39168	1.14558	0	4.03089	0	0	YIPF5	YIPF5	1	-1.39168	2.63921	-1.14558	2.88531	-1.39168	-1.39168	0.623767	0.869865	-1.39168
GGCTCTGGCGATGTGCTTTCTCCA	TRCN0000466196	7.63265	7.66466	7.73269	8.13802	1.7884	0.534171	YIPF4	YIPF4	1	0.100038	0.505371	0.0680269	0.47336	-5.84425	-7.09848	0.302704	0.270693	-6.47136
TGCGGCCATTCGTGTAACCGGAGA	TRCN0000473313	7.87898	7.86368	7.81648	6.97598	8.86226	0.237862	YIPF3	YIPF3	1	-0.0625009	-0.903	-0.0472023	-0.887702	0.983278	-7.64112	-0.482751	-0.467452	-3.32892
CTCTCGGGTTTTAGCCAGTCTTCT	TRCN0000479779	5.11575	5.13783	5.89359	5.04378	7.39141	6.63134	YIPF2	YIPF2	2	0.777844	-0.0719652	0.755767	-0.0940422	2.27566	1.51559	0.352939	0.330862	1.89562
TTCCTAGCGCCCATGATCTCCTAT	TRCN0000467939	6.05887	6.07994	5.86724	5.03734	1.55729	0.123828	YIPF2	YIPF2	2	-0.191628	-1.02153	-0.212698	-1.0426	-4.50158	-5.93504	-0.606579	-0.627649	-5.21831
CTCCGACATGTTCATGGGGTGAAG	TRCN0000467922	6.96491	7.00407	6.83894	7.0971	1.91116	8.52146	YIPF1	YIPF1	2	-0.125971	0.132188	-0.165137	0.0930225	-5.05375	1.55655	0.00310844	-0.0360573	-1.7486
GTCATCTTCTTCCTGACTGTTAAT	TRCN0000465733	6.56048	6.62941	5.8833	6.47416	8.12599	0.123828	YIPF1	YIPF1	2	-0.677183	-0.0863242	-0.746111	-0.155252	1.56551	-6.43665	-0.381754	-0.450681	-2.43557
CGACGAAGTTCTCCGTGTCATCAA	TRCN0000467621	7.97734	8.02827	7.97229	8.27673	7.50784	7.32667	YIF1B	YIF1B	1	-0.00504968	0.299388	-0.0559742	0.248463	-0.469496	-0.650667	0.147169	0.0962445	-0.560081
CTGGCCTGGCTGCCCGTTGGCACC	TRCN0000469050	6.33773	6.47217	5.84427	5.95631	0.595807	0	YIF1A	YIF1A	1	-0.493468	-0.381422	-0.627906	-0.51586	-5.74193	-6.33773	-0.437445	-0.571883	-6.03983
TACTGTGATCAAACCCTAGACCTT	TRCN0000471113	4.68206	4.58901	5.23939	3.71609	0	0	YES1	YES1	2	0.557334	-0.965975	0.650388	-0.87292	-4.68206	-4.68206	-0.20432	-0.111266	-4.68206
CCTCACAGCATATCTTCAATGCAC	TRCN0000468660	5.71522	5.67616	3.58382	4.74956	0.386028	0	YES1	YES1	2	-2.1314	-0.965658	-2.09234	-0.926602	-5.32919	-5.71522	-1.54853	-1.50947	-5.5222
GTATTTAAAGATTCGAACCAATTA	TRCN0000469758	1.42267	0.668837	0	0	0	0	YEATS4	YEATS4	1	-1.42267	-1.42267	-0.668837	-0.668837	-1.42267	-1.42267	-1.42267	-0.668837	-1.42267
CCCATGTGATCTCGCGATTGTGTC	TRCN0000476765	6.25135	5.76577	6.80909	4.95222	0.140469	0.237862	YBX2	YBX2	1	0.557736	-1.29914	1.04332	-0.813551	-6.11088	-6.01349	-0.3707	0.114885	-6.06219
CGTTTTACCATCTAGCTCGATGCT	TRCN0000476740	7.98255	8.10719	8.78804	7.16487	6.77884	9.55241	YBEY	YBEY	1	0.80549	-0.817677	0.680853	-0.942314	-1.20371	1.56986	-0.00609356	-0.13073	0.183079
CTATCCCGCCAGCTTGCGTGCTTA	TRCN0000467421	1.67518	1.18769	0	0	0	0	YARS	YARS	1	-1.67518	-1.67518	-1.18769	-1.18769	-1.67518	-1.67518	-1.67518	-1.18769	-1.67518
ACATGTTCCTATACTGTTACCAAT	TRCN0000477457	6.04275	5.85749	5.28987	6.34289	1.45337	0.123828	YAP1	YAP1	1	-0.752883	0.300139	-0.567624	0.485399	-4.58938	-5.91892	-0.226372	-0.0411127	-5.25415
CGGTATTACTATGAGTGCGCAACC	TRCN0000470372	5.51766	5.54764	5.7246	5.71363	0.386028	0.123828	YAF2	YAF2	1	0.206945	0.19597	0.176958	0.165983	-5.13163	-5.39383	0.201458	0.171471	-5.26273
CGCCGAGGTATAGAACTACGTCGC	TRCN0000473743	6.1316	6.11583	6.86676	6.02566	1.08739	0.123828	YAE1D1	YAE1D1	1	0.735153	-0.105944	0.750928	-0.0901687	-5.04421	-6.00778	0.314605	0.33038	-5.52599
GACTCCCGATTGTTCTTCAGTTCC	TRCN0000471651	5.26537	5.30976	4.12811	4.98473	0	8.17649	XYLB	XYLB	1	-1.13726	-0.280637	-1.18165	-0.325031	-5.26537	2.91112	-0.708948	-0.753341	-1.17712
CCGTACAGCATCACTATAATTTTG	TRCN0000477318	4.45729	3.84155	0.0544017	4.45497	0	0	XXYLT1	XXYLT1	1	-4.40289	-0.00232433	-3.78715	0.613415	-4.45729	-4.45729	-2.20261	-1.58687	-4.45729
AGATGAGCGTCCCATCGAAGAGAA	TRCN0000468202	4.10993	3.93414	3.4981	4.34448	0	0	XRRA1	XRRA1	1	-0.611834	0.234549	-0.436046	0.410337	-4.10993	-4.10993	-0.188643	-0.0128544	-4.10993
GGCGTTAGAGCCTGAGAGGTGTGG	TRCN0000474266	4.82086	4.4957	7.11491	5.44622	1.87139	6.67248	XRN2	XRN2	2	2.29405	0.625366	2.6192	0.950521	-2.94947	1.85162	1.45971	1.78486	-0.548923
GATGGCCTCCGTGTAGCACCTGAA	TRCN0000476296	3.42533	3.43694	3.72886	2.61937	0	0	Xrn2	XRN2	2	0.303535	-0.805957	0.29192	-0.817572	-3.42533	-3.42533	-0.251211	-0.262826	-3.42533
GCATACCGGTTGAGACATCATGGT	TRCN0000474846	6.95732	6.97318	7.66328	6.73965	2.12918	8.41487	XRCC6BP1	XRCC6BP1	2	0.705954	-0.217669	0.690096	-0.233527	-4.82814	1.45755	0.244142	0.228284	-1.68529
ACACGTCTTGCCCTATAAAGGTTC	TRCN0000472989	5.5452	5.61092	5.20974	4.69165	0.494727	6.74177	XRCC6BP1	XRCC6BP1	2	-0.335464	-0.853553	-0.401177	-0.919266	-5.05048	1.19657	-0.594509	-0.660221	-1.92695
CCTCGTCTTGCTTAAGGATTCAAA	TRCN0000472293	4.53735	4.32932	3.96017	3.96452	0.595807	0	XRCC6	XRCC6	1	-0.577179	-0.572835	-0.369143	-0.364799	-3.94154	-4.53735	-0.575007	-0.366971	-4.23945
GTTCTGTGCTATATCCTTGACGTC	TRCN0000488369	6.0564	6.13412	5.55455	4.96992	0.941385	0.123828	XRCC4	XRCC4	2	-0.501852	-1.08648	-0.579566	-1.1642	-5.11502	-5.93257	-0.794167	-0.871881	-5.5238
GACGATGTCTAACTCGCTCGGATC	TRCN0000478434	5.65939	5.58948	5.769	3.84269	1.28196	0	XRCC4	XRCC4	2	0.109608	-1.8167	0.179517	-1.74679	-4.37743	-5.65939	-0.853545	-0.783636	-5.01841
ACTCCCAGATATACTCCCTGTGTT	TRCN0000471531	6.19861	6.17394	6.25543	5.76912	1.7884	9.53596	XRCC3	XRCC3	2	0.0568247	-0.429485	0.0814887	-0.404821	-4.41021	3.33735	-0.18633	-0.161666	-0.536426
TTCAATCATCTGAGCACAGCAGGT	TRCN0000479698	6.13043	6.14551	5.03813	6.30208	1.01624	7.83354	XRCC3	XRCC3	2	-1.0923	0.171654	-1.10738	0.156572	-5.11419	1.70311	-0.460322	-0.475404	-1.70554
TGGTCAGTCGTGGGTGCACATGTT	TRCN0000480046	3.70289	3.78438	0.0544017	3.86615	0	0	XRCC2	XRCC2	1	-3.64849	0.16326	-3.72998	0.0817687	-3.70289	-3.70289	-1.74261	-1.8241	-3.70289
GGAAATACCGTCAGAAGCAGGCCC	TRCN0000469141	0	0	0	0	0	0	XPR1	XPR1	2	0	0	0	0	0	0	0	0	0
GCCGGCGACGTTAGTGAGACCTCG	TRCN0000487748	3.1889	3.15326	0.508643	0.0824272	8.69861	6.92211	XPR1	XPR1	2	-2.68026	-3.10648	-2.64462	-3.07083	5.50971	3.73321	-2.89337	-2.85773	4.62146
TGGCATCCTCGGCTAGACGCGCGA	TRCN0000471035	3.48527	3.01391	0	3.88349	0	0	XPO7	XPO7	1	-3.48527	0.398219	-3.01391	0.869587	-3.48527	-3.48527	-1.54353	-1.07216	-3.48527
CATAAAATAATGCTTTTCGGCGGA	TRCN0000474235	3.70604	3.36076	0.0544017	1.91207	0.140469	0.123828	XPO6	XPO6	1	-3.65164	-1.79396	-3.30636	-1.44869	-3.56557	-3.58221	-2.7228	-2.37752	-3.57389
TCAAGCACCTGCGTTGCCCATAGT	TRCN0000479170	6.31881	6.31064	6.84329	7.11281	1.21997	0	XPO5	XPO5	3	0.524481	0.794003	0.532647	0.802168	-5.09883	-6.31881	0.659242	0.667408	-5.70882
CTCACTTAAACACATATTGAACCT	TRCN0000467370	5.27283	5.10249	5.95833	4.1067	0.862438	0.123828	XPO5	XPO5	3	0.685502	-1.16613	0.855842	-0.995787	-4.41039	-5.149	-0.240312	-0.0699722	-4.7797
TGCGCGCTGGAATAGGGCGCAATC	TRCN0000489026	3.66451	3.34224	0	0	0.140469	0	XPO5	XPO5	3	-3.66451	-3.66451	-3.34224	-3.34224	-3.52404	-3.66451	-3.66451	-3.34224	-3.59427
TGCAGTGAAAATAAGCGTGGGTGC	TRCN0000472757	3.95159	3.4543	0	3.64328	0	0	XPO1	XPO1	1	-3.95159	-0.308317	-3.4543	0.188981	-3.95159	-3.95159	-2.12996	-1.63266	-3.95159
TAGCGCCAACACCGTCGGCAAATT	TRCN0000478758	6.03023	6.22666	5.02627	6.06103	0.140469	0.123828	XPNPEP3	XPNPEP3	1	-1.00396	0.0308008	-1.20038	-0.165627	-5.88976	-5.9064	-0.486577	-0.683005	-5.89808
CTGCACAGCCGGGGGATGACAACG	TRCN0000470726	5.04904	5.09697	0.157412	4.48558	7.11101	0.123828	XPNPEP1	XPNPEP1	1	-4.89162	-0.563453	-4.93956	-0.611391	2.06197	-4.92521	-2.72754	-2.77548	-1.43162
GACGCCAACACATAATGATCTCAC	TRCN0000480030	4.57405	4.34102	5.60098	5.17402	1.50627	0	XPC	XPC	1	1.02693	0.59997	1.25995	0.832995	-3.06778	-4.57405	0.81345	1.04647	-3.82092
CTTGATAATCGTGAGACTTATGAC	TRCN0000479023	5.82876	5.91738	5.85771	6.55802	1.50627	8.14395	XPA	XPA	1	0.0289517	0.729262	-0.0596664	0.640644	-4.32249	2.31519	0.379107	0.290489	-1.00365
CGGCACTTCAGCGCTGGCAACACT	TRCN0000467103	7.55129	7.72511	7.81599	7.62766	2.61192	7.50239	XLOC_l2_015937	XLOC_l2_015937	1	0.264704	0.076373	0.0908748	-0.0974562	-4.93936	-0.0488956	0.170538	-0.0032907	-2.49413
ACCAGTCCTGACTGGGCCCGTTTC	TRCN0000470743	5.76368	5.83614	4.7141	4.38767	8.02142	0	XLOC_l2_015600	LOC729998	1	-1.04958	-1.37601	-1.12203	-1.44847	2.25774	-5.76368	-1.21279	-1.28525	-1.75297
TATTCCCTCTGCATACCTACTGTC	TRCN0000474670	4.44979	4.39595	3.29279	2.51935	0.595807	8.02836	XLOC_l2_015578	ARMCX4	1	-1.15699	-1.93044	-1.10315	-1.8766	-3.85398	3.57858	-1.54372	-1.48987	-0.137704
CATTGACCAAATGTATTGTGCGCG	TRCN0000465837	6.86302	6.93003	7.63538	6.49453	1.55729	8.44931	XLOC_l2_015213	FRG1B	1	0.772361	-0.368497	0.705359	-0.435499	-5.30573	1.58629	0.201932	0.13493	-1.85972
GCATGGGCCGAGCGCATTTCGCGG	TRCN0000478069	8.39973	8.5007	9.07104	8.73667	10.532	7.50025	XLOC_l2_015208	FAM27E2	2	0.671309	0.336934	0.570345	0.23597	2.13228	-0.899486	0.504121	0.403157	0.616397
TAATGGTAAACATATTCCAACTGG	TRCN0000491771	8.34946	8.52528	8.27506	8.70582	9.41789	0.702528	XLOC_l2_015208	FAM27E3	2	-0.0743997	0.356356	-0.250223	0.180533	1.06843	-7.64693	0.140978	-0.0348452	-3.28925
ACCCCTTTAGGGTTAGTATTTTAA	TRCN0000479499	4.85108	4.9594	3.49318	5.27058	0.386028	0	XLOC_l2_015194	LOC728903	1	-1.3579	0.419497	-1.46622	0.311171	-4.46505	-4.85108	-0.4692	-0.577525	-4.65806
AAGCCATAAGTTAGAAACAAACCG	TRCN0000470799	5.85598	5.96508	6.18097	5.46267	1.15521	7.81011	XLOC_l2_015133	XLOC_l2_015133	1	0.324993	-0.393313	0.215899	-0.502407	-4.70078	1.95413	-0.0341597	-0.143254	-1.37333
TCCTCGCTGGTGTATAATATTAGT	TRCN0000478412	5.80323	5.91816	5.20374	5.56477	7.47173	0.123828	XLOC_l2_014804	RPL7AP45	1	-0.599492	-0.238462	-0.714426	-0.353395	1.6685	-5.6794	-0.418977	-0.533911	-2.00545
AAGGACGGCCAGCCGTTGAGTTGG	TRCN0000465830	3.54635	3.66647	0	4.74007	0.140469	0.123828	XLOC_l2_014086	ERICH1-AS1	1	-3.54635	1.19371	-3.66647	1.07359	-3.40588	-3.42253	-1.17632	-1.29644	-3.41421
CTGACAACCTTTTAGAATTATCCT	TRCN0000466099	1.58216	1.45239	0	0	0	0	XLOC_l2_014048	ZNF767P	1	-1.58216	-1.58216	-1.45239	-1.45239	-1.58216	-1.58216	-1.58216	-1.45239	-1.58216
CGATTGACTCTCGGGAACACATTG	TRCN0000470758	7.3113	7.48502	7.54684	7.06894	9.25793	9.13727	XLOC_l2_013931	OR7E14P	1	0.235545	-0.242354	0.0618208	-0.416077	1.94663	1.82597	-0.00340437	-0.177128	1.8863
TCGCCTAGCCGTATGAGCCGAAAT	TRCN0000477859	6.72609	6.80539	6.30536	5.88274	1.87139	0	XLOC_l2_013503	XLOC_l2_013503	1	-0.420731	-0.843346	-0.500037	-0.922651	-4.8547	-6.72609	-0.632039	-0.711344	-5.79039
TTGCGCAAGTTGCCCGAAACCAAC	TRCN0000469026	2.50388	2.33063	0.0544017	2.9399	0	0	XLOC_l2_013458	INTS4P1	1	-2.44948	0.436017	-2.27622	0.609269	-2.50388	-2.50388	-1.00673	-0.833478	-2.50388
AAGGATGCATCCGGTTAGGCATCC	TRCN0000478610	4.70588	4.69683	0.106826	5.07054	6.68876	0	XLOC_l2_013393	LINC00525	1	-4.59905	0.364657	-4.59	0.373705	1.98288	-4.70588	-2.1172	-2.10815	-1.3615
TCCACTATCATGCACACGATATAC	TRCN0000481339	7.5887	7.7298	8.30447	7.70124	5.65516	5.63675	XLOC_l2_013192	LPAL2	1	0.715766	0.112537	0.57467	-0.0285581	-1.93354	-1.95195	0.414151	0.273056	-1.94275
GTCCTAATACATTCGCAAGGCCTT	TRCN0000477248	5.59112	5.62152	5.75982	5.70877	0.690266	0	XLOC_l2_011954	LOC285696	1	0.168702	0.117655	0.138299	0.0872525	-4.90085	-5.59112	0.143178	0.112776	-5.24598
CGACTTTCCTAGTGGCTTAGGAGA	TRCN0000473985	6.1216	6.25107	5.69708	6.03798	1.08739	8.59218	XLOC_l2_011911	XLOC_l2_011911	1	-0.424521	-0.0836269	-0.553985	-0.213091	-5.03421	2.47058	-0.254074	-0.383538	-1.28182
AGCCAGTACTCTATTCCGAAGGCA	TRCN0000465314	6.3694	6.58233	6.15631	6.63087	1.08739	0.123828	XLOC_l2_011027	FAM86B1	1	-0.213084	0.261478	-0.426021	0.0485409	-5.282	-6.24557	0.0241969	-0.18874	-5.76379
TAGTAATCTAGAATTTGTATGAAG	TRCN0000470373	5.83597	5.87773	5.81502	6.22933	1.34139	7.90379	XLOC_l2_010863	GUSBP5	1	-0.0209529	0.393354	-0.0627104	0.351597	-4.49459	2.06781	0.186201	0.144443	-1.21339
ATACAACTAGATCCCAGAAAGACT	TRCN0000470878	7.78372	7.84736	7.53314	7.64408	7.60046	7.90917	XLOC_l2_010511	SDHAP1	1	-0.25058	-0.139641	-0.314217	-0.203277	-0.18326	0.125456	-0.195111	-0.258747	-0.0289021
TACGGGCAGCTAATTAATAGCCAA	TRCN0000465456	6.58381	6.70702	7.73034	7.20452	6.90976	7.93212	XLOC_l2_009889	NUDT16P1	1	1.14653	0.620715	1.02332	0.4975	0.325957	1.34831	0.883624	0.76041	0.837136
GCCCCCCAGGAGACTATCTATCCT	TRCN0000465635	7.34278	7.43891	7.73373	8.08011	7.8745	7.90325	XLOC_l2_009833	TUSC7	1	0.39095	0.737332	0.294823	0.641205	0.531722	0.560466	0.564141	0.468014	0.546094
GCGATATTTTATGACTGGTTTCAA	TRCN0000468121	7.22244	7.37996	7.77101	7.64535	9.73044	0.534171	XLOC_l2_009790	LINC00879	1	0.548567	0.422906	0.391049	0.265388	2.50799	-6.68827	0.485736	0.328218	-2.09014
ACATGAAGGACGGCGCTCCTATCG	TRCN0000465251	6.27649	6.29327	6.32	6.42564	1.55729	5.79183	XLOC_l2_009500	GSTTP1	1	0.0435143	0.149153	0.0267361	0.132375	-4.7192	-0.484661	0.0963335	0.0795554	-2.60193
CGAAGCTGCTGCAATCCTTTCTGT	TRCN0000470337	6.81053	6.99558	7.32588	7.71604	2.09506	0.34354	XLOC_l2_009492	XLOC_l2_009492	2	0.515351	0.90551	0.330303	0.720462	-4.71547	-6.46699	0.71043	0.525382	-5.59123
GCGTCTCGTGCTCTTGGCTTGCGG	TRCN0000491604	7.19494	7.32383	7.28523	7.27495	6.23349	7.4895	XLOC_l2_009492	ZDHHC8P1	2	0.0902935	0.0800139	-0.0385961	-0.0488758	-0.961447	0.294559	0.0851537	-0.043736	-0.333444
ATTCCACATTACTGCATATGACGG	TRCN0000477717	3.63834	3.51344	3.69073	2.50448	0.595807	0	XLOC_l2_009464	PI4KAP2	3	0.0523874	-1.13387	0.177283	-1.00897	-3.04253	-3.63834	-0.540739	-0.415843	-3.34044
TGGCAGTTTGCGAAACGGTAAAAA	TRCN0000468809	5.10504	4.94413	5.18709	3.50442	1.34139	0	XLOC_l2_009464	PI4KAP2	3	0.0820508	-1.60062	0.242963	-1.43971	-3.76365	-5.10504	-0.759285	-0.598373	-4.43435
ACAACCTTGACCTCCTCTTCCTCT	TRCN0000466007	4.82956	4.88136	0	4.21572	0	0	XLOC_l2_009464	PI4KAP2	3	-4.82956	-0.613836	-4.88136	-0.665638	-4.82956	-4.82956	-2.7217	-2.7735	-4.82956
GACAGGCTGAGTGCTACTGTGTTA	TRCN0000471544	8.10777	8.21452	8.2527	7.56229	7.68605	6.26004	XLOC_l2_009328	POM121L8P	1	0.144929	-0.545478	0.0381724	-0.652235	-0.421716	-1.84772	-0.200275	-0.307031	-1.13472
ACGAACACCAGTACCGGGAGCTGG	TRCN0000475551	7.20945	7.42577	7.55099	6.59579	6.98157	0.123828	XLOC_l2_009281	XLOC_l2_009281	1	0.341536	-0.613665	0.125216	-0.829984	-0.227883	-7.08562	-0.136065	-0.352384	-3.65675
GGTTGACGTCGGCTACCACGCATT	TRCN0000477985	5.02777	5.16047	5.69173	4.91615	3.292	0.123828	XLOC_l2_009136	LOC642204	1	0.663954	-0.111626	0.531257	-0.244323	-1.73578	-4.90395	0.276164	0.143467	-3.31986
TCGGGCCTGTCTTATCTTATATCC	TRCN0000468005	6.68873	6.66292	7.02539	6.98371	1.87139	0.237862	XLOC_l2_008285	XLOC_l2_008285	1	0.336666	0.294983	0.362476	0.320793	-4.81734	-6.45087	0.315824	0.341635	-5.6341
TGCTGGGGCGCCCGCTGCCAGAGC	TRCN0000467946	4.88068	4.80225	6.55748	5.19501	1.28196	0.237862	XLOC_l2_008259	FAR2P1	1	1.67681	0.314336	1.75524	0.392768	-3.59872	-4.64282	0.99557	1.074	-4.12077
CCCAAGGGCGGGGCAATCCAGTCG	TRCN0000470259	7.05637	7.21636	8.05112	7.55802	2.58758	0.34354	XLOC_l2_008203	LINC00152	2	0.994747	0.501649	0.834762	0.341663	-4.46879	-6.71283	0.748198	0.588213	-5.59081
TATCCCCCCTGGAGTCGCAGTCCT	TRCN0000467696	6.97638	7.10402	6.21496	6.97058	8.01744	0	XLOC_l2_008203	MIR4435-1HG	2	-0.761421	-0.00579747	-0.889058	-0.133434	1.04106	-6.97638	-0.383609	-0.511246	-2.96766
TATTACATTGTGCCCCCTTCTTTA	TRCN0000472617	5.69394	5.79416	4.00575	5.29238	0.862438	0.123828	XLOC_l2_008131	XLOC_l2_008131	1	-1.68819	-0.401553	-1.78841	-0.501774	-4.8315	-5.57011	-1.04487	-1.14509	-5.20081
ATGAATGGGCAGACCCTTGAGTTG	TRCN0000472834	4.24611	4.56923	4.23207	4.68672	0.595807	0	XLOC_l2_007835	LOC100286914	1	-0.0140426	0.440605	-0.337159	0.117489	-3.65031	-4.24611	0.213281	-0.109835	-3.94821
GAGTACTGACATAGGGGCATAGGG	TRCN0000474582	8.35638	8.41147	8.46934	8.42131	7.49972	9.42221	XLOC_l2_007488	LINC01106	1	0.112963	0.0649382	0.0578691	0.00984418	-0.856659	1.06584	0.0889507	0.0338567	0.104589
CTTTTAGTCTATGACGTTTGCCAT	TRCN0000469731	6.16693	6.21398	6.0846	5.69082	1.60657	0	XLOC_l2_007271	HNRNPA1P20	1	-0.082323	-0.476107	-0.129374	-0.523158	-4.56036	-6.16693	-0.279215	-0.326266	-5.36364
CCCGCAATCACAACGATCTCAAAA	TRCN0000465897	7.644	7.75299	7.3828	8.0188	9.79048	7.55353	XLOC_l2_007111	ZNF137P	2	-0.261198	0.374804	-0.370195	0.265807	2.14648	-0.090468	0.0568029	-0.0521944	1.02801
CGTTTTTTTACCTCATATCTGGTT	TRCN0000473343	1.77463	1.38158	0	0	0	0	XLOC_l2_007111	ZNF808	2	-1.77463	-1.77463	-1.38158	-1.38158	-1.77463	-1.77463	-1.77463	-1.38158	-1.77463
CTTATTGCATCGGGTGTCTCTGGG	TRCN0000479464	6.41346	6.56096	6.52474	6.14434	8.05897	6.11834	XLOC_l2_006955	LINC00663	1	0.111282	-0.269121	-0.036224	-0.416627	1.64551	-0.295115	-0.0789193	-0.226425	0.675198
TATTTATATAAACTTACCCCCACA	TRCN0000467526	5.61731	5.65474	5.91304	4.32133	7.6402	0	XLOC_l2_006862	CENPBD1P1	1	0.295738	-1.29598	0.258306	-1.33341	2.02289	-5.61731	-0.500119	-0.537552	-1.79721
GACTCTAACGAATGTATACCTGAC	TRCN0000473858	4.63487	4.4957	3.40172	3.86905	0.140469	0.123828	XLOC_l2_006804	ZNF137P	1	-1.23315	-0.765815	-1.09398	-0.626651	-4.4944	-4.51104	-0.999481	-0.860317	-4.50272
GTGGATGCGCTCGTGATGAAAAAC	TRCN0000479620	4.23524	4.07823	4.36984	3.93432	0	0	XLOC_l2_006797	SPACA6P	1	0.134593	-0.300927	0.291604	-0.143916	-4.23524	-4.23524	-0.0831669	0.073844	-4.23524
TCATGCTACCCTCAAGGCTACCTT	TRCN0000470573	5.38723	5.49725	4.92771	4.40179	0.595807	0	XLOC_l2_006624	LINC00905	1	-0.459521	-0.985448	-0.569542	-1.09547	-4.79143	-5.38723	-0.722485	-0.832505	-5.08933
CTCACACCATTTCATCTACCCCAA	TRCN0000476207	7.83358	8.01334	8.97549	7.72929	7.31471	0.34354	XLOC_l2_006425	ANKRD30BP2	1	1.14191	-0.104285	0.962146	-0.284046	-0.518868	-7.49004	0.518811	0.33905	-4.00445
TTTACCTGTAGGGCCTATATTTTA	TRCN0000491878	5.64385	5.76316	5.06322	6.2826	0.862438	7.539	XLOC_l2_006166	XLOC_l2_006166	1	-0.58063	0.638749	-0.699937	0.519443	-4.78142	1.89515	0.0290595	-0.090247	-1.44313
TAGAGTAAACGTGTTCCATCCCCG	TRCN0000468694	7.5018	7.65061	7.132	7.6253	1.50627	0.237862	XLOC_l2_006131	LINC00483	1	-0.369798	0.123495	-0.51861	-0.025317	-5.99553	-7.26394	-0.123152	-0.271964	-6.62974
GACATTGCACTCATCGTGCATATT	TRCN0000472731	6.19693	6.14484	7.11491	6.24171	2.56283	0.123828	XLOC_l2_006014	RPS2P12	1	0.917979	0.044784	0.970062	0.0968676	-3.6341	-6.0731	0.481381	0.533465	-4.8536
GTATAATACAGCTCGGATCTAGCC	TRCN0000476448	5.40674	5.41765	3.99536	5.29563	0.140469	0	XLOC_l2_006010	XLOC_l2_006010	1	-1.41138	-0.111113	-1.42229	-0.122025	-5.26627	-5.40674	-0.761247	-0.772159	-5.33651
TGAGAGGACAGGTGGGGAGTCGAG	TRCN0000476543	5.50685	5.28936	4.27279	2.83086	0.862438	0.237862	XLOC_l2_005978	LINC00324	1	-1.23406	-2.67599	-1.01656	-2.4585	-4.64441	-5.26899	-1.95503	-1.73753	-4.9567
TATCGATAGATGAATGTCAAACCT	TRCN0000478501	7.11388	7.32707	7.95206	6.98002	2.31854	9.59165	XLOC_l2_005718	XLOC_l2_005718	1	0.838181	-0.13386	0.624991	-0.34705	-4.79534	2.47777	0.352161	0.138971	-1.15878
TGGTACTTATCGTGGTGGAGTCTG	TRCN0000475658	5.74157	5.8295	4.27852	5.75112	0.778919	0	XLOC_l2_005687	KRT16P3	1	-1.46306	0.00954894	-1.55098	-0.0783788	-4.96266	-5.74157	-0.726754	-0.814681	-5.35211
ACAGCTGACTTCAACCTCCTACAC	TRCN0000470060	6.37585	6.47377	4.42766	6.54582	0.595807	0	XLOC_l2_005179	CLUHP3	2	-1.94819	0.169973	-2.04611	0.0720499	-5.78004	-6.37585	-0.889109	-0.987031	-6.07794
TTCTTCGAGTTTGTCCCAAGCACA	TRCN0000466338	5.23295	5.32635	4.97431	3.41976	0.862438	0.123828	XLOC_l2_005179	CLUHP3	2	-0.258637	-1.81319	-0.352039	-1.90659	-4.37051	-5.10912	-1.03591	-1.12931	-4.73982
CTCCTGTAAGTGCAGTTCATTCGT	TRCN0000469175	6.29126	6.37129	5.89546	6.42958	1.28196	0.123828	XLOC_l2_005151	SNX29P1	1	-0.395802	0.138325	-0.475829	0.0582986	-5.0093	-6.16743	-0.128739	-0.208765	-5.58837
TACTAACTTATTTTTTGACAAACC	TRCN0000480289	7.11862	7.17574	6.77507	7.0302	7.82201	0.534171	XLOC_l2_004853	XLOC_l2_004853	1	-0.343547	-0.0884139	-0.400665	-0.145532	0.703388	-6.58445	-0.21598	-0.273099	-2.94053
GCTCGCCCGCTCGGCTTAGGCTCA	TRCN0000480110	5.74464	5.89054	5.75982	6.17342	6.87499	0	XLOC_l2_004844	WHAMMP3	1	0.0151733	0.42878	-0.130721	0.282886	1.13035	-5.74464	0.221977	0.0760822	-2.30715
CCTTGAAGTGCATAAATCAGGCCT	TRCN0000477356	8.0016	8.20622	7.99659	8.06673	6.77346	6.12206	XLOC_l2_004840	LOC100133862	2	-0.00500885	0.0651294	-0.209635	-0.139497	-1.22814	-1.87954	0.0300603	-0.174566	-1.55384
TTCCGACAGTCTGCCCTGACACCC	TRCN0000471131	6.40038	6.2436	7.07886	5.62359	2.53764	0.237862	XLOC_l2_004840	IGH	2	0.678483	-0.776793	0.835263	-0.620013	-3.86274	-6.16252	-0.0491551	0.107625	-5.01263
ATATGGTCGGTGCGGGTATATATA	TRCN0000475511	4.84823	4.8571	4.61804	3.98876	1.15521	8.12601	XLOC_l2_004594	XLOC_l2_004594	1	-0.23019	-0.859464	-0.239063	-0.868337	-3.69302	3.27778	-0.544827	-0.5537	-0.207618
TGTATATGTTTACATTATAGAACC	TRCN0000476647	6.84919	6.97806	6.48815	6.89205	1.45337	0.123828	XLOC_l2_004129	XLOC_l2_004129	1	-0.361035	0.0428646	-0.48991	-0.0860105	-5.39581	-6.72536	-0.159085	-0.28796	-6.06059
TCGTAGGCGATTCCTCTCAGTATG	TRCN0000473704	6.63018	6.84623	7.17369	6.67346	1.7884	0.237862	XLOC_l2_003293	OVOS	1	0.543504	0.0432809	0.327459	-0.172765	-4.84178	-6.39232	0.293393	0.0773469	-5.61705
ATCACAGGCGGCGTAGCCGACCCG	TRCN0000467881	7.02105	7.23812	7.12923	7.25621	1.01624	8.90455	XLOC_l2_001972	LOC100288974	1	0.108186	0.235159	-0.10889	0.018083	-6.00481	1.8835	0.171673	-0.0454036	-2.06065
CGTCCTCTCCCGCCCGCTTAGCAG	TRCN0000467070	4.85108	4.8989	4.58145	4.32768	0.862438	6.17312	XLOC_l2_001669	CFL1P1	1	-0.269623	-0.523398	-0.317441	-0.571215	-3.98864	1.32205	-0.39651	-0.444328	-1.3333
AGCACGACTAATCAACACTTCCCG	TRCN0000476104	7.55413	7.6818	6.88423	7.84615	2.1951	7.2506	XLOC_l2_000915	XLOC_l2_000915	1	-0.669905	0.292023	-0.797572	0.164355	-5.35903	-0.30353	-0.188941	-0.316609	-2.83128
CTCATATTAGCACCATTCCCCTCA	TRCN0000466849	1.91202	2.12925	0	3.90347	0	0	XLOC_l2_000791	CROCCP2	1	-1.91202	1.99145	-2.12925	1.77422	-1.91202	-1.91202	0.0397118	-0.177519	-1.91202
CATTCTCCCAGAGTAAGGCATTTT	TRCN0000476392	6.07054	6.22981	5.93042	5.86829	1.21997	0.123828	XLOC_l2_000581	MGAT4EP	1	-0.140115	-0.202242	-0.299388	-0.361515	-4.85056	-5.94671	-0.171179	-0.330451	-5.39864
GCACCGACAGTTTAATGATTATCA	TRCN0000477773	5.02903	4.91309	5.12331	5.80218	1.34139	0	XLOC_l2_000394	XLOC_l2_000394	1	0.0942746	0.773149	0.210223	0.889097	-3.68765	-5.02903	0.433712	0.54966	-4.35834
GGTTCATAACGATCAACATAGACC	TRCN0000472486	6.63846	6.76815	7.44394	6.90414	2.61192	0.34354	XLOC_l2_000048	LINC00337	1	0.805477	0.265685	0.675787	0.135995	-4.02654	-6.29492	0.535581	0.405891	-5.16073
CACTTCCCCCAGGGAACAGAAATG	TRCN0000471583	5.8069	5.9628	7.03134	6.66847	1.74505	5.98996	XLOC_014209	TUG1	1	1.22444	0.861567	1.06854	0.705666	-4.06186	0.183057	1.043	0.887101	-1.9394
GGCTCACGTAATACCGGTAGATGA	TRCN0000468544	6.29754	6.39732	6.56394	5.88991	1.60657	0	XLOC_014105	LINC00313	1	0.2664	-0.407629	0.166626	-0.507403	-4.69097	-6.29754	-0.0706148	-0.170388	-5.49426
GCTTTCAAATCGTGAATGTACTTT	TRCN0000476839	6.06809	6.19539	4.70563	6.38461	0	7.23952	XLOC_013923	LINC00310	1	-1.36246	0.316518	-1.48976	0.189216	-6.06809	1.17143	-0.52297	-0.650272	-2.44833
AATTATGAACATACCCCCAATTTT	TRCN0000479056	3.84409	3.83163	3.94225	1.0415	0	0	XLOC_013901	LINC00161	1	0.0981651	-2.80259	0.110625	-2.79013	-3.84409	-3.84409	-1.35221	-1.33975	-3.84409
AAAGAGACCTTCCCCTTGCTCTTT	TRCN0000466820	3.97269	4.06981	0	0	0	0	XLOC_013840	LOC63930	1	-3.97269	-3.97269	-4.06981	-4.06981	-3.97269	-3.97269	-3.97269	-4.06981	-3.97269
AGCCATGACCATTTAGGTACTCCC	TRCN0000481575	4.24178	4.45102	4.88707	2.15045	0.140469	0	XLOC_013689	LINC00656	1	0.645295	-2.09132	0.436055	-2.30056	-4.10131	-4.24178	-0.723013	-0.932253	-4.17154
TGCTCATTAACCGAGATGTATATA	TRCN0000466259	6.12808	6.29025	6.78013	6.90556	7.93242	0.123828	XLOC_013643	LINC00654	3	0.652043	0.777477	0.489874	0.615308	1.80434	-6.00425	0.71476	0.552591	-2.09996
TCCCATAAGATATCCCATATATGA	TRCN0000475584	7.09236	7.25401	7.05112	7.05657	1.91116	9.83715	XLOC_013643	LINC00654	3	-0.0412325	-0.0357845	-0.202883	-0.197435	-5.1812	2.74479	-0.0385085	-0.200159	-1.2182
TGACACCATACCTCCCCAATACCA	TRCN0000473784	5.70737	5.83862	5.09601	3.89494	7.57824	0.123828	XLOC_013643	LOC643406	3	-0.61136	-1.81243	-0.742605	-1.94367	1.87087	-5.58354	-1.21189	-1.34314	-1.85634
ACATTCCACTCCGCCAAAATTTCG	TRCN0000469299	6.81601	6.98368	6.59237	7.34888	1.39847	8.47788	XLOC_013551	LINC00494	1	-0.22364	0.53287	-0.391303	0.365207	-5.41755	1.66187	0.154615	-0.0130482	-1.87784
TGGTACCTTGGGCAGGTGCTCACA	TRCN0000475552	7.327	7.47682	6.65917	7.41449	8.98497	0.123828	XLOC_013491	XLOC_013491	1	-0.667823	0.0874981	-0.817644	-0.0623232	1.65797	-7.20317	-0.290162	-0.439984	-2.7726
TGCGACCAGGTACCACAAATGCTA	TRCN0000475505	7.54227	7.61296	7.28096	7.59994	7.21595	8.45411	XLOC_013281	XLOC_013281	1	-0.261314	0.0576691	-0.331998	-0.0130145	-0.326319	0.911841	-0.101822	-0.172506	0.292761
GGTTACCCCCCCCTCGCAATCAAA	TRCN0000491980	7.16059	7.26142	7.1097	7.29831	8.66992	9.64995	XLOC_013207	TINCR	1	-0.0508919	0.137723	-0.151721	0.0368936	1.50933	2.48936	0.0434156	-0.0574138	1.99935
AGCCCGCGGTGCCCGTTCGGTTTT	TRCN0000477396	4.68845	4.57915	6.48815	3.77304	7.03654	0	XLOC_013189	FAM138F	1	1.7997	-0.915411	1.909	-0.806112	2.34809	-4.68845	0.442146	0.551444	-1.17018
TTACATCTAGACCATAGAAGGAAA	TRCN0000477563	7.07965	7.16787	7.1939	7.21455	0.941385	7.30067	XLOC_013119	MGC45922	1	0.114249	0.134901	0.0260295	0.0466821	-6.13826	0.221016	0.124575	0.0363558	-2.95862
AACAGTTAGAGAAGTTCAAACCCG	TRCN0000470645	5.39702	5.46444	5.96899	5.81655	7.61784	6.01016	XLOC_012729	LOC400661	1	0.57197	0.419533	0.50455	0.352113	2.22082	0.613141	0.495752	0.428332	1.41698
TCCCGAGACGACCCCAAATTCCTT	TRCN0000469548	6.86937	7.00665	6.82287	7.20395	8.65865	4.49818	XLOC_012726	LINC00908	1	-0.0464982	0.334581	-0.183783	0.197295	1.78928	-2.37118	0.144041	0.00675607	-0.29095
GCACGGCCCGTAGCCCTATCGCCC	TRCN0000470891	5.21536	5.33457	6.80612	5.30746	1.94986	0.237862	XLOC_012148	FAM27L	1	1.59076	0.0921022	1.47155	-0.0271161	-3.26549	-4.97749	0.841433	0.722215	-4.12149
CACTCCCCAGAACTATTTCCGCTT	TRCN0000479621	5.86518	5.86238	6.96588	5.81731	1.39847	0.123828	XLOC_011808	LINC00311	1	1.1007	-0.047871	1.1035	-0.0450697	-4.46671	-5.74135	0.526416	0.529217	-5.10403
ACAAACGTTAACATACGGCACACT	TRCN0000477004	7.11773	7.30153	7.08663	7.21712	9.3571	9.09344	XLOC_011388	LOC145757	1	-0.031097	0.0993875	-0.214892	-0.0844076	2.23937	1.97571	0.0341452	-0.14965	2.10754
GTGTGAATCAACGAGTAAATCGCC	TRCN0000477217	7.86618	8.00048	8.36407	8.32858	8.38666	8.34183	XLOC_011321	LOC646938	1	0.497891	0.462395	0.363595	0.328099	0.520483	0.475653	0.480143	0.345847	0.498068
GTAGCCTTGGAATGACCGCCGCGA	TRCN0000471050	7.44326	7.60424	7.4773	7.75052	8.8961	6.57414	XLOC_011297	XLOC_011297	1	0.0340384	0.307265	-0.12694	0.146286	1.45284	-0.869122	0.170651	0.00967276	0.291859
ACGCGGAACTAGGCTTCGCATATG	TRCN0000480169	6.01187	6.11719	6.00656	5.97935	6.57575	5.00445	XLOC_010930	LINC00523	1	-0.00531925	-0.0325228	-0.110635	-0.137839	0.563879	-1.00743	-0.018921	-0.124237	-0.221774
CGATCTCTAGCACTTTTATGGGCT	TRCN0000466241	5.85669	5.81614	5.89825	5.54945	1.50627	6.96828	XLOC_010651	LINC00550	1	0.0415574	-0.307239	0.0821083	-0.266688	-4.35042	1.11159	-0.132841	-0.0922899	-1.61942
TAGTTACATTCTAGTTAAGCTGCG	TRCN0000475603	5.07853	5.0747	4.21127	2.51935	0.778919	0	XLOC_010217	LINC00934	1	-0.867256	-2.55918	-0.863432	-2.55536	-4.29961	-5.07853	-1.71322	-1.70939	-4.68907
CTGCCGGCGTGGTCGCGCCGGGCG	TRCN0000466016	4.74931	4.88296	5.17946	3.66015	3.95619	8.44857	XLOC_010072	LOC283332	1	0.430149	-1.08916	0.296499	-1.22281	-0.793126	3.69926	-0.329507	-0.463157	1.45307
GACTTCCGTTTTATCTTATGCCAG	TRCN0000472360	4.46476	4.60074	4.89455	3.27829	0.494727	0	XLOC_010017	KLRAP1	1	0.429789	-1.18646	0.293802	-1.32245	-3.97003	-4.46476	-0.378337	-0.514323	-4.21739
CGACCACTGAGAAAAACCCGGATC	TRCN0000480396	7.23286	7.28979	7.84738	7.10143	8.6425	0.123828	XLOC_010007	LINC00612	1	0.614518	-0.131437	0.55759	-0.188364	1.40963	-7.10904	0.241541	0.184613	-2.8497
ATTCCAGAATTCTGAGCGAACGGA	TRCN0000480076	6.06686	6.22096	6.47263	7.3884	6.32834	7.13577	XLOC_009142	LINC00301	1	0.405767	1.32154	0.251666	1.16744	0.261479	1.06891	0.863655	0.709553	0.665194
ACTTAAGAACTGACTCACTTATAC	TRCN0000465814	4.95544	5.04351	2.73313	6.49641	0	0	XLOC_009028	KCNQ1DN	1	-2.22231	1.54097	-2.31038	1.4529	-4.95544	-4.95544	-0.340669	-0.428741	-4.95544
GACATCACATCCGATCTGTGCATC	TRCN0000476099	7.72471	7.78956	7.84714	7.39119	7.98984	0.442002	XLOC_008618	LOC143188	1	0.122432	-0.333523	0.0575814	-0.398374	0.265135	-7.28271	-0.105545	-0.170396	-3.50879
AAACGAAAAACGGGTCACTAGCTC	TRCN0000479635	3.54283	3.61339	0	4.87916	0.140469	0	XLOC_008362	LINC00705	1	-3.54283	1.33632	-3.61339	1.26577	-3.40236	-3.54283	-1.10325	-1.17381	-3.4726
TCACAAGTCCTGTCGGTTATTGAC	TRCN0000473740	6.34432	6.35867	4.32628	6.5399	0.268467	0	XLOC_007690	LOC728903	1	-2.01804	0.19558	-2.03239	0.181236	-6.07586	-6.34432	-0.911231	-0.925575	-6.21009
ACGGAGATAGTGCAGGTACTCAAA	TRCN0000465273	6.31055	6.42784	6.64151	6.29021	9.79247	0	XLOC_007668	SUGT1P1	1	0.330966	-0.0203363	0.213677	-0.137625	3.48193	-6.31055	0.155315	0.0380257	-1.41431
AATCTAACATGAGTGGTCACGTTG	TRCN0000471472	5.33931	5.35204	5.55101	5.76679	6.7775	0.123828	XLOC_007477	LOC158435	1	0.211698	0.427479	0.198967	0.414748	1.43819	-5.21548	0.319588	0.306857	-1.88865
GCATTCACTCATAAAGGCCACCCT	TRCN0000475413	7.69288	7.78892	7.69466	7.64979	8.85048	0	XLOC_007221	CCDC26	2	0.00177308	-0.0430927	-0.0942616	-0.139127	1.1576	-7.69288	-0.0206598	-0.116695	-3.26764
TTAAATTAAAGATGGAAGACGGAA	TRCN0000468297	1.24333	1.14558	1.13177	0.269982	0	0	XLOC_007221	CCDC26	2	-0.111555	-0.973346	-0.0138053	-0.875596	-1.24333	-1.24333	-0.54245	-0.444701	-1.24333
GGCATCATTACATACGCTTCGGCG	TRCN0000471513	7.05328	7.20998	7.94915	7.0721	2.12918	0.34354	XLOC_006950	XLOC_006950	1	0.895868	0.0188196	0.739162	-0.137886	-4.9241	-6.70974	0.457344	0.300638	-5.81692
TCGAGCAAGAGCAAAAGCTCCTTT	TRCN0000477851	5.78992	5.79331	6.42568	5.9091	1.65422	0.123828	XLOC_005923	LOC441178	1	0.635761	0.11918	0.632372	0.115791	-4.1357	-5.66609	0.37747	0.374081	-4.90089
CCATGCATAATTCTTGATAGCTTT	TRCN0000470602	6.97475	6.84869	7.67743	7.5861	2.43225	7.49381	XLOC_005712	LINC00951	2	0.702683	0.611358	0.828735	0.73741	-4.5425	0.519062	0.65702	0.783073	-2.01172
CATGCTTGGAATCGAGGCCTGATA	TRCN0000469917	6.80024	6.80666	6.91717	7.01946	1.91116	0.123828	XLOC_005712	LINC00951	2	0.116926	0.219214	0.110507	0.212795	-4.88908	-6.67641	0.16807	0.161651	-5.78275
TCAGGGACACTTACAAGCCGGCGT	TRCN0000473169	6.52522	6.61163	6.03896	6.77184	0.862438	6.52444	XLOC_005602	LINC00518	1	-0.48626	0.246619	-0.572676	0.160203	-5.66278	-0.000778878	-0.119821	-0.206236	-2.83178
CCCATGTGCCTACTCTCTTGGTCC	TRCN0000480551	7.11862	7.40695	7.38479	7.58345	2.02429	7.77983	XLOC_005466	LINC00326	1	0.266171	0.464833	-0.0221628	0.176499	-5.09433	0.661214	0.365502	0.0771682	-2.21656
ACGGCTGAGGTGAATAGATCATCT	TRCN0000469366	5.51226	5.55269	4.8491	5.1927	0.494727	0	XLOC_005244	HCG27	1	-0.66316	-0.319569	-0.703585	-0.359993	-5.01754	-5.51226	-0.491365	-0.531789	-5.2649
GCTTTTGTGCCGCGGGAAGTTATG	TRCN0000468022	5.58171	5.52831	5.33726	6.36621	0.690266	0.123828	XLOC_005142	KU-MEL-3	1	-0.244442	0.784509	-0.19105	0.837901	-4.89144	-5.45788	0.270033	0.323426	-5.17466
ACATCTAAACCTAATAGGAACCTA	TRCN0000478905	6.78318	6.93699	6.85003	6.75936	0.778919	7.7338	XLOC_004271	LINC01018	1	0.066855	-0.0238161	-0.0869539	-0.177625	-6.00426	0.950626	0.0215195	-0.132289	-2.52682
CAGGGCCGATTTGCCGGCTTCGTT	TRCN0000473664	6.05949	6.15018	5.91947	6.37032	1.34139	7.50666	XLOC_004269	LINC01020	1	-0.140015	0.310835	-0.230708	0.220143	-4.7181	1.44718	0.0854099	-0.00528285	-1.63546
ACCCCGAAGCTGAAGCGCATACTA	TRCN0000468171	7.21969	7.37285	7.7167	7.11923	7.9099	7.62535	XLOC_003758	LOC340017	1	0.497011	-0.100458	0.34385	-0.253618	0.69021	0.405664	0.198276	0.0451162	0.547937
TGCTGTCGGCAGCCCTCCTCTTAC	TRCN0000475148	3.75557	3.3745	0	0	0	0	XLOC_003546	LOC100653160	1	-3.75557	-3.75557	-3.3745	-3.3745	-3.75557	-3.75557	-3.75557	-3.3745	-3.75557
CATCAAGGAAAGAAGATTGAAGAC	TRCN0000476935	7.85255	8.05055	7.85387	7.90573	1.28196	8.42732	XLOC_003385	LINC00887	1	0.00131524	0.0531809	-0.196678	-0.144812	-6.57059	0.57477	0.0272481	-0.170745	-2.99791
CACTGTACCGTGTTTCCGTCATCA	TRCN0000480125	4.90694	5.07611	5.0415	5.45978	0.494727	0.123828	XLOC_002741	LOC152225	2	0.13456	0.552836	-0.0346017	0.383675	-4.41222	-4.78312	0.343698	0.174537	-4.59767
TATTGCTACCGCGTTTGCGCGACC	TRCN0000476120	5.75534	5.74741	6.09356	5.97059	1.83049	0.123828	XLOC_002741	LOC152225	2	0.338225	0.215251	0.346153	0.223179	-3.92484	-5.63151	0.276738	0.284666	-4.77817
GTTTCCCTTAAGACACCTTTAAGG	TRCN0000469495	7.08329	7.22807	7.55128	7.51993	7.96703	8.10879	XLOC_001973	LINC00298	1	0.467991	0.436644	0.323212	0.291865	0.883739	1.02549	0.452317	0.307538	0.954617
TTCCCAAAACTGTTCTACTTTTTC	TRCN0000491880	5.59537	5.60801	5.79319	5.13593	8.34779	7.28002	XLOC_001866	LINC00608	1	0.19782	-0.459445	0.18518	-0.472085	2.75242	1.68464	-0.130812	-0.143453	2.21853
TGACAGTGGCCAGGCGACCCGCCG	TRCN0000471402	4.78851	4.50614	0.0544017	2.39584	0	0	XLOC_001272	LINC01139	1	-4.73411	-2.39266	-4.45174	-2.1103	-4.78851	-4.78851	-3.56338	-3.28102	-4.78851
TTATAGGCCCAGAGCACTACCAAC	TRCN0000492083	4.61823	4.38468	4.66469	3.64667	0	0	XLOC_001195	ZNF205-AS1	1	0.0464564	-0.971562	0.28001	-0.738008	-4.61823	-4.61823	-0.462553	-0.228999	-4.61823
GATCCTAATTTTCATGTTACCAGA	TRCN0000468646	6.54868	6.57492	3.54635	6.18746	7.53515	0.237862	XLOC_001164	LINC00303	1	-3.00233	-0.361217	-3.02857	-0.387456	0.986469	-6.31081	-1.68177	-1.70801	-2.66217
ACTATCCCGGCCAATATAAGTGTG	TRCN0000472752	5.94807	6.00611	6.87811	6.25065	1.91116	7.0881	XLOC_001087	LINC01142	1	0.930047	0.302586	0.872006	0.244546	-4.03691	1.14004	0.616316	0.558276	-1.44843
AACTACCCGAAGAAGGGTCCCAAG	TRCN0000467228	5.74234	5.81865	6.43083	5.71686	1.94986	6.86669	XLOC_000477	OVAAL	1	0.688486	-0.0254849	0.612174	-0.101797	-3.79248	1.12434	0.331501	0.255188	-1.33407
ACCTAACCGTGAAGTCACCGCACC	TRCN0000476356	4.02412	3.37905	0	1.94549	0	0	XKRX	XKRX	1	-4.02412	-2.07863	-3.37905	-1.43356	-4.02412	-4.02412	-3.05137	-2.4063	-4.02412
AAATAACTCATGGGATTTACCAAT	TRCN0000479642	3.79459	3.62493	4.68853	2.99414	0.690266	0	XKR8	XKR8	1	0.893937	-0.800459	1.0636	-0.630795	-3.10433	-3.79459	0.0467389	0.216403	-3.44946
ACCCCCAGATACATGTGCAGCTTT	TRCN0000480600	5.64468	5.75092	5.25835	4.8806	0.941385	0	Xkr6	XKR6	1	-0.386327	-0.76408	-0.492574	-0.870327	-4.70329	-5.64468	-0.575203	-0.681451	-5.17398
ACCTCGACATTACTACAGGGGTTC	TRCN0000478483	6.16578	6.17656	4.29273	7.07776	0.140469	0.123828	XKR3	XKR3	1	-1.87305	0.911981	-1.88383	0.901201	-6.02531	-6.04195	-0.480534	-0.491314	-6.03363
GTTGAAGTTTACGGCGAATAATTG	TRCN0000470418	7.98109	7.83457	8.39421	8.21911	8.8821	0.123828	XK	XK	1	0.413123	0.238024	0.559637	0.384538	0.901009	-7.85726	0.325573	0.472088	-3.47812
TTTCTATCTAGTATCCCATTTACG	TRCN0000475360	6.06379	6.08413	5.58721	5.93081	7.6461	6.78345	XIRP2	XIRP2	1	-0.476587	-0.13298	-0.496921	-0.153314	1.58231	0.719657	-0.304784	-0.325117	1.15098
GTCGCCACATCGCTAGCGTAGGTT	TRCN0000469235	4.64476	4.69318	5.05324	4.63132	0.778919	0	XIAP	XIAP	1	0.40848	-0.0134374	0.360058	-0.0618591	-3.86584	-4.64476	0.197521	0.1491	-4.2553
AGGCGAACGTTATCGCCGATGAGT	TRCN0000470725	7.19718	7.11053	7.43883	6.93705	7.28853	0.237862	XG	XG	1	0.241652	-0.260127	0.328303	-0.173477	0.0913467	-6.95932	-0.00923772	0.0774129	-3.43399
GAGTTCTCCAAGCTCTACCCGGCA	TRCN0000488298	5.91847	5.68813	6.88704	4.85151	2.31854	0.237862	XCR1	XCR1	2	0.968567	-1.06696	1.19891	-0.836621	-3.59993	-5.68061	-0.0491983	0.181145	-4.64027
GTGTACCCGTGAATATTGCTATAC	TRCN0000492223	1.62277	1.80332	1.32118	1.52684	1.60657	0	XCR1	XCR1	2	-0.301584	-0.0959293	-0.48214	-0.276485	-0.0161954	-1.62277	-0.198757	-0.379313	-0.81948
AGACCTTCTCTACGCCCTGGACCC	TRCN0000470203	5.88965	6.09316	6.05905	6.8445	6.71708	6.8421	XCL2	XCL2	1	0.169407	0.954851	-0.0341039	0.75134	0.827433	0.952456	0.562129	0.358618	0.889945
GTTCCCTCAGCCTTTAACTGCTCC	TRCN0000468518	6.79211	6.96185	6.87905	6.15628	4.85389	8.26069	XCL1	XCL1	1	0.0869479	-0.635826	-0.082794	-0.805568	-1.93821	1.46858	-0.274439	-0.444181	-0.234817
GACGACACCCCTTCCACCAATGGT	TRCN0000467935	5.75381	5.7	3.89086	6.73169	0.494727	0.123828	XBP1	XBP1	1	-1.86296	0.977881	-1.80914	1.03169	-5.25909	-5.62998	-0.442538	-0.388725	-5.44454
TTGCTGCAGTTATCGCAACGATGA	TRCN0000467575	7.4863	7.55933	7.86104	7.31625	2.512	6.19093	XAGE3	XAGE3	1	0.37474	-0.170044	0.301708	-0.243076	-4.9743	-1.29537	0.102348	0.0293158	-3.13483
TCGAACCTCGATATGGATCACTAC	TRCN0000479423	7.44585	7.43645	7.25434	7.96057	1.87139	8.16437	XAGE2	XAGE2	2	-0.191519	0.514713	-0.182117	0.524115	-5.57446	0.71852	0.161597	0.170999	-2.42797
CAATCCCTTATATCTCACTTAATC	TRCN0000466509	6.70063	6.69749	5.02627	6.80446	7.61332	0.123828	XAGE2	XAGE2	2	-1.67436	0.103825	-1.67121	0.106968	0.912694	-6.5768	-0.785266	-0.782123	-2.83205
AAACACGATGCATTAACGATCAAA	TRCN0000477432	5.51226	5.66223	5.92496	4.94122	6.20977	0.123828	XAF1	XAF1	1	0.412692	-0.571049	0.26273	-0.721011	0.697503	-5.38844	-0.0791788	-0.22914	-2.34547
TCGTCCAGGGCTAAACAGCTGTCG	TRCN0000488989	4.2526	4.71134	3.72047	4.22028	0.268467	0	WWTR1	WWTR1	2	-0.532123	-0.0323165	-0.990866	-0.491059	-3.98413	-4.2526	-0.28222	-0.740962	-4.11836
CATTTTATCCGAAACCGGTTGTGA	TRCN0000472318	5.13342	5.25758	4.40166	3.92038	0.494727	0	WWTR1	WWTR1	2	-0.731759	-1.21304	-0.85592	-1.3372	-4.63869	-5.13342	-0.972401	-1.09656	-4.88606
GATAAACCGGCTAAGACCGCAGGC	TRCN0000480373	3.06177	2.75848	5.81305	3.50068	1.45337	7.62404	WWP2	WWP2	2	2.75128	0.438904	3.05457	0.742195	-1.6084	4.56227	1.59509	1.89838	1.47694
GCACTGCCGGCGAATTGCCCAAAT	TRCN0000473110	6.03963	6.22476	5.0415	7.19094	1.01624	0	WWP2	WWP2	2	-0.998127	1.15131	-1.18326	0.966181	-5.02339	-6.03963	0.0765922	-0.108539	-5.53151
CCTTTGAACGACAGGCACATGCAG	TRCN0000479200	4.26761	4.65429	5.48693	5.9604	0.494727	0	WWP1	WWP1	1	1.21932	1.69279	0.832643	1.30612	-3.77288	-4.26761	1.45606	1.06938	-4.02025
GTGAAATTAGTTGTGCGCCCTTTT	TRCN0000477500	5.00875	5.032	2.04008	4.48558	0.140469	0	WWOX	WWOX	1	-2.96867	-0.523169	-2.99191	-0.546414	-4.86828	-5.00875	-1.74592	-1.76916	-4.93852
ACCCGATTGCCGCGCTTACCGGAA	TRCN0000466492	5.59707	5.40989	6.04904	6.14853	6.93892	0	WWC2-AS2	WWC2-AS2	1	0.451969	0.551457	0.63915	0.738638	1.34184	-5.59707	0.501713	0.688894	-2.12761
TCTCTAGTGGTGCGCTGTTTATAC	TRCN0000472743	6.22632	6.40905	6.4398	4.53582	1.60657	0.123828	WTAP	WTAP	1	0.213477	-1.6905	0.0307517	-1.87323	-4.61975	-6.10249	-0.738513	-0.921239	-5.36112
TCTCGACCAGCAACATTGGGAGAT	TRCN0000471817	5.17951	5.13783	5.93948	5.2316	1.34139	0	WT1	WT1	1	0.75997	0.0520834	0.801657	0.0937706	-3.83812	-5.17951	0.406027	0.447714	-4.50882
GAAATGCAGGTCCGAAGGCAGATC	TRCN0000492263	6.0106	6.06024	5.92404	6.28042	1.34139	4.7106	WSCD2	WSCD2	1	-0.0865566	0.269822	-0.136196	0.220182	-4.66921	-1.3	0.0916326	0.041993	-2.98461
TCTCTCGCAAATTAAACTGCAGCC	TRCN0000477477	3.88082	4.01531	0	4.64664	0.140469	0.123828	WSCD1	WSCD1	1	-3.88082	0.765823	-4.01531	0.631329	-3.74035	-3.75699	-1.5575	-1.69199	-3.74867
CACCGTTACAGGCTTTCGCACTCG	TRCN0000469330	6.06133	6.32663	6.16561	6.42564	1.15521	0.34354	WSB2	WSB2	1	0.104276	0.364308	-0.161023	0.0990094	-4.90613	-5.71779	0.234292	-0.0310066	-5.31196
ACATTTTGACAGATCCACTTGCCT	TRCN0000469615	7.66521	7.76586	7.96343	8.14238	8.2086	0.123828	WRNIP1	WRNIP1	1	0.298224	0.477171	0.197568	0.376516	0.543394	-7.54138	0.387698	0.287042	-3.49899
GCCACTGTCGCGGTGAAATGTGAT	TRCN0000473493	0.597211	0.218881	0	2.96727	0	0	WRAP73	WRAP73	2	-0.597211	2.37006	-0.218881	2.74839	-0.597211	-0.597211	0.886424	1.26475	-0.597211
TAGCGTTCTGGATAAGCGCTCGAC	TRCN0000480340	5.77948	5.93757	4.95657	5.68341	0.690266	0.123828	WRAP73	WRAP73	2	-0.822914	-0.0960708	-0.981007	-0.254164	-5.08921	-5.65565	-0.459492	-0.617586	-5.37243
AGCTAGGATTAACCCGATAGTATT	TRCN0000465643	5.59537	5.64343	5.26701	5.21456	0.140469	0	WRAP53	WRAP53	1	-0.328358	-0.380809	-0.376421	-0.428871	-5.4549	-5.59537	-0.354584	-0.402646	-5.52514
TTGGCTGTAACTCGGGGTGTTTGC	TRCN0000467321	2.60192	3.00215	0	0	0	0	WNT9B	WNT9B	1	-2.60192	-2.60192	-3.00215	-3.00215	-2.60192	-2.60192	-2.60192	-3.00215	-2.60192
CGCACGCACCATTTCGTCACGGCG	TRCN0000481446	6.45106	6.38379	5.87482	6.2361	7.65857	8.35571	WNT9A	WNT9A	1	-0.576235	-0.214959	-0.508974	-0.147697	1.20751	1.90466	-0.395597	-0.328336	1.55609
GACCGGAGCCCCTCAGTGTGATTG	TRCN0000471010	5.04406	5.03776	6.30676	4.83228	0.862438	0	WNT7A	WNT7A	1	1.2627	-0.211779	1.26899	-0.205482	-4.18162	-5.04406	0.52546	0.531756	-4.61284
GTCATCAACTGTTGTTTTTTCATA	TRCN0000480517	4.17053	4.06134	0	5.69901	0	0	WNT5A	WNT5A	1	-4.17053	1.52848	-4.06134	1.63766	-4.17053	-4.17053	-1.32103	-1.21184	-4.17053
TATGCATAAGTTGGTAGAACTTTG	TRCN0000469317	5.57396	4.68033	4.13759	3.86615	0.140469	8.35769	WNT4	WNT4	1	-1.43637	-1.70781	-0.542744	-0.814186	-5.43349	2.78373	-1.57209	-0.678465	-1.32488
CTGCCTAATTGCGACCAGTAACCA	TRCN0000478391	6.54955	6.48384	5.97869	7.0302	1.21997	7.1495	WNT3A	WNT3A	1	-0.57086	0.480651	-0.505144	0.546367	-5.32958	0.599943	-0.0451046	0.0206111	-2.36482
GATTATTAGTCAGGACCTGATCGC	TRCN0000468916	6.84562	6.95501	6.38247	7.24255	1.21997	0.123828	WNT2	WNT2	1	-0.463145	0.39693	-0.572533	0.287542	-5.62564	-6.72179	-0.0331078	-0.142496	-6.17372
CCCACTCCTTTTATCCACGTACAA	TRCN0000476472	6.74881	6.81466	6.35767	6.51183	6.94492	6.76098	WNT16	WNT16	1	-0.39114	-0.236987	-0.456989	-0.302835	0.196101	0.0121618	-0.314064	-0.379912	0.104131
CTTGAGCCATTCGACCGTAGATGG	TRCN0000467480	5.87361	5.88094	6.30956	6.24786	1.15521	7.03092	WNT10B	WNT10B	1	0.435944	0.374251	0.428613	0.36692	-4.71841	1.1573	0.405098	0.397767	-1.78055
CTTTGCTATGCCAGCTCGTTCTAC	TRCN0000480171	6.13453	6.21461	6.57736	6.26341	1.74505	0.237862	WNT1	WNT1	1	0.442826	0.128876	0.362745	0.0487943	-4.38948	-5.89667	0.285851	0.205769	-5.14308
TCCGATTATTTCCCTTACGATCAA	TRCN0000474897	2.28523	1.5033	0	3.60196	0	0	WNK4	WNK4	2	-2.28523	1.31673	-1.5033	2.09866	-2.28523	-2.28523	-0.484249	0.297679	-2.28523
AGGCTACCCCTGATCACTCTATTA	TRCN0000489323	2.52545	2.01694	0.0544017	0	0	0	WNK4	WNK4	2	-2.47105	-2.52545	-1.96254	-2.01694	-2.52545	-2.52545	-2.49825	-1.98974	-2.52545
TCAGCAGATTTAACTTCAGGATAC	TRCN0000489834	4.73395	4.75751	5.34683	5.40378	1.21997	0	WNK1	WNK1	6	0.612881	0.669825	0.589324	0.646267	-3.51398	-4.73395	0.641353	0.617795	-4.12396
TAGGTCACTCTCTATATAGACAGC	TRCN0000472992	4.16366	4.29119	3.39646	5.67014	0.494727	8.29073	WNK1	WNK1	6	-0.7672	1.50648	-0.894727	1.37895	-3.66894	4.12706	0.369639	0.242112	0.229061
ACGTGGTTCACAAACTTTGGTTAG	TRCN0000471787	4.62657	4.57915	3.72047	4.81431	0	0	WNK1	WNK1	6	-0.906099	0.187733	-0.858679	0.235153	-4.62657	-4.62657	-0.359183	-0.311763	-4.62657
CTAACCAACAACCCCTTGACATTA	TRCN0000488638	0.484227	0.13527	0	0	0	0	WNK1	WNK1	6	-0.484227	-0.484227	-0.13527	-0.13527	-0.484227	-0.484227	-0.484227	-0.13527	-0.484227
ATCTCCCTAGTAGGAATACTTCGC	TRCN0000478798	3.00659	2.91709	0	3.16937	0	0	WNK1	WNK1	6	-3.00659	0.162777	-2.91709	0.252272	-3.00659	-3.00659	-1.42191	-1.33241	-3.00659
GCGGTGAGATTTCGAGTGCTTGCG	TRCN0000489284	4.54969	4.61045	0	4.60368	0	0	WNK1	WNK1	6	-4.54969	0.0539889	-4.61045	-0.00677505	-4.54969	-4.54969	-2.24785	-2.30861	-4.54969
TAGGCGGCAACGACACCTTGACTC	TRCN0000488049	6.034	5.96659	6.41467	6.55171	10.1999	6.96828	WLS	WLS	3	0.380676	0.517711	0.448085	0.585119	4.16594	0.934279	0.449194	0.516602	2.55011
CACACCTTTGTATTCTATGAAAAG	TRCN0000491389	1.05836	0.544709	0	0	0	0	WLS	WLS	3	-1.05836	-1.05836	-0.544709	-0.544709	-1.05836	-1.05836	-1.05836	-0.544709	-1.05836
CACGTATATACCTACTTTCAATTG	TRCN0000467337	5.2707	5.26128	0.0544017	5.68093	0.140469	0	WLS	WLS	3	-5.2163	0.410231	-5.20688	0.419648	-5.13023	-5.2707	-2.40303	-2.39362	-5.20047
TTCCCCAATCCAAACTTGTGGAGA	TRCN0000471358	5.49687	5.49725	5.53076	6.3266	1.39847	0.123828	WISP3	WISP3	1	0.0338878	0.829726	0.0335083	0.829347	-4.09841	-5.37305	0.431807	0.431428	-4.73573
TAAATCCTGACTTAAGGTGCTGAA	TRCN0000469473	5.44404	5.47192	6.52474	6.39068	0.268467	8.20306	WISP2	WISP2	2	1.0807	0.946645	1.05282	0.918769	-5.17557	2.75902	1.01367	0.985797	-1.20828
CGATACCATTACCGACTTTCAATC	TRCN0000471992	6.38866	6.34768	6.0482	6.41574	1.28196	0	WISP2	WISP2	2	-0.340453	0.0270852	-0.299479	0.068059	-5.1067	-6.38866	-0.156684	-0.11571	-5.74768
CATCCCAGATGTGCAGCACTATTG	TRCN0000480710	6.33773	6.26527	5.83361	6.95152	6.78822	8.21399	WISP1	WISP1	1	-0.504122	0.613784	-0.43166	0.686246	0.450485	1.87625	0.054831	0.127293	1.16337
CCAATTCACCCTGTATCATATCTT	TRCN0000481087	6.46601	6.46577	6.74179	6.32343	9.38847	0.123828	WIPI2	WIPI2	1	0.275778	-0.142583	0.27602	-0.142341	2.92246	-6.34218	0.0665972	0.0668393	-1.70986
TAGGAACGCTTGAGGCACGTACTG	TRCN0000468272	1.01833	0.963636	0	0	0	0	WIPI1	WIPI1	1	-1.01833	-1.01833	-0.963636	-0.963636	-1.01833	-1.01833	-1.01833	-0.963636	-1.01833
ACTAGTTACCCCACAGTGTTATTG	TRCN0000473849	5.12048	5.21112	4.95835	4.13595	6.85601	0.123828	WIF1	WIF1	1	-0.162132	-0.984537	-0.25277	-1.07517	1.73553	-4.99665	-0.573335	-0.663972	-1.63056
GCCTAAGCAAAGATCAATGTGCTT	TRCN0000470518	6.70024	6.48595	7.62784	6.29346	6.50604	0.123828	WIBG	WIBG	1	0.927601	-0.406777	1.14189	-0.192491	-0.194192	-6.57641	0.260412	0.474698	-3.3853
ACTCGGGTCACATCCTCTCAATCT	TRCN0000480318	2.83864	1.5033	0	0	0	0	WHSC1L1	WHSC1L1	1	-2.83864	-2.83864	-1.5033	-1.5033	-2.83864	-2.83864	-2.83864	-1.5033	-2.83864
ACCTGGTCTACACGTGTGTAATGT	TRCN0000476002	4.34448	4.28635	0	4.83823	0	0	WFIKKN1	WFIKKN1	1	-4.34448	0.493746	-4.28635	0.551871	-4.34448	-4.34448	-1.92537	-1.86724	-4.34448
CCCTCACACCACGGATTGAGCCTG	TRCN0000465996	6.21253	6.24858	6.23497	6.61192	1.91116	0.34354	WFDC9	WFDC9	1	0.0224383	0.39939	-0.0136133	0.363338	-4.30137	-5.86899	0.210914	0.174862	-5.08518
ACCATGGGCGGGACACCCTTGCAC	TRCN0000477875	7.3945	7.61657	7.26339	7.26119	7.14267	7.72528	WFDC6	WFDC6	1	-0.13112	-0.133312	-0.353189	-0.355382	-0.251831	0.33077	-0.132216	-0.354286	0.0394695
CACCCAAGAACGTAGAGAACTTAC	TRCN0000470468	4.52491	4.45102	4.51511	5.38563	0.690266	0	WFDC5	WFDC5	1	-0.00979344	0.86072	0.0640988	0.934613	-3.83464	-4.52491	0.425463	0.499356	-4.17978
TCCGAGGGACGTGCTGAAATAAAC	TRCN0000472552	7.01057	7.0717	7.06444	7.25676	1.55729	8.00842	WFDC2	WFDC2	1	0.0538707	0.246195	-0.00726073	0.185063	-5.45328	0.99785	0.150033	0.0889012	-2.22771
CCGACGGGGCTAGTGATCGCCAGG	TRCN0000465372	7.34783	7.40221	7.72222	7.65064	8.12704	6.43163	WFDC11	WFDC11	1	0.374389	0.302801	0.320014	0.248427	0.779208	-0.91621	0.338595	0.28422	-0.0685008
GCGGTCCCAGTCTACATGCCGGCG	TRCN0000475539	6.46089	6.61357	5.63485	7.0315	1.15521	0.123828	WFDC10A	WFDC10A	1	-0.826041	0.570615	-0.978719	0.417937	-5.30568	-6.33706	-0.127713	-0.280391	-5.82137
ATCCAAACCAACCTTATAGATGTC	TRCN0000479426	5.10265	5.20857	3.10581	5.0968	0.941385	0	WEE2-AS1	WEE2-AS1	1	-1.99684	-0.00584935	-2.10275	-0.111764	-4.16127	-5.10265	-1.00134	-1.10726	-4.63196
TCCAGAGCGACCATCCGGCACCAC	TRCN0000488292	3.33454	2.95416	0	3.3466	0	0	WEE1	WEE1	2	-3.33454	0.0120617	-2.95416	0.392433	-3.33454	-3.33454	-1.66124	-1.28087	-3.33454
CACATTGGCTCCGGCCTGGTTTAT	TRCN0000489041	3.51074	3.12102	0	2.90068	0	0	WEE1	WEE1	2	-3.51074	-0.610062	-3.12102	-0.220346	-3.51074	-3.51074	-2.0604	-1.67068	-3.51074
CGATCCCAGCGAGCACAGCCATAG	TRCN0000474977	5.68598	5.72166	0.206285	5.86829	0.140469	0	WDYHV1	WDYHV1	1	-5.47969	0.182318	-5.51538	0.146634	-5.54551	-5.68598	-2.64869	-2.68437	-5.61574
CATAGTCCTTATTCTACTGAACCC	TRCN0000476621	4.82666	4.63919	0.0544017	2.95638	0	0.123828	WDTC1	WDTC1	1	-4.77226	-1.87028	-4.58479	-1.68281	-4.82666	-4.70284	-3.32127	-3.1338	-4.76475
ACGCTTATTTGACACCTTCAGGCG	TRCN0000479268	4.6199	4.60074	5.3911	4.20656	0.690266	0	WDR93	WDR93	1	0.771199	-0.413339	0.790358	-0.394181	-3.92964	-4.6199	0.17893	0.198088	-4.27477
GCTGCCAATCTAATGGCAAGTGGC	TRCN0000479394	0	0	0	0	0	0	WDR92	WDR92	1	0	0	0	0	0	0	0	0	0
CTTTGCGACTTTCCTCATATATCT	TRCN0000481497	3.54283	3.72841	3.11864	3.72253	0.494727	0.123828	WDR91	WDR91	1	-0.424195	0.179695	-0.609778	-0.00588797	-3.0481	-3.419	-0.12225	-0.307833	-3.23355
GATCTCTTAAACCATCCATGTATC	TRCN0000469226	6.74384	6.72769	6.87623	7.13169	7.41321	0.237862	WDR90	WDR90	1	0.132388	0.387848	0.14854	0.404	0.669372	-6.50598	0.260118	0.27627	-2.9183
CGCGGCCCGTGAAAGATAAAAATG	TRCN0000472320	4.21104	4.18604	0.0544017	3.39981	0	0.123828	WDR89	WDR89	1	-4.15664	-0.81123	-4.13164	-0.786236	-4.21104	-4.08721	-2.48393	-2.45894	-4.14912
CATCATTTTCAGCACATTGTGTAG	TRCN0000491268	4.9165	5.10661	6.34477	3.67683	1.65422	0	WDR88	WDR88	1	1.42827	-1.23967	1.23816	-1.42978	-3.26228	-4.9165	0.0942982	-0.0958098	-4.08939
GCAGTGACGCTCTGAGTGCGGCAG	TRCN0000470945	5.94607	5.9681	5.87293	5.83599	1.45337	7.97335	WDR86	WDR86	1	-0.0731381	-0.110078	-0.0951701	-0.13211	-4.49269	2.02728	-0.0916082	-0.11364	-1.23271
GGTGCAGACTGCTTGTCACCTAAT	TRCN0000469475	6.96425	7.1136	8.31774	8.18963	9.01949	0.34354	WDR83OS	WDR83OS	1	1.35348	1.22538	1.20413	1.07603	2.05524	-6.62071	1.28943	1.14008	-2.28274
AGCTGACAGACCGTGTCGAGTCTT	TRCN0000471440	4.9448	5.14719	4.55103	1.93444	0	4.02904	WDR83	WDR83	1	-0.393768	-3.01036	-0.596161	-3.21275	-4.9448	-0.915759	-1.70206	-1.90446	-2.93028
TGCAGTCAGGCCGATACTCAGCCA	TRCN0000480457	6.95997	6.80201	5.30116	7.32077	1.08739	7.03585	WDR77	WDR77	1	-1.6588	0.360806	-1.50085	0.518763	-5.87257	0.0758863	-0.648999	-0.491043	-2.89834
ACGCGACGGGTCAACGCCGTATCC	TRCN0000465817	4.66596	4.59097	4.53438	5.45689	0	0	WDR76	WDR76	2	-0.131579	0.790925	-0.0565872	0.865917	-4.66596	-4.66596	0.329673	0.404665	-4.66596
AAACCAGCTGTTTCAAATCCATGC	TRCN0000479593	3.98052	4.24706	3.4981	4.03089	0.268467	0	WDR76	WDR76	2	-0.482425	0.0503648	-0.748966	-0.216176	-3.71206	-3.98052	-0.21603	-0.482571	-3.84629
AATAAGCACCCACAGGTGGCTTGC	TRCN0000469799	4.10755	3.95867	4.6625	3.6635	0.386028	2.25221	WDR74	WDR74	1	0.554949	-0.444048	0.703825	-0.295172	-3.72152	-1.85534	0.0554506	0.204327	-2.78843
CCGTAAACAACGTTCGAAAATATT	TRCN0000478402	2.73133	2.43921	0	0.0418022	0	0	WDR66	WDR66	1	-2.73133	-2.68953	-2.43921	-2.3974	-2.73133	-2.73133	-2.71043	-2.4183	-2.73133
GATGCATCGTTACCGCACCGGCCC	TRCN0000478620	4.09798	3.87416	4.12493	3.03611	0	0	WDR63	WDR63	1	0.0269536	-1.06187	0.250778	-0.838051	-4.09798	-4.09798	-0.517461	-0.293636	-4.09798
ATTACGGCGATGCACCGGATTGTA	TRCN0000473808	5.58342	5.2314	5.17487	4.60368	1.39847	0	WDR62	WDR62	1	-0.408556	-0.979744	-0.0565293	-0.627718	-4.18495	-5.58342	-0.69415	-0.342124	-4.88419
ACATAACCACTAGCGAACTACTCG	TRCN0000470585	3.25927	2.88546	0	0	0	0	WDR60	WDR60	1	-3.25927	-3.25927	-2.88546	-2.88546	-3.25927	-3.25927	-3.25927	-2.88546	-3.25927
TAGCCACTCCTTATCTACCACACA	TRCN0000480785	6.07603	5.93061	4.66687	6.94499	0.140469	5.1316	WDR6	WDR6	1	-1.40916	0.868962	-1.26375	1.01438	-5.93556	-0.944426	-0.270099	-0.124684	-3.43999
AGCTGCTTATCGGCATGTAGCCCG	TRCN0000476307	6.15429	6.26834	5.51387	6.23778	0.941385	0	WDR5B	WDR5B	1	-0.640411	0.0834979	-0.754466	-0.0305575	-5.2129	-6.15429	-0.278457	-0.392512	-5.68359
CGAACGTCATGTTGTCTTAGAGCT	TRCN0000476711	4.74012	4.79715	6.05489	4.03089	8.2001	0.123828	WDR55	WDR55	1	1.31477	-0.709228	1.25774	-0.766267	3.45998	-4.61629	0.302773	0.245734	-0.578152
GTTAATCATCGGCCCAGACCTTCT	TRCN0000467631	5.45813	5.53138	5.05491	5.06548	0.690266	6.40898	WDR54	WDR54	1	-0.403224	-0.392654	-0.476475	-0.465905	-4.76787	0.950848	-0.397939	-0.47119	-1.90851
GGGTTCTGGCCACCTGCTAGTCTC	TRCN0000468431	7.15829	7.32412	7.21009	7.92191	8.71556	0	WDR53	WDR53	1	0.0517992	0.763624	-0.114033	0.597792	1.55727	-7.15829	0.407711	0.241879	-2.80051
TTAAATAGCTGAGCCATTCAATTC	TRCN0000468790	5.41254	5.45477	6.42503	5.1927	0.386028	0	WDR5	WDR5	1	1.01249	-0.219847	0.970261	-0.262077	-5.02651	-5.41254	0.396322	0.354092	-5.21953
CTAAAATAGCACTTGACAGATAGC	TRCN0000476940	4.71373	5.04064	3.75784	5.41077	0	0.123828	WDR49	WDR49	1	-0.955894	0.69704	-1.2828	0.370132	-4.71373	-4.5899	-0.129427	-0.456335	-4.65182
CATGAATGCACAGCCTCTCATTGC	TRCN0000477456	5.96987	5.89133	0.106826	4.07685	0	0	WDR48	WDR48	1	-5.86304	-1.89302	-5.78451	-1.81448	-5.96987	-5.96987	-3.87803	-3.7995	-5.96987
GTCCAGGACGTTTATTCGTGAGGT	TRCN0000471169	0.0405254	0.0465136	0	0	0	0	WDR47	WDR47	2	-0.0405254	-0.0405254	-0.0465136	-0.0465136	-0.0405254	-0.0405254	-0.0405254	-0.0465136	-0.0405254
TGCTCAGTTTTTTACCTACCTAGT	TRCN0000473175	3.97792	4.10595	0.0544017	5.14315	0	0	WDR47	WDR47	2	-3.92351	1.16523	-4.05155	1.0372	-3.97792	-3.97792	-1.37914	-1.50718	-3.97792
GCTAATGGTCCTTTTATTATCGAG	TRCN0000467661	5.58085	5.32163	4.88707	5.34759	0.690266	0	WDR46	WDR46	1	-0.693776	-0.233254	-0.434558	0.0259638	-4.89058	-5.58085	-0.463515	-0.204297	-5.23571
AGACACGCTTCAAGCCGTTTAACC	TRCN0000471641	6.53589	6.39001	6.84425	6.71079	6.63929	8.45227	WDR45	WDR45	1	0.308367	0.174903	0.454248	0.320783	0.103406	1.91638	0.241635	0.387515	1.00989
GTGGTGGAGGGGTATGGGCTCTTT	TRCN0000481171	2.91147	3.08248	0	3.85153	0	0	WDR44	WDR44	1	-2.91147	0.940064	-3.08248	0.769052	-2.91147	-2.91147	-0.985701	-1.15671	-2.91147
AATACCTCGCAAGCCACCGTGAGT	TRCN0000491687	3.1616	3.29486	3.69073	3.74484	0	0	WDR41	WDR41	1	0.529124	0.58324	0.395873	0.449989	-3.1616	-3.1616	0.556182	0.422931	-3.1616
ATAGTCGGCCATTTCCTAATGACC	TRCN0000476483	4.19317	4.22448	2.39658	0.0418022	0.140469	0	WDR4	WDR4	1	-1.79659	-4.15137	-1.8279	-4.18268	-4.0527	-4.19317	-2.97398	-3.00529	-4.12294
ACAGTGGATGACAATGTCTGTACG	TRCN0000481204	5.36147	5.50248	6.61574	5.2837	1.01624	8.39042	WDR36	WDR36	1	1.25427	-0.0777716	1.11326	-0.218777	-4.34524	3.02895	0.588248	0.447243	-0.658143
AACACCAAGTCATACAGTTCTGAT	TRCN0000479063	4.39809	4.24208	3.40172	3.70962	0.268467	0	WDR34	WDR34	1	-0.996375	-0.688478	-0.840355	-0.532458	-4.12963	-4.39809	-0.842426	-0.686407	-4.26386
AATACCATTAGAACGTGCGCCAGA	TRCN0000475255	3.90297	3.94952	5.28134	3.29568	0.778919	0	WDR33	WDR33	1	1.37837	-0.607293	1.33182	-0.653847	-3.12405	-3.90297	0.385539	0.338985	-3.51351
GCAATCACTTGGACAAACTCACCC	TRCN0000470624	5.8687	5.76229	5.48074	6.4794	0.386028	9.62822	WDR31	WDR31	1	-0.387961	0.610698	-0.281553	0.717106	-5.48267	3.75952	0.111368	0.217777	-0.861574
CTACGGATGGCCGCCCGCTAGTGC	TRCN0000475194	5.16927	5.00869	4.32352	3.65342	0.140469	0.123828	WDR27	WDR27	1	-0.845754	-1.51585	-0.685176	-1.35527	-5.0288	-5.04544	-1.1808	-1.02022	-5.03712
GAGATGCATTAAATCCTGTACTAT	TRCN0000469570	6.41394	6.40905	5.52355	5.7915	1.01624	0.34354	WDR25	WDR25	1	-0.890391	-0.622438	-0.885497	-0.617543	-5.3977	-6.0704	-0.756415	-0.75152	-5.73405
TTCCTTGAGCATGCGAAAGCAATC	TRCN0000471560	4.51416	4.46178	3.21731	6.05976	0	0.123828	WDR20	WDR20	2	-1.29684	1.5456	-1.24447	1.59798	-4.51416	-4.39033	0.124378	0.176753	-4.45224
TTACCAAGGATTGAGGAACCATCT	TRCN0000466022	6.98808	7.04939	7.29268	6.18688	6.44808	7.87873	WDR20	WDR20	2	0.304595	-0.801204	0.243287	-0.862512	-0.54	0.890654	-0.248305	-0.309613	0.175327
GCGGTGGAGGTTTGCACTACCTTT	TRCN0000491499	5.49869	5.42317	5.40687	0.197859	1.08739	8.34223	WDR19	WDR19	1	-0.0918254	-5.30083	-0.0163036	-5.22531	-4.4113	2.84354	-2.69633	-2.62081	-0.783881
GTGCTAAGAAAGCCAAGCTGCATA	TRCN0000491932	5.13576	5.00575	6.17254	4.89777	1.7884	8.40766	WDR18	WDR18	2	1.03678	-0.23799	1.16679	-0.107982	-3.34736	3.2719	0.399397	0.529405	-0.0377299
CTTGTACGTCAGTAGATCATTTTC	TRCN0000473008	4.09798	3.89337	5.29694	2.80682	1.28196	0	WDR18	WDR18	2	1.19896	-1.29117	1.40357	-1.08655	-2.81602	-4.09798	-0.0461047	0.158506	-3.457
CATGGAAGTGTCAGTGTGATCTGT	TRCN0000472452	3.72481	3.41051	5.55455	4.7209	1.08739	0	WDR1	WDR1	2	1.82974	0.996083	2.14404	1.31039	-2.63742	-3.72481	1.41291	1.72721	-3.18112
GCCGTTCCTTTTTTGCCCACTACG	TRCN0000467511	4.90694	4.87654	1.27611	5.79609	0.494727	0.123828	WDR1	WDR1	2	-3.63084	0.889145	-3.60043	0.919548	-4.41222	-4.78312	-1.37084	-1.34044	-4.59767
CAATCACCAACCCTTCTCCACCTG	TRCN0000477233	3.33046	3.41051	3.48825	4.65171	0.494727	0	WDPCP	WDPCP	1	0.157794	1.32126	0.0777393	1.2412	-2.83573	-3.33046	0.739526	0.659471	-3.08309
CCGACATATTCGCACACAATTTTG	TRCN0000481357	6.85736	6.92381	6.96588	6.78536	1.21997	6.22935	WDFY3	WDFY3	2	0.108516	-0.0720062	0.0420693	-0.138453	-5.63739	-0.628011	0.0182548	-0.0481918	-3.1327
ATGTTAGGGCATGGGCCGAAACAA	TRCN0000481278	5.02399	5.14719	4.73715	5.33609	0.862438	0.123828	WDFY3	WDFY3	2	-0.286837	0.312099	-0.410041	0.188896	-4.16155	-4.90016	0.0126309	-0.110573	-4.53086
ACCACCACCCACTCCAGAACCCGG	TRCN0000474486	5.98032	5.93757	4.55576	4.97532	7.84913	0	WDFY2	WDFY2	1	-1.42457	-1.005	-1.38182	-0.962251	1.86881	-5.98032	-1.21478	-1.17203	-2.05576
AGTTAGTTTTTCAGTAACCATGAG	TRCN0000466652	0	0	0	0	0	0	WDFY1	WDFY1	1	0	0	0	0	0	0	0	0	0
AACCCCCAAGCCAGTGGTTAAATC	TRCN0000472713	2.20727	2.3212	4.62029	3.39578	0.941385	0	WBSCR28	WBSCR28	1	2.41302	1.18851	2.29909	1.07459	-1.26589	-2.20727	1.80076	1.68684	-1.73658
AGAGCCGGGTCTCATCACCTAGGA	TRCN0000476664	2.82711	2.28286	0	4.16461	0	0	WBSCR22	WBSCR22	2	-2.82711	1.3375	-2.28286	1.88175	-2.82711	-2.82711	-0.744804	-0.200553	-2.82711
TGCATAAGCTCCCATATTTGTTTA	TRCN0000469948	6.10319	6.06378	4.77814	4.83674	1.21997	0	WBSCR22	WBSCR22	2	-1.32505	-1.26645	-1.28564	-1.22704	-4.88321	-6.10319	-1.29575	-1.25634	-5.4932
TCGAAATTATAATTCTGGCCCTCA	TRCN0000477589	3.39829	3.16911	4.02971	0	0.386028	0	WBSCR17	WBSCR17	1	0.631416	-3.39829	0.860596	-3.16911	-3.01227	-3.39829	-1.38344	-1.15426	-3.20528
TATCGACTCCAAAAGTAGACATGT	TRCN0000471800	6.28863	6.32957	6.59065	5.93498	1.83049	0	WBP5	WBP5	1	0.302016	-0.353654	0.261074	-0.394596	-4.45814	-6.28863	-0.0258188	-0.0667609	-5.37339
GTAACTGAGCCAAGACTTTCCTTT	TRCN0000475559	7.0421	6.96261	6.5895	6.97463	8.846	7.71977	WBP4	WBP4	1	-0.452598	-0.0674624	-0.373109	0.0120265	1.80391	0.67767	-0.26003	-0.180541	1.24079
GTAATTTTTGTGACGAGATGCGTT	TRCN0000467361	5.89725	6.03883	6.357	6.25399	6.35742	0.123828	WBP2NL	WBP2NL	2	0.459746	0.356739	0.318168	0.215161	0.460171	-5.77342	0.408242	0.266665	-2.65663
ACTTCCTGGAGAGGGGCTAACAGT	TRCN0000465568	6.73113	6.68514	5.27849	6.92628	5.02224	0.123828	WBP2NL	WBP2NL	2	-1.45264	0.195155	-1.40665	0.241144	-1.70889	-6.6073	-0.628743	-0.582754	-4.15809
GCCTCGTAATATTTACCAAGCAGA	TRCN0000472041	5.55835	5.5324	4.9901	4.35695	0	0.237862	WBP2	WBP2	1	-0.56825	-1.20139	-0.542308	-1.17545	-5.55835	-5.32048	-0.884822	-0.85888	-5.43942
ATATTAAAGTGCCCGATTTTTTAC	TRCN0000469267	4.93945	4.71494	0.0544017	3.7543	0	0	WBP11	WBP11	1	-4.88505	-1.18515	-4.66054	-0.960639	-4.93945	-4.93945	-3.0351	-2.81059	-4.93945
AGTGTGTTTCCCCGACATCACTAA	TRCN0000478775	6.61977	6.58135	5.51509	6.45495	3.43527	8.30306	WBP1	WBP1	1	-1.10469	-0.164827	-1.06626	-0.1264	-3.18451	1.68329	-0.634757	-0.59633	-0.75061
CCGGTGTTAACATGATCCTAAAGC	TRCN0000467204	5.77198	5.72166	6.75468	5.76523	1.83049	8.57092	WASL	WASL	1	0.982702	-0.00674943	1.03302	0.0435683	-3.94148	2.79894	0.487976	0.538294	-0.571272
ACATGGAGTCAGTTCTTTTTGGCA	TRCN0000468550	5.01766	4.86036	5.17333	2.97268	0.595807	0	WASH1	WASH2P	1	0.15567	-2.04498	0.312972	-1.88767	-4.42185	-5.01766	-0.944653	-0.787351	-4.71976
CGGTTCTGAACGAAAAGGTCGATA	TRCN0000475984	6.2965	5.92206	5.29694	5.29671	0.862438	0	WASF3	WASF3	1	-0.999561	-0.99979	-0.625128	-0.625357	-5.43406	-6.2965	-0.999676	-0.625243	-5.86528
TCGACCAGCTTGAAATACATCAAC	TRCN0000489333	6.30847	6.03307	6.51265	6.28042	1.94986	7.67871	WASF2	WASF2	2	0.204173	-0.0280519	0.479581	0.247356	-4.35861	1.37023	0.0880606	0.363469	-1.49419
ACCCCCATTTCCCACGAATCATAG	TRCN0000488050	6.14502	6.03667	5.55926	6.02696	1.21997	0.123828	WASF2	WASF2	2	-0.585763	-0.118062	-0.477411	-0.00970995	-4.92505	-6.0212	-0.351913	-0.24356	-5.47312
GCAGCGTCAATGTAGAGTAAAGAA	TRCN0000473597	5.97052	5.93061	7.23459	6.36003	2.6594	0	WASF1	WASF1	1	1.26407	0.389507	1.30398	0.429417	-3.31113	-5.97052	0.826787	0.866697	-4.64082
CAAGCGTCTCATAAAATGGGCATG	TRCN0000478580	2.85578	2.83997	0	4.01523	2.4859	0	WARS2-IT1	LOC100653160	1	-2.85578	1.15946	-2.83997	1.17527	-0.369874	-2.85578	-0.848162	-0.83235	-1.61283
CTTATAACGTTATGAAACTCGTCA	TRCN0000466879	5.14856	5.30737	5.73609	5.31174	0.941385	0.123828	WARS2	WARS2	1	0.587527	0.163173	0.428715	0.00436044	-4.20718	-5.02473	0.37535	0.216538	-4.61596
ACCAAGTCCTACAGAAAACTCAAG	TRCN0000480697	5.75762	5.67246	5.88236	4.96585	1.15521	0	WARS	WARS	1	0.124742	-0.791762	0.209901	-0.706604	-4.60241	-5.75762	-0.33351	-0.248352	-5.18001
GGACGTTGCCGCAGGCCATCTAAC	TRCN0000467118	6.35842	6.31064	6.09194	6.87228	1.28196	0	WAPAL	WAPAL	1	-0.266483	0.513858	-0.218707	0.561634	-5.07646	-6.35842	0.123688	0.171464	-5.71744
TCCTATGTCTCACCCTGGACAAAC	TRCN0000480363	3.79163	3.71047	0	2.75749	0	0	WAC	WAC	1	-3.79163	-1.03414	-3.71047	-0.952981	-3.79163	-3.79163	-2.41288	-2.33173	-3.79163
AAACCCCGGACATAGCATCATACG	TRCN0000475624	3.51434	3.40606	2.99891	3.72574	0.494727	0	VWCE	VWCE	1	-0.51543	0.211396	-0.407148	0.319678	-3.01961	-3.51434	-0.152017	-0.043735	-3.26698
AACACTTCCATCGGCATTTGCATA	TRCN0000475702	5.71522	5.822	5.36309	4.75742	0.595807	7.66412	VWC2L	VWC2L	1	-0.35213	-0.957796	-0.458914	-1.06458	-5.11941	1.9489	-0.654963	-0.761747	-1.58525
CAAGGCACCCCGAGATTTTGCACT	TRCN0000477460	5.1193	4.78177	5.67555	5.28588	7.53753	0	VWC2	VWC2	1	0.556249	0.166576	0.893779	0.504107	2.41823	-5.1193	0.361412	0.698943	-1.35054
CAAACGTAGTTTTACTCTATAGTT	TRCN0000471372	5.85811	5.97413	6.51931	5.17049	1.74505	7.25991	VWA9	VWA9	1	0.661202	-0.687617	0.545183	-0.803637	-4.11306	1.4018	-0.0132076	-0.129227	-1.35563
AATCGGGACTGATGGGCAGCATGG	TRCN0000465538	5.09546	5.00133	6.34341	5.76367	8.00887	0	VWA5A	VWA5A	1	1.24795	0.668212	1.34208	0.762337	2.91342	-5.09546	0.958082	1.05221	-1.09102
ACAATTGTTCTTGGAACGGTTGCT	TRCN0000471341	5.52749	5.53343	6.86581	4.3064	0.595807	0	VWA3B	VWA3B	1	1.33831	-1.22109	1.33238	-1.22702	-4.93169	-5.52749	0.0586114	0.0526779	-5.22959
TTGCGCGGGTTATACTACTGTGAG	TRCN0000491517	5.09305	5.06767	2.82205	5.60976	0	0.123828	VWA2	VWA2	1	-2.271	0.516707	-2.24562	0.542084	-5.09305	-4.96922	-0.877145	-0.851768	-5.03114
CTCGTCAAGTCCAGATGCTGACTC	TRCN0000480173	6.18002	6.11923	6.9001	6.41673	2.31854	8.71295	VTN	VTN	1	0.720073	0.236712	0.780863	0.297502	-3.86148	2.53293	0.478393	0.539183	-0.664274
CCTTAACCTGCATGCTCCTATAGG	TRCN0000469044	6.3539	6.56197	6.41727	6.53488	7.91419	7.94477	VTI1B	VTI1B	1	0.0633667	0.180978	-0.144695	-0.0270838	1.56028	1.59087	0.122172	-0.0858895	1.57558
TTCAATATGGCCTGAGTCCGTGCG	TRCN0000465576	6.30744	6.32428	6.77861	7.32976	5.61659	7.45675	VTCN1	VTCN1	1	0.471175	1.02233	0.454336	1.00549	-0.690849	1.14931	0.746751	0.729912	0.229233
TAGTCTTAGCACCTTTACGATAAT	TRCN0000476663	5.54168	5.3334	5.32348	6.19327	0.778919	0.123828	VSX2	VSX2	1	-0.218194	0.651587	-0.0099167	0.859865	-4.76276	-5.41785	0.216697	0.424974	-5.09031
TGGCTTTTGCAAAACTGACTTGGT	TRCN0000466972	5.01512	4.97151	0	5.25622	0.268467	9.16861	VSX1	VSX1	1	-5.01512	0.241099	-4.97151	0.284712	-4.74665	4.15349	-2.38701	-2.3434	-0.29658
ACTGGCAACTAAAAAACCGACCGT	TRCN0000478079	6.54472	6.53316	6.3891	6.20539	1.83049	0.237862	VSTM4	VSTM4	1	-0.155616	-0.339331	-0.144058	-0.327773	-4.71423	-6.30686	-0.247474	-0.235915	-5.51054
AAGTCGTGTGCAGTGTTGCCGGTC	TRCN0000473383	4.99722	5.09697	0.34369	4.64325	0	0.237862	VSTM2A	VSTM2A	1	-4.65353	-0.353964	-4.75328	-0.453722	-4.99722	-4.75935	-2.50375	-2.6035	-4.87829
GGTTCGCAAGGGAGCGTAGCGTGA	TRCN0000472380	3.31815	3.43257	0.0544017	0.0418022	0	0.123828	VSTM1	VSTM1	1	-3.26374	-3.27634	-3.37817	-3.39077	-3.31815	-3.19432	-3.27004	-3.38447	-3.25623
GGGCGAGAATCGAAAAATCGCACT	TRCN0000478956	7.34657	7.33148	7.75826	8.12197	2.40465	0.123828	VSNL1	VSNL1	1	0.411691	0.775399	0.426786	0.790494	-4.94192	-7.22275	0.593545	0.60864	-6.08233
TACCAAGACACCGCTTCTGCACGA	TRCN0000478803	4.55494	4.23456	4.02631	5.17988	7.85041	0.237862	VSIG8	VSIG8	1	-0.528632	0.624939	-0.20825	0.94532	3.29547	-4.31708	0.0481534	0.368535	-0.510806
GGGCTAAGGTTGAGATTACCTGGC	TRCN0000467509	5.62815	5.65004	4.29556	6.36878	0.941385	0	VSIG2	VSIG2	1	-1.33259	0.740633	-1.35448	0.718743	-4.68677	-5.62815	-0.29598	-0.31787	-5.15746
CGACCTGTCCAGCTACGCACCTTT	TRCN0000476682	7.20917	7.11019	7.70399	6.23835	2.83508	0.123828	VSIG1	VSIG1	1	0.494821	-0.970828	0.593807	-0.871842	-4.3741	-7.08535	-0.238003	-0.139017	-5.72972
CGAAACCACCGTCCTGTGCAAGAA	TRCN0000470398	4.83389	4.92091	3.89459	4.89492	0.268467	0	VRK3	VRK3	2	-0.9393	0.0610346	-1.02632	-0.0259875	-4.56542	-4.83389	-0.439133	-0.526155	-4.69965
CAAACTTCGAGTGTAATCTAATCC	TRCN0000487697	4.45542	4.18344	6.51204	0	1.50627	0.123828	VRK3	VRK3	2	2.05662	-4.45542	2.3286	-4.18344	-2.94915	-4.33159	-1.1994	-0.927424	-3.64037
TGAAGTCGAGCTTAGTCCGTATAA	TRCN0000488806	4.52847	4.75751	4.34003	3.89494	0	0.123828	VRK2	VRK2	3	-0.188439	-0.633531	-0.417473	-0.862565	-4.52847	-4.40465	-0.410985	-0.640019	-4.46656
GTCACTGTGTGTTCAAAAGAATTA	TRCN0000466532	4.45542	4.55924	3.79825	3.51929	0.690266	8.17872	VRK2	VRK2	3	-0.657171	-0.936127	-0.76099	-1.03995	-3.76515	3.7233	-0.796649	-0.900468	-0.020925
TCAGATCACACCCTGTTTGCAGGA	TRCN0000489903	5.24058	5.30976	1.65626	6.59051	0.140469	0	VRK2	VRK2	3	-3.58432	1.34994	-3.6535	1.28075	-5.10011	-5.24058	-1.11719	-1.18637	-5.17034
AACACCAGCCCCCAACCGAACCCG	TRCN0000469342	4.51775	4.21688	4.38052	5.28805	0.268467	0	VRK1	VRK1	2	-0.137226	0.7703	0.163647	1.07117	-4.24928	-4.51775	0.316537	0.61741	-4.38352
CTGTTAGTTGTCGCTACCAGCCTC	TRCN0000488330	4.09558	3.42818	3.74962	2.86036	0	0	VRK1	VRK1	2	-0.34596	-1.23522	0.321434	-0.567823	-4.09558	-4.09558	-0.790589	-0.123195	-4.09558
AGCCGTCATCGCTGTTATTTGCGT	TRCN0000470913	3.71858	3.78438	0.0544017	0.0824272	0	0	VPS54	VPS54	1	-3.66418	-3.63615	-3.72998	-3.70195	-3.71858	-3.71858	-3.65017	-3.71596	-3.71858
GATCTGTTTCGGGCACTAATAATT	TRCN0000469159	6.16864	6.14284	6.35767	6.49217	0.941385	0	VPS53	VPS53	2	0.189034	0.323533	0.214835	0.349334	-5.22726	-6.16864	0.256283	0.282085	-5.69795
GATCAACGCACAGCAGCTATTTCC	TRCN0000465564	1.13521	1.36333	0	0	0	0	VPS53	VPS53	2	-1.13521	-1.13521	-1.36333	-1.36333	-1.13521	-1.13521	-1.13521	-1.36333	-1.13521
CGCTTCAATAAGAATATAATTACG	TRCN0000466211	1.01833	1.08001	0	0	0	0	VPS52	VPS52	1	-1.01833	-1.01833	-1.08001	-1.08001	-1.01833	-1.01833	-1.01833	-1.08001	-1.01833
ACACCGAGTCGGATATACAAATCC	TRCN0000479683	4.90283	4.64487	5.30116	4.35073	0.595807	0	VPS4B	VPS4B	1	0.398333	-0.552098	0.65629	-0.294141	-4.30702	-4.90283	-0.0768826	0.181075	-4.60492
AACAAAGGGACCGTGGAACAGAGA	TRCN0000480591	4.70115	4.44885	4.81799	4.08687	0.862438	6.96724	VPS4A	VPS4A	1	0.116848	-0.614276	0.369142	-0.361983	-3.83871	2.2661	-0.248714	0.00357955	-0.786306
GGTATCGAACGTACGTCATTGACT	TRCN0000470892	5.52392	5.36701	7.60524	6.62916	2.74991	0.123828	VPS45	VPS45	1	2.08131	1.10524	2.23823	1.26215	-2.77401	-5.4001	1.59328	1.75019	-4.08705
CAGTGCCTTAAGAAGGGCCGATCT	TRCN0000472078	3.35878	3.27057	0	4.42369	0	0	VPS41	VPS41	1	-3.35878	1.06491	-3.27057	1.15312	-3.35878	-3.35878	-1.14693	-1.05872	-3.35878
GCATTGTCAAAAATGCGGCATATC	TRCN0000480144	5.2675	5.19185	4.73507	5.43058	0	0.123828	VPS39	VPS39	2	-0.53243	0.163073	-0.456777	0.238725	-5.2675	-5.14367	-0.184679	-0.109026	-5.20559
CAATCTACATGATTAGCGGGCTCA	TRCN0000472102	5.15434	4.78692	0	4.00206	0	0.123828	VPS39	VPS39	2	-5.15434	-1.15229	-4.78692	-0.784857	-5.15434	-5.03052	-3.15331	-2.78589	-5.09243
ATTGCGTGCCCTTACATCGGAGCG	TRCN0000467771	5.52927	5.5324	5.69708	4.53582	1.08739	0	VPS37B	VPS37B	1	0.167808	-0.993457	0.164677	-0.996589	-4.44188	-5.52927	-0.412824	-0.415956	-4.98558
CAGTGCTTACCATATCTGGTCGGT	TRCN0000478766	3.54635	3.7878	0	3.95087	0	0	VPS37A	VPS37A	1	-3.54635	0.404514	-3.7878	0.163062	-3.54635	-3.54635	-1.57092	-1.81237	-3.54635
CCAACGCTTGATAACGCCGCTCTG	TRCN0000480226	6.66097	6.64224	5.17793	7.28695	0.778919	0	VPS36	VPS36	1	-1.48304	0.625979	-1.46431	0.644708	-5.88205	-6.66097	-0.42853	-0.409802	-6.27151
TTATCTTGTACCTTCATGGTCTAT	TRCN0000492290	4.73086	4.68402	4.57914	0	0.386028	7.92043	VPS35	VPS35	1	-0.151721	-4.73086	-0.104878	-4.68402	-4.34483	3.18957	-2.44129	-2.39445	-0.577631
CGTTACGATGTCGAATTTACTGGT	TRCN0000475288	6.03149	5.80096	6.33244	5.88991	1.55729	0.237862	VPS33B	VPS33B	1	0.300956	-0.141572	0.531483	0.0889556	-4.4742	-5.79362	0.0796918	0.310219	-5.13391
CAGGCGTCCACGCTTTTATACCAT	TRCN0000466165	3.10541	3.07689	1.83782	4.11407	0.140469	0	VPS33A	VPS33A	1	-1.26759	1.00866	-1.23907	1.03718	-2.96494	-3.10541	-0.129462	-0.100942	-3.03517
CTACGTAAACCGGCCGTCGTGACC	TRCN0000481468	6.88092	6.95919	6.90195	7.44305	6.99319	8.45301	VPS29	VPS29	1	0.0210319	0.56213	-0.0572406	0.483857	0.112276	1.57209	0.291581	0.213308	0.842182
TTTTAAGATCCCTTGACACACGAC	TRCN0000470703	5.67395	5.68721	5.20072	5.60715	7.81416	0.237862	VPS28	VPS28	2	-0.473228	-0.0668027	-0.486489	-0.0800634	2.14021	-5.43609	-0.270015	-0.283276	-1.64794
ATGGCGTGAGAGCGAACTCTATTT	TRCN0000469275	5.73619	5.74035	4.71621	5.31387	7.24153	0.123828	VPS28	VPS28	2	-1.01997	-0.422317	-1.02414	-0.426481	1.50534	-5.61236	-0.721145	-0.725309	-2.05351
GGATAATCACCTCCGTATTCACTA	TRCN0000470897	4.96336	4.9594	5.01774	5.47988	0	0.123828	VPS26B	VPS26B	1	0.0543776	0.516514	0.058338	0.520474	-4.96336	-4.83954	0.285446	0.289406	-4.90145
ATTATTAAGATATATTCTCAAAGA	TRCN0000472557	1.20818	1.14558	0	1.58454	0	0	VPS26A	VPS26A	1	-1.20818	0.376361	-1.14558	0.438965	-1.20818	-1.20818	-0.41591	-0.353307	-1.20818
CCTAGACTTCTCAAATCAGGACAC	TRCN0000471308	5.96396	5.92673	5.67229	6.23722	0.140469	9.42823	VPS25	VPS25	1	-0.291664	0.273266	-0.254443	0.310487	-5.82349	3.46428	-0.00919893	0.0280217	-1.17961
TAGGCGAGGTTTGCAGCCCTGACT	TRCN0000480912	5.68518	5.74565	6.05822	4.80219	0.690266	0	VPS16	VPS16	1	0.373043	-0.882984	0.312575	-0.943452	-4.99491	-5.68518	-0.25497	-0.315439	-5.34005
GTTTTTCACCACCTTTTCAGCCAT	TRCN0000466102	3.20236	3.22579	4.81799	3.32982	0.386028	0	Vps11	VPS11	1	1.61563	0.127462	1.5922	0.104028	-2.81633	-3.20236	0.871548	0.848114	-3.00935
CGGTCGTCTCTATGGTTCGATTTG	TRCN0000475305	6.07298	6.17198	5.29128	5.68093	7.48579	0	VPREB3	VPREB3	1	-0.781696	-0.392049	-0.880694	-0.491047	1.41281	-6.07298	-0.586873	-0.685871	-2.33009
GGCCCATCATGTAATCAAACAACT	TRCN0000472670	7.34758	7.44	7.75929	7.44524	2.28866	0.237862	VNN2	VNN2	2	0.411705	0.0976582	0.319292	0.00524499	-5.05893	-7.10972	0.254682	0.162268	-6.08432
GCCTGTGAGGCATTAGTATCCTCG	TRCN0000468576	6.16521	6.13412	4.30119	5.9604	0.778919	0	VNN2	VNN2	2	-1.86402	-0.204804	-1.83292	-0.173711	-5.38629	-6.16521	-1.03441	-1.00332	-5.77575
GGAGTGAGCTGTTCACGGAAGAGA	TRCN0000472960	8.18281	8.26226	9.03186	7.88453	3.62658	0.534171	VNN1	VNN1	2	0.849051	-0.298279	0.769598	-0.377732	-4.55623	-7.64864	0.275386	0.195933	-6.10243
GACCCAACTTTGCGCTGGGCAACC	TRCN0000478035	7.29071	7.32972	5.5163	7.53602	0.778919	9.35034	VNN1	VNN1	2	-1.77441	0.245314	-1.81342	0.206305	-6.51179	2.05964	-0.764547	-0.803556	-2.22608
TCATGGTCCGATCCTGTACCTCTT	TRCN0000488909	5.95934	6.1131	5.94669	6.4884	4.14314	0	VN1R4	VN1R4	2	-0.0126468	0.52906	-0.166407	0.3753	-1.8162	-5.95934	0.258207	0.104447	-3.88777
ATCGACTGTGCCTATATCATTATT	TRCN0000491348	4.04169	4.10869	0	1.404	0	0	VN1R4	VN1R4	2	-4.04169	-2.6377	-4.10869	-2.70469	-4.04169	-4.04169	-3.3397	-3.40669	-4.04169
GTAACCCACCATATGGGCGAGACG	TRCN0000471720	4.82956	4.84564	5.67446	0	1.28196	0.123828	VN1R2	VN1R2	1	0.844906	-4.82956	0.828827	-4.84564	-3.5476	-4.70573	-1.99233	-2.00841	-4.12666
ACATAGCCCAGTCGCAGTATGTTA	TRCN0000480138	4.56886	4.74522	0	4.20196	0	0	VN1R10P	VN1R10P	1	-4.56886	-0.366903	-4.74522	-0.543262	-4.56886	-4.56886	-2.46788	-2.64424	-4.56886
TAACTTTTCGTTTCAACGCGCCAG	TRCN0000472825	6.1357	5.83614	4.40166	5.93081	0	0	VMP1	VMP1	1	-1.73404	-0.204887	-1.43448	0.0946768	-6.1357	-6.1357	-0.969463	-0.669899	-6.1357
CCTGGAGAAGATGGTCTTACGATA	TRCN0000480588	6.099	6.11787	2.09302	4.84267	8.02028	0	VMO1	VMO1	1	-4.00597	-1.25633	-4.02485	-1.2752	1.92129	-6.099	-2.63115	-2.65003	-2.08886
TGTCCCCATCACCATGAGTGCCGT	TRCN0000478081	5.74234	5.75531	6.70134	5.63643	1.34139	0	VMAC	VMAC	1	0.958996	-0.105908	0.946033	-0.118871	-4.40095	-5.74234	0.426544	0.413581	-5.07165
CAGGCACCACGTCTACAAGCTCCA	TRCN0000472098	5.44969	3.71408	0.106826	0	0	0	VMA21	VMA21	1	-5.34287	-5.44969	-3.60725	-3.71408	-5.44969	-5.44969	-5.39628	-3.66066	-5.44969
ATCCACGGCTCCCCCACAAACACA	TRCN0000477051	5.29916	5.15915	5.96722	5.67347	7.39492	0	VLDLR	VLDLR	1	0.668056	0.374308	0.80807	0.514321	2.09575	-5.29916	0.521182	0.661195	-1.6017
ACAGGGTCTATCTTCCCTAACTAG	TRCN0000468462	5.55048	5.52729	4.98135	3.81282	0.268467	0	VKORC1L1	VKORC1L1	1	-0.569127	-1.73766	-0.545941	-1.71447	-5.28201	-5.55048	-1.15339	-1.13021	-5.41624
GTTAATGCTCAAGTACAGCCTAGG	TRCN0000468098	4.85108	5.05066	4.25548	4.83526	0.386028	0	VKORC1	VKORC1	1	-0.595597	-0.0158211	-0.795177	-0.215401	-4.46505	-4.85108	-0.305709	-0.505289	-4.65806
AAAACTTCAATTTAGTTGCAGACC	TRCN0000481324	3.22452	2.78616	3.51759	0.978316	0	0	VIT	VIT	1	0.293076	-2.2462	0.731433	-1.80784	-3.22452	-3.22452	-0.976561	-0.538205	-3.22452
AACGCGACCCGCAAATTTGATTCC	TRCN0000488785	4.87088	4.85547	5.39374	5.20194	0.494727	0	VIPR2	VIPR2	3	0.522863	0.331065	0.538273	0.346476	-4.37615	-4.87088	0.426964	0.442374	-4.62351
GTTCCTGTATACCGGATCGGATGC	TRCN0000468787	4.92329	4.8571	5.10571	4.62274	1.45337	6.25836	VIPR2	VIPR2	3	0.182415	-0.300551	0.248605	-0.23436	-3.46992	1.33507	-0.0590679	0.00712255	-1.06743
GCATCAACGCTTATCGTCCCCCTG	TRCN0000488433	5.34741	5.31333	4.39113	5.25622	0.386028	9.27136	VIPR2	VIPR2	3	-0.956277	-0.0911877	-0.922201	-0.0571115	-4.96138	3.92396	-0.523732	-0.489656	-0.518712
AAAGATGGGATGGCTGCGAACTCC	TRCN0000476561	6.16464	6.0574	7.07352	5.64324	7.12481	0.123828	VIPR1	VIPR1	3	0.908887	-0.521396	1.01612	-0.414164	0.960179	-6.04081	0.193745	0.300977	-2.54031
CCCCCCTGAAGTTTGTATTGCCAC	TRCN0000489217	6.73383	6.6856	6.41077	6.81542	1.01624	7.83127	VIPR1	VIPR1	3	-0.323064	0.081586	-0.274828	0.129822	-5.7176	1.09743	-0.120739	-0.0725034	-2.31008
CAAGCCACGGCCGGCCACCGCAAA	TRCN0000491293	5.8453	5.74565	5.76696	5.53031	1.08739	7.49452	VIPR1	VIPR1	3	-0.0783365	-0.314991	0.0213149	-0.21534	-4.7579	1.64923	-0.196664	-0.0970124	-1.55434
CGTTAATAGCATTCCGCCAAGATC	TRCN0000480406	5.01893	5.01163	5.92678	3.59495	1.74505	0	VIPAS39	VIPAS39	1	0.907852	-1.42397	0.915155	-1.41667	-3.27388	-5.01893	-0.258061	-0.250759	-4.1464
CAGCTGTCGACTTGTGAAGATCCG	TRCN0000488214	6.93499	7.1047	7.2261	7.84597	1.50627	8.0923	VIP	VIP	2	0.29111	0.910979	0.121399	0.741268	-5.42872	1.15731	0.601044	0.431333	-2.13571
CGAAGACCTACAAATAAACATGTC	TRCN0000467817	2.28523	2.5073	0.0544017	0	0	0	VIP	VIP	2	-2.23083	-2.28523	-2.4529	-2.5073	-2.28523	-2.28523	-2.25803	-2.4801	-2.28523
GACATAAATTCCATACCAACCGTA	TRCN0000478272	7.07904	7.09228	5.94579	7.03247	1.08739	0	VIMP	VIMP	1	-1.13325	-0.0465675	-1.14649	-0.0598101	-5.99165	-7.07904	-0.589908	-0.603151	-6.53534
GTATCACCAATAGTGCACCCGACG	TRCN0000488340	3.37471	3.56628	4.4708	1.81898	1.15521	0	VIM	VIM	2	1.09608	-1.55574	0.904519	-1.7473	-2.21951	-3.37471	-0.229826	-0.421392	-2.79711
ATTATATTTCTCTTCTACCGTGAG	TRCN0000469724	1.688	1.5033	0	0	0	0	VIM	VIM	2	-1.688	-1.688	-1.5033	-1.5033	-1.688	-1.688	-1.688	-1.5033	-1.688
TTCCAAGGGCTAGGCTGATAGGCC	TRCN0000479437	3.12909	3.16385	3.39119	3.01002	0.268467	0	VILL	VILL	2	0.262101	-0.119071	0.227341	-0.153831	-2.86062	-3.12909	0.0715151	0.036755	-2.99486
GCGATAACAAACATGGATTTCCAA	TRCN0000476455	4.26761	4.31514	0	0	0	0	VILL	VILL	2	-4.26761	-4.26761	-4.31514	-4.31514	-4.26761	-4.26761	-4.26761	-4.31514	-4.26761
CGGTTCCCGACGTTGCCCGGGAGC	TRCN0000474003	7.3252	7.37085	7.31652	7.46985	1.91116	6.85221	VHLL	VHLL	1	-0.00868109	0.14465	-0.0543294	0.0990016	-5.41404	-0.472994	0.0679844	0.0223361	-2.94352
GTTTAGTATAACTCTTATATGGTT	TRCN0000474273	3.54283	3.21056	0	0.0418022	0	0	VHL	VHL	1	-3.54283	-3.50103	-3.21056	-3.16875	-3.54283	-3.54283	-3.52193	-3.18965	-3.54283
TATGCCTATGACTCGCAAGTTGCG	TRCN0000467980	6.4487	5.76837	5.04654	5.41972	0.778919	0	VGLL4	VGLL4	1	-1.40216	-1.02899	-0.721828	-0.348656	-5.66979	-6.4487	-1.21557	-0.535242	-6.05925
ATGCACGCGCACGTTTCAGTCACG	TRCN0000477775	5.57827	5.21112	5.28703	4.85004	0.140469	0.123828	VGLL3	VGLL3	1	-0.291238	-0.72823	0.0759109	-0.361081	-5.4378	-5.45444	-0.509734	-0.142585	-5.44612
ATCCATCTACTATTAACACATGAT	TRCN0000480658	6.07725	6.29988	7.24815	5.89562	1.91116	0	VGLL2	VGLL2	1	1.1709	-0.181623	0.948266	-0.404259	-4.16609	-6.07725	0.494639	0.272004	-5.12167
CCTAACCCAATAGGAGGTGGTCCG	TRCN0000477720	5.7269	5.864	6.10488	5.32872	1.21997	0	VEZT	VEZT	1	0.377977	-0.398184	0.240882	-0.535279	-4.50693	-5.7269	-0.0101032	-0.147198	-5.11692
CAATACCTGCAAAGTACAACAGAT	TRCN0000472697	6.14386	6.05811	5.87576	6.11465	0.595807	0	VEPH1	VEPH1	2	-0.268097	-0.0292084	-0.182349	0.0565396	-5.54805	-6.14386	-0.148653	-0.0629046	-5.84596
CCGGGAAATGGTCAAATTATAAAT	TRCN0000471028	7.32572	7.37741	5.86249	7.4884	8.0473	9.40991	VEPH1	VEPH1	2	-1.46323	0.16268	-1.51492	0.11099	0.721588	2.08419	-0.650276	-0.701965	1.40289
TCACAACACCTCTTCTCGCCAACG	TRCN0000474542	7.12393	6.90461	6.72249	7.46458	1.94986	0	VENTX	VENTX	1	-0.40144	0.340648	-0.182113	0.559975	-5.17407	-7.12393	-0.0303959	0.188931	-6.149
AACGAGCTTTAACTCGGGGGACCG	TRCN0000468000	5.24709	5.21876	4.57449	4.69165	0.690266	5.93818	VEGFC	VEGFC	1	-0.672595	-0.555435	-0.644266	-0.527105	-4.55682	0.691096	-0.614015	-0.585685	-1.93286
TAATTTATACCACCAGTTGGATCC	TRCN0000468649	7.0702	7.0643	6.618	7.22224	7.83628	7.50096	VEGFB	VEGFB	1	-0.4522	0.152041	-0.446302	0.15794	0.766079	0.430763	-0.15008	-0.144181	0.598421
GCCACGGGCGGCCTGACTAAAACC	TRCN0000488030	6.67953	6.78153	7.93585	6.51415	7.37905	0.34354	VEGFA	VEGFA	3	1.25632	-0.165385	1.15432	-0.267381	0.699517	-6.336	0.545465	0.44347	-2.81824
CCACGAAAACAAATTTCGGGTACA	TRCN0000473306	5.78694	5.64721	6.71512	5.44038	8.38843	0.442002	VEGFA	VEGFA	3	0.928181	-0.346567	1.06791	-0.206837	2.60148	-5.34494	0.290807	0.430537	-1.37173
TTTGAGGCAAATACCATAACCAAT	TRCN0000489373	5.9633	5.90718	6.18707	5.59228	0.862438	0.237862	VEGFA	VEGFA	3	0.223778	-0.371017	0.279899	-0.314895	-5.10086	-5.72543	-0.0736193	-0.0174979	-5.41315
TTATCGAGACCACCCAACCGAGGC	TRCN0000488926	6.06809	5.97488	7.08623	5.7289	2.09506	0	VDR	VDR	4	1.01814	-0.339185	1.11135	-0.245976	-3.97303	-6.06809	0.339476	0.432685	-5.02056
GTTTCTTCAAGCTGCGCTTCCAAT	TRCN0000473705	0.823085	0.914324	0	1.83095	0	0	VDR	VDR	4	-0.823085	1.00786	-0.914324	0.916623	-0.823085	-0.823085	0.0923893	0.00114958	-0.823085
GGAGTCCCATGAATCCTTAGGTGA	TRCN0000489501	6.41539	6.0039	5.09925	6.1746	0.595807	0	VDR	VDR	4	-1.31613	-0.240787	-0.904647	0.170701	-5.81958	-6.41539	-0.778461	-0.366973	-6.11748
CTGGAGACAAGTGCGACAGCCATA	TRCN0000489764	6.17662	5.97036	3.41737	5.9894	0.595807	0	VDR	VDR	4	-2.75925	-0.187216	-2.55299	0.019038	-5.58081	-6.17662	-1.47323	-1.26698	-5.87871
CGGCCTGTACGCTAGTGAACAGAC	TRCN0000468657	5.48408	5.66967	4.88144	4.74007	0	0.123828	VDAC3	VDAC3	1	-0.602636	-0.744008	-0.788235	-0.929607	-5.48408	-5.36025	-0.673322	-0.858921	-5.42216
ATTGATATTTCACTACGCATATTT	TRCN0000481484	5.71052	5.75268	6.48134	5.05658	6.42423	6.66994	VDAC2	VDAC2	2	0.770828	-0.653931	0.728666	-0.696093	0.713712	0.959429	0.0584485	0.0162866	0.836571
TTATCACACTCCAAAGTGCATAGA	TRCN0000473187	5.93133	5.99206	5.40294	5.37545	9.37343	0.123828	VDAC2	VDAC2	2	-0.528383	-0.555879	-0.589121	-0.616616	3.4421	-5.8075	-0.542131	-0.602869	-1.1827
TCACGTACGTACGATATGCACGAG	TRCN0000471824	1.83348	1.41742	0	0	0	0	VDAC1	VDAC1	1	-1.83348	-1.83348	-1.41742	-1.41742	-1.83348	-1.83348	-1.83348	-1.41742	-1.83348
ACGCTCCGACACAGCGGGAGACCT	TRCN0000465816	6.49728	6.42509	5.50047	6.01455	1.39847	7.85547	VCY	VCY	1	-0.996817	-0.482734	-0.924622	-0.410539	-5.09881	1.35819	-0.739776	-0.66758	-1.87031
AAGAAGGTTATTAATTCATTATAG	TRCN0000473450	6.10079	5.97338	5.58721	4.92734	1.01624	0.34354	VCX3A	VCX3A	1	-0.513588	-1.17345	-0.386169	-1.04603	-5.08456	-5.75725	-0.843519	-0.716101	-5.42091
TGCCCAACTAGGATTACCTACTTC	TRCN0000475857	6.26157	6.30587	7.01514	6.28151	5.9883	0	VCX2	VCX2	1	0.753576	0.0199455	0.709273	-0.0243574	-0.27327	-6.26157	0.386761	0.342458	-3.26742
GCTTTTCTTTTGCAATGCTCCACA	TRCN0000477422	6.3152	6.33836	6.5563	5.77223	1.91116	0.237862	VCP	VCP	2	0.241105	-0.542969	0.21794	-0.566135	-4.40404	-6.07734	-0.150932	-0.174097	-5.24069
GCAACTAACCACCCATAGCCTCTG	TRCN0000472688	6.93935	7.02128	7.50106	6.06293	1.70035	0	VCP	VCP	2	0.561706	-0.876418	0.479777	-0.958347	-5.239	-6.93935	-0.157356	-0.239285	-6.08918
AATCACGCGGTTTTTAGATCGTTA	TRCN0000473729	3.13845	3.32347	0	3.67683	0	6.09961	VCAN	VCAN	1	-3.13845	0.538374	-3.32347	0.353359	-3.13845	2.96116	-1.30004	-1.48506	-0.0886489
CCAGACTCTCATTCTTATGATCGA	TRCN0000473670	4.48509	4.26684	3.86445	2.48945	0.268467	0	VCAM1	VCAM1	1	-0.620633	-1.99564	-0.402389	-1.77739	-4.21662	-4.48509	-1.30814	-1.08989	-4.35085
CTCTGAAGAAATCTTTGTGGTTAA	TRCN0000479654	5.80837	5.80688	7.21793	6.00004	0.862438	0.237862	VBP1	VBP1	1	1.40956	0.191673	1.41105	0.193162	-4.94593	-5.57051	0.800617	0.802106	-5.25822
TCTAACTCTTCCACCTCCAGACAA	TRCN0000467981	6.68554	6.74012	6.28275	6.76522	7.01503	7.69002	VAX2	VAX2	1	-0.402788	0.0796863	-0.457372	0.0251021	0.329495	1.00448	-0.161551	-0.216135	0.666989
ACAGGATACCATCCAACCTGATTT	TRCN0000474410	4.56366	4.29842	4.83363	2.68019	1.15521	0	VAV1	VAV1	1	0.269974	-1.88347	0.535216	-1.61823	-3.40845	-4.56366	-0.806748	-0.541505	-3.98606
CGCTACACTAATTACGTTCGAACC	TRCN0000469530	5.12638	4.81741	5.89266	5.24731	1.28196	0	VAT1L	VAT1L	1	0.766282	0.120937	1.07525	0.429901	-3.84442	-5.12638	0.443609	0.752573	-4.4854
AGGGTTTGTAGTCCAAACGGGTGA	TRCN0000472765	4.87509	4.73283	5.41469	4.53764	0.595807	0.123828	VASP	VASP	2	0.539602	-0.337442	0.681856	-0.195188	-4.27928	-4.75126	0.10108	0.243334	-4.51527
GACTAAATGTCATTATTAATAAAT	TRCN0000473358	5.51496	5.71358	2.0668	5.49312	0.386028	0	VASP	VASP	2	-3.44817	-0.0218416	-3.64678	-0.220453	-5.12894	-5.51496	-1.735	-1.93362	-5.32195
GGATTTCTGCCCCTCTAACGAAAG	TRCN0000481254	4.26974	3.7878	0	4.20196	0	0	VASN	VASN	1	-4.26974	-0.0677833	-3.7878	0.414156	-4.26974	-4.26974	-2.16876	-1.68682	-4.26974
TGACCACCCAAGCTAAACGAACCA	TRCN0000492185	7.5754	7.70192	8.09497	7.89098	2.89581	0	VASH2	VASH2	3	0.519562	0.315573	0.39305	0.189061	-4.6796	-7.5754	0.417568	0.291055	-6.1275
GTCTGCCGGCGAAAACCTATATGC	TRCN0000491680	6.4534	6.55092	5.99443	6.99106	1.55729	7.66029	VASH2	VASH2	3	-0.45897	0.537662	-0.556484	0.440148	-4.89611	1.20689	0.039346	-0.0581678	-1.84461
TCGCACTGGCCGATATATTAACCG	TRCN0000479667	5.32195	5.32635	0	6.34706	0	0	VASH2	VASH2	3	-5.32195	1.02512	-5.32635	1.02071	-5.32195	-5.32195	-2.14841	-2.15282	-5.32195
GTCCGATGCATTTCAGATAGATCT	TRCN0000475048	6.505	6.60679	6.91625	6.11282	2.02429	8.0054	VASH1	VASH1	2	0.411255	-0.392181	0.30946	-0.493976	-4.48071	1.50041	0.00953679	-0.0922577	-1.49015
GGAAAGCAACCCCCCTCCGTTCAG	TRCN0000466840	5.72768	5.79586	3.43286	6.1545	0.386028	0.123828	VASH1	VASH1	2	-2.29482	0.426815	-2.36301	0.358633	-5.34165	-5.60385	-0.934005	-1.00219	-5.47275
GGGGTTCGCCCGCCTTGATCATTC	TRCN0000478609	2.68095	2.62692	0.0544017	0	0	0	VARS	VARS	1	-2.62655	-2.68095	-2.57252	-2.62692	-2.68095	-2.68095	-2.65375	-2.59972	-2.68095
TTTCGGCACTACCTGGTCAGCATA	TRCN0000465325	6.90958	7.00297	7.32657	6.57458	7.18688	5.8779	VAPB	VAPB	1	0.416997	-0.334994	0.323604	-0.428387	0.277308	-1.03168	0.0410015	-0.0523915	-0.377186
ATTCCAACAAAGTTCTAGCTCCCC	TRCN0000492044	0	0	0	0	0	0	VAPA	VAPA	1	0	0	0	0	0	0	0	0	0
AGATCCATGTCGATGCTCTGGCTT	TRCN0000471123	5.6455	5.58358	5.79719	4.51556	0.494727	8.03873	VANGL2	VANGL2	1	0.151689	-1.12994	0.21361	-1.06801	-5.15077	2.39323	-0.489123	-0.427203	-1.37877
GAATTCGACCTACGTCGTCCAAGA	TRCN0000492145	4.60815	4.54716	5.94309	5.4345	1.21997	1.84761	VANGL1	VANGL1	1	1.33494	0.82635	1.39593	0.887345	-3.38818	-2.76054	1.08064	1.14164	-3.07436
AGAACCAATAGTGGCGAAGCCTTA	TRCN0000473732	6.41394	6.42454	6.59639	6.53854	1.83049	0.123828	VAMP5	VAMP5	1	0.18245	0.124596	0.171852	0.113998	-4.58345	-6.29011	0.153523	0.142925	-5.43678
TCCCTGGAGCACACAACACCTAAC	TRCN0000467223	8.35097	8.3722	8.67499	8.54229	3.19866	0.237862	VAMP4	VAMP4	2	0.324013	0.191318	0.30278	0.170085	-5.15231	-8.11311	0.257665	0.236433	-6.63271
CTGACATGCAGATAACTTGGTTAC	TRCN0000481388	5.09546	5.05635	4.25548	6.02175	0	0.123828	VAMP4	VAMP4	2	-0.839974	0.926292	-0.80087	0.965396	-5.09546	-4.97163	0.043159	0.0822627	-5.03354
AGATTATGACGAGTAGCCTTGCAA	TRCN0000466336	6.43167	6.49226	6.75005	5.81655	1.39847	0.123828	VAMP3	VAMP3	2	0.318387	-0.615112	0.257788	-0.675711	-5.0332	-6.30784	-0.148362	-0.208961	-5.67052
CGCCAGTCCTAGTCCAGTGTGGGA	TRCN0000474760	6.59915	6.78453	5.97429	6.59271	0.941385	0.123828	VAMP3	VAMP3	2	-0.624858	-0.00643592	-0.810244	-0.191822	-5.65776	-6.47532	-0.315647	-0.501033	-6.06654
AGAGCGCAATACTCACCCAACCTC	TRCN0000466025	7.62226	7.6721	7.1189	7.66094	1.74505	8.24244	VAMP2	VAMP2	1	-0.503357	0.0386843	-0.553196	-0.0111548	-5.87721	0.620187	-0.232336	-0.282175	-2.62851
GTTAGAAAACAATAGATGGTGTGA	TRCN0000475028	6.07237	6.02583	5.443	5.47988	0.941385	7.63058	VAMP1	VAMP1	1	-0.629369	-0.592492	-0.582828	-0.545951	-5.13098	1.55821	-0.61093	-0.56439	-1.78639
CACACTCTTAGACTCCCATACTGT	TRCN0000469365	5.76595	5.64343	4.92771	6.05275	0.386028	0	VAC14	VAC14	1	-0.838236	0.286798	-0.715723	0.409312	-5.37992	-5.76595	-0.275719	-0.153206	-5.57293
TCCCTGTCAGGACCAAAGGGTCAG	TRCN0000467802	3.88639	3.80482	0.0544017	4.98473	0	0	UXT	UXT	1	-3.83199	1.09834	-3.75042	1.17991	-3.88639	-3.88639	-1.36682	-1.28525	-3.88639
ACAAACCTAGATTATCTAGCTGTC	TRCN0000471739	5.47579	5.36127	6.09518	5.51555	0.862438	0	UXS1	UXS1	1	0.619396	0.0397603	0.733914	0.154279	-4.61335	-5.47579	0.329578	0.444096	-5.04457
AATGTTCTCCGATACCGAGGAAAC	TRCN0000489701	4.94079	4.66737	4.37786	4.48179	7.29041	0.123828	UVSSA	UVSSA	2	-0.562933	-0.459001	-0.28951	-0.185578	2.34962	-4.81696	-0.510967	-0.237544	-1.23367
CTCTTGGTTATCATCTTTGCTTTG	TRCN0000472361	5.19643	4.97151	0	4.16933	0	0	UVSSA	UVSSA	2	-5.19643	-1.02709	-4.97151	-0.802177	-5.19643	-5.19643	-3.11176	-2.88684	-5.19643
CCACAGTCTAATTGCCTAAGTTGT	TRCN0000488176	5.21314	4.65804	4.36984	4.59668	7.60046	0.123828	UTS2R	UTS2R	2	-0.843304	-0.616459	-0.2882	-0.0613552	2.38732	-5.08931	-0.729882	-0.174778	-1.351
TAAACGGTCCACCCAATAGACTTT	TRCN0000488145	4.7043	4.14922	2.63836	5.05276	0	0	UTS2R	UTS2R	2	-2.06594	0.348453	-1.51085	0.903537	-4.7043	-4.7043	-0.858743	-0.303659	-4.7043
TCGCCGATCGCCCCGATAGCCCCC	TRCN0000476078	3.66126	3.92484	4.17183	4.05405	6.36996	0.123828	UTS2	UTS2	1	0.510566	0.392791	0.246992	0.129217	2.7087	-3.53743	0.451678	0.188104	-0.414366
AACAAGCCCCGACCTCCGTACTGG	TRCN0000475315	5.53903	5.47829	5.61688	6.18804	0.268467	0	UTP3	UTP3	1	0.0778526	0.649011	0.138591	0.709749	-5.27056	-5.53903	0.363432	0.42417	-5.4048
TTAAGGGTAACATGGCTACGCACT	TRCN0000471270	7.62601	7.68777	7.79168	7.5768	7.94205	8.12694	UTP23	UTP23	1	0.165667	-0.0492052	0.103903	-0.11097	0.316043	0.50093	0.0582311	-0.00353335	0.408486
ACGATACGAACAACTTCACTAGGC	TRCN0000491306	5.90824	5.89372	6.48506	6.00401	7.55803	8.26111	UTP15	UTP15	1	0.576818	0.0957704	0.59134	0.110292	1.64979	2.35287	0.336294	0.350816	2.00133
CGCCTCAAGTTATAAGACGTAATG	TRCN0000470431	5.89587	5.79501	6.33862	5.61323	8.52245	0	UTP14C	UTP14C	1	0.442747	-0.282645	0.543609	-0.181784	2.62658	-5.89587	0.0800511	0.180913	-1.63465
TGCATGACACCAAGGCCATCATCG	TRCN0000465578	4.08835	4.26684	3.82196	4.65002	0.595807	0	UTP14A	UTP14A	1	-0.266384	0.561677	-0.444878	0.383182	-3.49254	-4.08835	0.147646	-0.0308479	-3.79044
ATCGATGTCTTCTCAACGGACAAG	TRCN0000475045	5.62815	5.81446	5.10571	4.82182	0	0.123828	UTP11L	UTP11L	1	-0.522445	-0.806328	-0.708755	-0.992638	-5.62815	-5.50432	-0.664386	-0.850697	-5.56624
ATCGGCACTGATTAGATTTTTAGA	TRCN0000476527	5.62815	5.52113	5.87482	6.23553	0.268467	0	UST	UST	1	0.24667	0.607383	0.353694	0.714408	-5.35968	-5.62815	0.427026	0.534051	-5.49392
GATAAGTATAGGCCAAAGGACAGG	TRCN0000474590	3.35074	3.21565	0	1.86628	0	0	USPL1	USPL1	1	-3.35074	-1.48446	-3.21565	-1.34938	-3.35074	-3.35074	-2.4176	-2.28251	-3.35074
AAAGAAGACGGCCCAATGCCACAC	TRCN0000466074	3.4816	3.32818	3.6691	3.60545	0.690266	0	USP8	USP8	1	0.1875	0.123846	0.340915	0.277262	-2.79133	-3.4816	0.155673	0.309089	-3.13647
AGGTGGATCCGCTATATAACTTTG	TRCN0000488786	3.40219	2.89184	4.06326	0.0418022	0.862438	0	USP7	USP7	2	0.661074	-3.36038	1.17142	-2.85004	-2.53975	-3.40219	-1.34966	-0.839309	-2.97097
CAAAGCCTTACGGATTTATGACCC	TRCN0000488632	3.64821	3.36535	0	0.0418022	0	0	USP7	USP7	2	-3.64821	-3.60641	-3.36535	-3.32355	-3.64821	-3.64821	-3.62731	-3.34445	-3.64821
TGACTCAGCAATGTGTACGTTCGA	TRCN0000478778	2.92776	2.97836	0	0	0.140469	0	USP6NL	USP6NL	1	-2.92776	-2.92776	-2.97836	-2.97836	-2.78729	-2.92776	-2.92776	-2.97836	-2.85753
TAGTACGAGTCAGATGCACTGGCC	TRCN0000471012	7.67791	7.82335	7.78892	8.14088	7.86377	7.67555	USP6	TRE17	1	0.111011	0.462969	-0.0344258	0.317533	0.185865	-0.00236243	0.28699	0.141553	0.0917513
GACGGTAGGTTTTTAAAGGTTAAT	TRCN0000492028	5.03406	4.98799	6.06734	5.80976	1.60657	0	USP54	USP54	3	1.03328	0.775704	1.07936	0.821777	-3.42749	-5.03406	0.904494	0.950567	-4.23078
ATAGGCCGCTATTCTGAACGATTT	TRCN0000470794	2.18032	2.46512	0.38673	0	7.6839	0	USP54	USP54	3	-1.79359	-2.18032	-2.07839	-2.46512	5.50358	-2.18032	-1.98696	-2.27176	1.66163
AGTGCTTGTTGTCAAGCATAGGAG	TRCN0000488105	5.3464	5.19701	0	3.81583	0	0	USP54	USP54	3	-5.3464	-1.53056	-5.19701	-1.38118	-5.3464	-5.3464	-3.43848	-3.2891	-5.3464
TCACTATCCTCCGTCCTGTGGCGC	TRCN0000491997	3.91392	3.94646	2.92783	3.77614	0	0	USP53	USP53	1	-0.986082	-0.137777	-1.01863	-0.170321	-3.91392	-3.91392	-0.56193	-0.594473	-3.91392
CTGAAGCACGAAGCTAGGCAGTTT	TRCN0000479065	4.4997	4.20154	4.35907	5.49406	0.690266	0	USP5	USP5	1	-0.140624	0.994368	0.157529	1.29252	-3.80943	-4.4997	0.426872	0.725025	-4.15456
ACGATCGCATCTCTGTGGGTTCCA	TRCN0000491314	4.6014	4.47247	5.37115	4.79915	0.778919	0.237862	USP49	USP49	2	0.76975	0.197754	0.898679	0.326682	-3.82248	-4.36353	0.483752	0.612681	-4.09301
TGCAGTTGTCGCTCCGCAAACCCC	TRCN0000489428	5.93872	5.84932	6.90473	5.04507	1.65422	0.123828	USP49	USP49	2	0.966015	-0.893646	1.05541	-0.804247	-4.28449	-5.81489	0.0361841	0.125584	-5.04969
TTGATGTTGGAGTCAAATGCATTT	TRCN0000473772	5.60554	5.864	5.46576	5.1116	8.07984	0	Usp48	USP48	2	-0.139777	-0.493939	-0.398239	-0.752402	2.4743	-5.60554	-0.316858	-0.57532	-1.56562
AACGAATAAGCCATGACACAAATA	TRCN0000472881	5.25033	5.22888	2.89094	5.26507	0.494727	0.123828	USP48	USP48	2	-2.35939	0.0147419	-2.33794	0.0361946	-4.7556	-5.1265	-1.17232	-1.15087	-4.94105
GTGCGATGTCCGATACTACTGTAG	TRCN0000492128	6.69032	6.71559	6.58489	6.91473	8.50266	0.237862	USP47	USP47	1	-0.105435	0.224408	-0.130707	0.199135	1.81234	-6.45246	0.0594862	0.0342141	-2.32006
AAGTTCAGCCCTGAACCCGCATGT	TRCN0000481093	5.6602	5.69909	6.02199	4.6534	1.01624	0.237862	USP46	USP46	1	0.361794	-1.0068	0.322905	-1.04569	-4.64396	-5.42234	-0.322504	-0.361393	-5.03315
CCCACTGAACTATGACGCACAATG	TRCN0000475720	5.57137	5.64816	5.75982	6.47559	1.15521	0	USP44	USP44	1	0.188446	0.904217	0.111661	0.827432	-4.41616	-5.57137	0.546331	0.469547	-4.99377
TTTACTCAGAAGTACATTCGAGGT	TRCN0000477910	2.40646	1.39961	0	0.0418022	0	0	USP42	USP42	1	-2.40646	-2.36466	-1.39961	-1.35781	-2.40646	-2.40646	-2.38556	-1.37871	-2.40646
TCACTTTTTTCGGCACCCACGTTC	TRCN0000477449	4.80183	4.33635	0.0544017	4.68012	0	7.5835	USP4	USP4	1	-4.74743	-0.121713	-4.28195	0.343764	-4.80183	2.78167	-2.43457	-1.96909	-1.01008
TGTCTCGCAGCTACAGTGGCTTAG	TRCN0000472272	6.29545	6.30467	7.18249	5.36622	1.34139	7.45159	USP39	USP39	1	0.887042	-0.929229	0.877819	-0.938453	-4.95406	1.15614	-0.0210935	-0.0303171	-1.89896
AGACACGTTATGTGACCCGCTCCC	TRCN0000474563	0.118313	0	0	0	0	0	USP38	USP38	1	-0.118313	-0.118313	0	0	-0.118313	-0.118313	-0.118313	0	-0.118313
ATATCTAGCATTCAAACTCTACAT	TRCN0000466917	5.9266	5.99429	6.55395	5.38867	1.74505	0.123828	USP37	USP37	1	0.627343	-0.537935	0.559657	-0.605621	-4.18156	-5.80278	0.0447039	-0.0229821	-4.99217
TAATCCAACAACTTTAAAATGGTT	TRCN0000473760	4.33229	4.17562	4.87011	4.87916	0.494727	6.3906	USP36	USP36	1	0.53782	0.546866	0.694492	0.703538	-3.83756	2.05832	0.542343	0.699015	-0.889623
TGTTTCCGATTGTGCGCTTGAGAA	TRCN0000480781	3.07647	2.77929	3.55581	4.3064	0	0	USP33	USP33	1	0.479343	1.22994	0.776519	1.52711	-3.07647	-3.07647	0.85464	1.15182	-3.07647
CCGGGATTAGTAGTGCCCAGAATT	TRCN0000479682	5.59792	5.52524	5.24817	5.16459	1.08739	0.123828	Usp32	USP32	3	-0.349746	-0.433329	-0.277064	-0.360647	-4.51053	-5.47409	-0.391538	-0.318855	-4.99231
GTCATCACGCGGCCGTTATCCCAT	TRCN0000488115	1.62277	1.41742	0	0	0	0	USP32	USP32	3	-1.62277	-1.62277	-1.41742	-1.41742	-1.62277	-1.62277	-1.62277	-1.41742	-1.62277
TATACGCCTCCTCACCATAAATTC	TRCN0000492225	2.40646	1.98147	0	0	0	0	USP32	USP32	3	-2.40646	-2.40646	-1.98147	-1.98147	-2.40646	-2.40646	-2.40646	-1.98147	-2.40646
TAAAGTCACCCCCAAATTTCTTAA	TRCN0000472175	5.89794	5.85912	6.65037	5.60889	1.50627	0	USP30	USP30	3	0.752429	-0.289053	0.791249	-0.250234	-4.39167	-5.89794	0.231688	0.270507	-5.14481
TGGAGCCCGATACTTACTTGACAC	TRCN0000487932	6.66178	6.75901	6.16561	7.18687	8.45258	7.98513	USP30	USP30	3	-0.496173	0.525089	-0.593401	0.427861	1.7908	1.32335	0.0144577	-0.08277	1.55707
ATCGCTGCCCGGGCTCGGGTGGGT	TRCN0000491356	4.51416	4.66737	2.79834	4.69001	8.94092	0.123828	USP30	USP30	3	-1.71582	0.175853	-1.86903	0.0226401	4.42676	-4.39033	-0.769982	-0.923195	0.018216
AATTGGACTGAGCGCTCAGCCACA	TRCN0000469117	4.77956	4.8407	5.16099	4.45303	1.21997	0	USP3	USP3	1	0.38143	-0.326524	0.32029	-0.387664	-3.55958	-4.77956	0.0274533	-0.0336868	-4.16957
GTCGGTATCCACGACAGATGGATG	TRCN0000476856	4.63982	3.54619	0.0544017	2.24296	0	7.62404	USP29	USP29	1	-4.58542	-2.39686	-3.49178	-1.30323	-4.63982	2.98422	-3.49114	-2.39751	-0.8278
GGGAAAGCCCTCAGGTTATAGATT	TRCN0000471061	6.03838	6.06872	6.90981	5.32025	1.39847	0	USP28	USP28	1	0.87143	-0.718127	0.841095	-0.748463	-4.63991	-6.03838	0.0766514	0.0463159	-5.33915
GATCGACCCCCGGTCCAAACACCC	TRCN0000477536	6.69429	6.79947	7.47169	6.98672	2.34782	5.56482	USP27X-AS1	USP27X-AS1	1	0.777392	0.292428	0.672221	0.187258	-4.34648	-1.12947	0.53491	0.429739	-2.73797
CCGAATTCTATACCTCCTCCGAGT	TRCN0000468212	5.12048	4.48096	0.0544017	2.87778	0	0	USP26	USP26	1	-5.06608	-2.2427	-4.42656	-1.60318	-5.12048	-5.12048	-3.65439	-3.01487	-5.12048
GTTAGACCGGTCGCTGGTCCGGGT	TRCN0000467162	2.94388	2.57233	0	3.16937	0	0	USP25	USP25	1	-2.94388	0.22549	-2.57233	0.597036	-2.94388	-2.94388	-1.35919	-0.987647	-2.94388
ACGTTGCGGTGATGGCGGGCGTTC	TRCN0000476125	5.66831	5.55671	5.57563	5.76445	0.778919	0	USP22	USP22	1	-0.0926774	0.0961435	0.0189161	0.207737	-4.88939	-5.66831	0.00173305	0.113326	-5.27885
TATCCGTTTGACCTACCCCGACCG	TRCN0000488149	4.99206	4.56524	4.97431	3.97804	7.84721	0	USP2	USP2	2	-0.0177487	-1.01402	0.409069	-0.587206	2.85515	-4.99206	-0.515886	-0.0890686	-1.06845
ATCTGTATCTTTTCAGCGCTCCAT	TRCN0000489958	4.58608	4.12775	4.76393	3.2384	0.778919	0	USP2	USP2	2	0.177849	-1.34767	0.63618	-0.889343	-3.80716	-4.58608	-0.584913	-0.126582	-4.19662
TATCACGACTGGACAACGTGTGCC	TRCN0000468894	6.38177	6.85033	6.57037	6.7301	3.42156	7.73441	USP18	USP18	1	0.188602	0.348325	-0.279958	-0.120236	-2.96021	1.35264	0.268463	-0.200097	-0.803784
TTGACAGCGACCCGCGCGATGATT	TRCN0000474309	4.57232	4.49989	6.15242	5.07683	1.70035	0.123828	USP16	USP16	1	1.5801	0.50451	1.65253	0.576945	-2.87197	-4.4485	1.0423	1.11474	-3.66023
TGCGCAGACGAGACGCCTTTAGAA	TRCN0000474200	6.90821	6.96336	7.99963	7.08058	8.934	0	USP15	USP15	4	1.09142	0.172376	1.03626	0.11722	2.02579	-6.90821	0.631897	0.57674	-2.44121
GCCTTGCTGAGTAACATATGGGAT	TRCN0000469190	4.1312	3.77405	0.0544017	3.21118	0	0	USP15	USP15	4	-4.07679	-0.920013	-3.71965	-0.562866	-4.1312	-4.1312	-2.4984	-2.14126	-4.1312
AGTGACAACCTCGTTTCGCGTGAG	TRCN0000488082	3.80639	3.24587	0.758482	1.59862	0	0	USP15	USP15	4	-3.04791	-2.20778	-2.48738	-1.64725	-3.80639	-3.80639	-2.62784	-2.06732	-3.80639
GGCGGAGTGAACTATACATGGATC	TRCN0000489023	4.98039	4.4138	0.157412	0.0824272	0	0	USP15	USP15	4	-4.82298	-4.89796	-4.25639	-4.33137	-4.98039	-4.98039	-4.86047	-4.29388	-4.98039
ATAAGTCATGGGCTCCCCTACCCA	TRCN0000473432	4.94213	5.13514	1.74163	5.11772	0	0	USP14	USP14	1	-3.2005	0.175589	-3.39351	-0.0174191	-4.94213	-4.94213	-1.51246	-1.70546	-4.94213
AAGTACGAGGGGCGCTGTTTGCTC	TRCN0000470927	4.77506	4.98202	3.51759	5.51276	0.140469	0.123828	USP12	USP12	1	-1.25747	0.737703	-1.46442	0.530747	-4.63459	-4.65123	-0.259883	-0.466839	-4.64291
CATTGAATTTCTGATTCAGAATTA	TRCN0000491836	5.17497	4.83574	4.25548	5.15867	9.31834	0	USP11	USP11	1	-0.919488	-0.0163037	-0.580257	0.322927	4.14337	-5.17497	-0.467896	-0.128665	-0.515802
CGAATGTTCTCAGGAGAACTCCGA	TRCN0000478333	3.97531	3.32818	5.89825	0.0824272	1.21997	0	USP10	USP10	1	1.92294	-3.89288	2.57006	-3.24576	-2.75533	-3.97531	-0.984968	-0.337847	-3.36532
GTGTATCAAAAGTTTTTCTAAATG	TRCN0000471936	3.9569	4.02115	4.05661	4.28698	7.36032	0	USP1	USP1	1	0.0997154	0.330082	0.0354648	0.265832	3.40342	-3.9569	0.214899	0.150648	-0.276738
GCCTACTCATTTACTGCACACCAA	TRCN0000478906	2.21615	2.49058	4.73507	4.09682	0.778919	0	USO1	USO1	1	2.51893	1.88067	2.2445	1.60624	-1.43723	-2.21615	2.1998	1.92537	-1.82669
TGAGCCGCATAACTTCGGCCTTCT	TRCN0000470086	4.80918	4.82744	4.16875	5.17167	0.268467	7.72405	USMG5	USMG5	1	-0.64043	0.36249	-0.65869	0.34423	-4.54071	2.91487	-0.13897	-0.15723	-0.812919
TGCTTACAGAATAAAATTAACGGA	TRCN0000465942	4.72776	4.77488	3.17497	3.25627	0.595807	0	USH1G	USH1G	1	-1.55279	-1.47149	-1.59991	-1.51861	-4.13195	-4.72776	-1.51214	-1.55926	-4.42986
CAATCGATTGGTATATCGAAATTC	TRCN0000465750	4.40393	4.20411	0	4.63645	0.140469	0.123828	USH1C	USH1C	1	-4.40393	0.232516	-4.20411	0.432338	-4.26346	-4.2801	-2.08571	-1.88589	-4.27178
CAGGCACAACCGTATGTTACAAGC	TRCN0000468581	5.60046	5.50664	5.69066	6.51415	0.140469	0.123828	USF1	USF1	1	0.0901923	0.913686	0.184014	1.00751	-5.45999	-5.47664	0.501939	0.59576	-5.46832
AAGATGCACCAAATGTTGAAAGTA	TRCN0000474618	5.36047	5.43851	4.61804	6.10298	6.30054	0	USE1	USE1	2	-0.742435	0.742504	-0.820476	0.664462	0.940064	-5.36047	3.46344e-05	-0.0780071	-2.2102
GACAAGGGTTGCACCTATTTATCC	TRCN0000473996	5.65368	5.5436	5.23793	5.24508	1.08739	0.123828	USE1	USE1	2	-0.415757	-0.408604	-0.30567	-0.298517	-4.56629	-5.52986	-0.412181	-0.302093	-5.04807
AGTCGGACAGGGTAATGCCGTTTC	TRCN0000468303	5.24817	5.29177	5.26124	5.51925	0.595807	0	USB1	USB1	2	0.0130751	0.271084	-0.030529	0.22748	-4.65236	-5.24817	0.14208	0.0984754	-4.95026
ACATGGATGTGAATTAATGGTGTT	TRCN0000470185	3.64821	3.46718	0.0544017	5.31494	0.140469	8.90698	USB1	USB1	2	-3.59381	1.66673	-3.41277	1.84776	-3.50774	5.25877	-0.96354	-0.782508	0.875515
ACAGGTGAATTTACGGTACCAACC	TRCN0000471876	6.3152	6.27263	7.31652	5.8892	2.16252	8.30306	UROD	UROD	1	1.00132	-0.426001	1.04389	-0.383429	-4.15268	1.98786	0.287661	0.330233	-1.08241
CCCCCGGAGACCTTACCCGCTCTC	TRCN0000474362	5.42216	5.5201	5.43661	5.8849	6.82512	0	URM1	URM1	1	0.0144549	0.462738	-0.0834814	0.364802	1.40296	-5.42216	0.238596	0.14066	-2.0096
TTAATAACCAAAATTCCCTTCCCA	TRCN0000477196	7.13216	7.21953	7.29585	6.43548	2.1951	0.123828	URI1	URI1	1	0.163695	-0.696682	0.0763232	-0.784055	-4.93706	-7.00833	-0.266494	-0.353866	-5.97269
CGCTGCTTCGAGTCATTATCGTTG	TRCN0000478939	3.49988	2.10748	0	0	0	0	URGCP	URGCP	1	-3.49988	-3.49988	-2.10748	-2.10748	-3.49988	-3.49988	-3.49988	-2.10748	-3.49988
TTGGACCAACGTGTCCTTGCGGCC	TRCN0000475969	2.33495	2.14002	0	3.3714	0	0.123828	URB2	URB2	1	-2.33495	1.03645	-2.14002	1.23138	-2.33495	-2.21112	-0.649252	-0.454319	-2.27304
TACCCTACAAAATTATAGCACTGC	TRCN0000474356	3.8947	4.02115	4.44558	4.89492	0.690266	0	URB1-AS1	URB1-AS1	1	0.550874	1.00022	0.424429	0.873775	-3.20444	-3.8947	0.775547	0.649102	-3.54957
GCCTGGTCGGTTCATTCTAAGCCC	TRCN0000473746	6.43737	6.65168	6.50534	6.59139	7.31934	0.237862	UQCRQ	UQCRQ	1	0.0679752	0.154027	-0.146335	-0.0602829	0.88197	-6.1995	0.111001	-0.103309	-2.65877
CCGCACATCACCCTGCTTCCTGCG	TRCN0000473883	6.95169	7.039	6.85914	6.63813	8.71486	0	UQCRH	UQCRH	1	-0.0925532	-0.313557	-0.179867	-0.40087	1.76317	-6.95169	-0.203055	-0.290368	-2.59426
TCGTATCTCCCTGAGTACGTGAAC	TRCN0000470305	5.62732	5.62535	5.93042	5.51555	1.55729	8.00942	UQCRFS1	UQCRFS1	1	0.303102	-0.111771	0.305068	-0.109806	-4.07003	2.3821	0.0956653	0.0976308	-0.843963
GTGCGCGTGGTAGTGGACAGCGAC	TRCN0000470338	6.16234	6.13546	7.22239	5.26617	2.43225	7.67365	UQCRC2	UQCRC2	1	1.06005	-0.896169	1.08693	-0.869288	-3.7301	1.51131	0.0819412	0.108822	-1.10939
AGCCATCCAACTGGTCTTACTGTC	TRCN0000488066	4.43466	4.46393	5.17487	4.62961	1.39847	0	UQCRC1	UQCRC1	1	0.740201	0.194945	0.71094	0.165684	-3.0362	-4.43466	0.467573	0.438312	-3.73543
ACCCTAGGACTAGCTCCCCAAACC	TRCN0000465841	4.75997	4.83242	3.59763	6.06863	8.73161	0	UQCRB	UQCRB	1	-1.16235	1.30866	-1.2348	1.23621	3.97164	-4.75997	0.0731579	0.000704293	-0.394164
CGCTTCAAGTTGGCAAACACGCTG	TRCN0000469379	5.72923	5.79245	6.74799	6.29508	2.31854	7.90271	UQCR11	UQCR11	1	1.01876	0.565849	0.955536	0.502626	-3.41069	2.17348	0.792304	0.729081	-0.618607
GCAACCAATGGGTTATAAAATGCC	TRCN0000478250	7.40206	7.34695	5.74335	7.86683	1.45337	0	UQCR10	UQCR10	1	-1.65871	0.464776	-1.6036	0.519883	-5.94868	-7.40206	-0.596965	-0.541857	-6.67537
AGATGGGATAATTGCTAAAATTCA	TRCN0000481210	6.03901	6.08343	5.65149	6.07808	1.60657	0.123828	UQCC3	UQCC3	1	-0.38752	0.0390743	-0.431944	-0.00535015	-4.43244	-5.91518	-0.174223	-0.218647	-5.17381
AACTCACGTGGACCACTCCTAGTT	TRCN0000466423	5.64714	5.80011	4.92406	4.25845	5.65808	0.123828	UQCC2	UQCC2	1	-0.723074	-1.38868	-0.876046	-1.54166	0.0109455	-5.52331	-1.05588	-1.20885	-2.75618
AGGCTCTTTTCCCGTCTAAGCATA	TRCN0000480068	6.16578	6.24858	6.15942	6.85663	1.45337	0	UQCC1	UQCC1	2	-0.00636213	0.690844	-0.0891634	0.608043	-4.71241	-6.16578	0.342241	0.25944	-5.43909
TAACATAAATCCCCGACTCTAGGC	TRCN0000471610	2.93852	3.23587	0	3.25627	0	0	UQCC1	UQCC1	2	-2.93852	0.317745	-3.23587	0.0204042	-2.93852	-2.93852	-1.31039	-1.60773	-2.93852
GTAATTTTCATGTTATTGAATACA	TRCN0000465960	6.76629	6.86298	7.2781	6.19037	6.97572	8.18496	UPRT	UPRT	1	0.511817	-0.575922	0.415128	-0.672611	0.209431	1.41867	-0.0320522	-0.128742	0.814051
AACCTTTGGGTAAACCGACGAGCC	TRCN0000489731	5.31163	5.34042	4.88332	4.92595	0	6.76336	UPP2	UPP2	3	-0.428316	-0.385686	-0.4571	-0.41447	-5.31163	1.45172	-0.407001	-0.435785	-1.92996
TCCTAATAACTACGTCCAACTTTT	TRCN0000488047	5.47671	5.60219	4.44558	5.49029	0	8.6906	UPP2	UPP2	3	-1.03113	0.0135836	-1.15661	-0.111891	-5.47671	3.21389	-0.508775	-0.63425	-1.13141
ATTTTCGCTCTCGAAACGAACCTG	TRCN0000472567	3.49624	3.64018	0	2.59149	0	0	UPP2	UPP2	3	-3.49624	-0.904751	-3.64018	-1.04868	-3.49624	-3.49624	-2.2005	-2.34443	-3.49624
ATGGAATCTATAGAGCTAAATCGC	TRCN0000488151	5.64385	5.58259	5.72355	5.45785	0.690266	0	UPP1	UPP1	3	0.0797002	-0.186002	0.140964	-0.124738	-4.95359	-5.64385	-0.0531508	0.00811265	-5.29872
GCAATCGTTCTGCCGCTGATCACA	TRCN0000470579	6.33417	6.2848	5.48322	6.90131	8.55302	7.02596	UPP1	UPP1	3	-0.850954	0.567135	-0.801587	0.616503	2.21885	0.691793	-0.141909	-0.0925421	1.45532
GTATTGCGTAAACCTTCGCTCTCT	TRCN0000487722	6.40814	6.37186	5.24086	6.11098	1.34139	5.13896	UPP1	UPP1	3	-1.16728	-0.297169	-1.13099	-0.260881	-5.06676	-1.26918	-0.732226	-0.695938	-3.16797
ATGATTAAGATTGATAACCGATTC	TRCN0000491966	6.45528	6.51983	4.43023	6.25288	7.65784	0.123828	UPK3B	UPK3B	1	-2.02505	-0.202398	-2.0896	-0.26695	1.20256	-6.33145	-1.11372	-1.17827	-2.56444
GCATCCATGGTAGTTGCCAAACAC	TRCN0000468492	8.2536	8.36132	7.85171	8.80985	10.1668	0.237862	UPK2	UPK2	1	-0.401894	0.556246	-0.509613	0.448527	1.91321	-8.01574	0.077176	-0.0305426	-3.05126
TTACGCATGAGGACGAACTTATCA	TRCN0000477837	6.66138	6.52343	7.57735	7.18716	8.64655	8.29073	UPK1A	UPK1A	2	0.915973	0.525786	1.05392	0.663733	1.98517	1.62935	0.720879	0.858827	1.80726
TTAGTCGGTCTGTCTCAGTTTTGC	TRCN0000475097	5.42408	5.44829	6.36105	5.54401	7.14267	0.123828	UPK1A	UPK1A	2	0.936974	0.119932	0.912759	0.0957166	1.7186	-5.30025	0.528453	0.504238	-1.79083
ACTGCTGAGAAACGACTAGCTATT	TRCN0000477139	6.39306	6.35579	6.45378	7.3657	6.93047	6.27848	UPF3A	UPF3A	1	0.0607158	0.972633	0.0979942	1.00991	0.53741	-0.114581	0.516674	0.553953	0.211415
CTTCCGAGTGTGCTTCCCCACTAG	TRCN0000475558	5.14159	5.20216	0.157412	6.26837	0	0	UPB1	UPB1	1	-4.98418	1.12677	-5.04475	1.06621	-5.14159	-5.14159	-1.9287	-1.98927	-5.14159
CGAGCGTTTAGGCCCATGTGTTTC	TRCN0000478815	7.10734	7.071	7.44807	6.95938	2.53764	0.123828	UNKL	UNKL	1	0.340733	-0.147959	0.377072	-0.111619	-4.5697	-6.98351	0.0963869	0.132727	-5.7766
CAAGAGCGCCTAAAGGCCGCTAAC	TRCN0000477552	2.52545	1.7481	0	0	0	0	UNC93B1	UNC93B1	1	-2.52545	-2.52545	-1.7481	-1.7481	-2.52545	-2.52545	-2.52545	-1.7481	-2.52545
AAAAGGCTAACTTCTCTCATTCAA	TRCN0000491670	6.66948	6.61887	7.14968	5.92873	1.70035	0.123828	UNC93A	UNC93A	1	0.480206	-0.74075	0.530816	-0.69014	-4.96913	-6.54565	-0.130272	-0.0796618	-5.75739
CTTGCCTTATGGGCTGGATTGTGT	TRCN0000481273	5.50051	5.05919	5.07971	5.89491	0.140469	0	UNC5CL	UNC5CL	1	-0.4208	0.394401	0.0205203	0.835721	-5.36004	-5.50051	-0.0131991	0.428121	-5.43028
CACCTTAGATAGAAAAGAGCAACT	TRCN0000472180	5.19978	5.19701	4.56983	4.87627	0	0	UNC50	UNC50	1	-0.629954	-0.323514	-0.627184	-0.320744	-5.19978	-5.19978	-0.476734	-0.473964	-5.19978
ATTGCCAAAGTATATTTTTTTACC	TRCN0000475781	4.17509	3.88699	3.90942	2.17883	0.268467	0	UNC45B	UNC45B	2	-0.265664	-1.99625	0.022428	-1.70816	-3.90662	-4.17509	-1.13096	-0.842866	-4.04085
CTTAATAAGGCATCGCCATATAAT	TRCN0000471965	4.83677	4.54514	0.0544017	3.64328	0	0	UNC45B	UNC45B	2	-4.78237	-1.19349	-4.49073	-0.901858	-4.83677	-4.83677	-2.98793	-2.6963	-4.83677
ATTCAACGTGTGCAAATACCGGCG	TRCN0000479523	2.08667	2.18229	4.17797	0	0	0	UNC45A	UNC45A	1	2.0913	-2.08667	1.99567	-2.18229	-2.08667	-2.08667	0.00231205	-0.0933101	-2.08667
ACCAATTTATCGATGATCGTCACG	TRCN0000467841	5.35043	5.41655	5.55337	4.44527	0.494727	0.123828	UNC119	UNC119	1	0.202936	-0.905167	0.136823	-0.97128	-4.85571	-5.22661	-0.351115	-0.417229	-5.04116
GGCCCGAACCACCTAATGTGCATA	TRCN0000489354	6.71126	6.69064	6.27131	7.84191	8.67895	0.34354	UMPS	UMPS	3	-0.43995	1.13065	-0.419329	1.15127	1.96769	-6.36772	0.345349	0.36597	-2.20002
GTAATATAACCAAGGGGTTTTTTC	TRCN0000466150	5.10504	5.00133	5.68636	5.15272	1.45337	0	UMPS	UMPS	3	0.581315	0.0476756	0.685024	0.151385	-3.65167	-5.10504	0.314495	0.418205	-4.37835
CATGCCGGTCACCAGTGATATTTG	TRCN0000489048	6.10975	6.14351	4.43023	6.44378	7.99737	6.37355	UMPS	UMPS	3	-1.67952	0.334034	-1.71328	0.300276	1.88762	0.263803	-0.672743	-0.706502	1.07571
TTTTAAGCGCCCGGACCAGACAAT	TRCN0000479397	3.9569	3.92794	5.27276	3.88349	1.65422	0	UMODL1-AS1	UMODL1-AS1	1	1.31586	-0.0734032	1.34482	-0.0444511	-2.30268	-3.9569	0.62123	0.650183	-3.12979
CGCTTCGAAGCACGTGGCCACATG	TRCN0000489918	4.81503	4.57321	6.65368	5.97464	8.58641	0.123828	ULK4	ULK4	3	1.83865	1.15961	2.08047	1.40143	3.77138	-4.6912	1.49913	1.74095	-0.459911
ATACCCTGTCGGTTGGTCAATCAC	TRCN0000467009	4.09317	4.09769	4.69924	4.80219	1.39847	0.123828	ULK4	ULK4	3	0.606069	0.709022	0.601551	0.704504	-2.6947	-3.96934	0.657546	0.653027	-3.33202
AAACACCGACTGAAGCATACCTCT	TRCN0000471559	2.57458	2.85311	2.98497	2.39584	0.268467	0.123828	ULK4	ULK4	3	0.410394	-0.178735	0.131861	-0.457268	-2.30611	-2.45075	0.115829	-0.162704	-2.37843
GGGAGCATTAGTTGCAGACATATC	TRCN0000480805	6.82111	6.8417	7.90472	6.64916	8.80338	0.123828	Ulk3	ULK3	2	1.08361	-0.17195	1.06302	-0.192542	1.98227	-6.69728	0.455832	0.43524	-2.35751
CCGATCTGTATCTAATTCCTGAGC	TRCN0000475348	5.82876	5.83199	3.77819	6.22026	0.595807	0	Ulk3	ULK3	2	-2.05058	0.391494	-2.05381	0.388262	-5.23295	-5.82876	-0.829541	-0.832773	-5.53086
CAAGCCTTGCCCACATCTTCCCGA	TRCN0000488021	2.04744	1.05747	3.43798	0	0.268467	0	ULK2	ULK2	3	1.39054	-2.04744	2.38051	-1.05747	-1.77897	-2.04744	-0.328449	0.661517	-1.91321
TACACTTGTACATAAGTTAGCTTC	TRCN0000489251	2.53258	2.43921	0	3.77614	0	0	ULK2	ULK2	3	-2.53258	1.24356	-2.43921	1.33693	-2.53258	-2.53258	-0.644506	-0.551136	-2.53258
GGAAGCATCCTTCCGAGCCTACCA	TRCN0000471790	2.57458	2.74444	0.0544017	0	0	0	ULK2	ULK2	3	-2.52018	-2.57458	-2.69004	-2.74444	-2.57458	-2.57458	-2.54738	-2.71724	-2.57458
AGTCATTATTCACCTTCGCTGCGG	TRCN0000475735	6.59915	6.69247	6.98832	6.21855	2.25814	0.123828	ULBP1	ULBP1	1	0.389173	-0.380602	0.295853	-0.473922	-4.34101	-6.47532	0.0042857	-0.0890342	-5.40816
AACCACGTCATAGCAGGAAAACCG	TRCN0000477654	4.10755	4.15984	0	0.0418022	0	0.123828	UIMC1	UIMC1	1	-4.10755	-4.06575	-4.15984	-4.11803	-4.10755	-3.98372	-4.08665	-4.13894	-4.04564
AACAGTTCCGGATAACTTATAACC	TRCN0000470089	4.14288	3.92172	3.00583	4.29996	0.268467	0	UHRF1BP1L	UHRF1BP1L	1	-1.13705	0.157081	-0.915891	0.378237	-3.87441	-4.14288	-0.489984	-0.268827	-4.00864
AAACATCGTTGTTTCAAGATTTCC	TRCN0000491576	4.67564	4.87493	5.41988	4.16461	0.595807	0	UHMK1	UHMK1	7	0.744234	-0.511035	0.544946	-0.710323	-4.07984	-4.67564	0.1166	-0.0826883	-4.37774
AAATAATTTCAACGAACCACTAAA	TRCN0000488781	4.07134	4.04425	3.95661	3.67351	7.24445	0	UHMK1	UHMK1	7	-0.114729	-0.397827	-0.0876474	-0.370745	3.17312	-4.07134	-0.256278	-0.229196	-0.44911
TTTTAACACTTCTATTATAGATAC	TRCN0000470401	4.29299	4.30321	4.9901	2.83681	0.494727	0	UHMK1	UHMK1	7	0.697104	-1.45618	0.686883	-1.46641	-3.79827	-4.29299	-0.379541	-0.389761	-4.04563
TCATGAAGCAAACAGCCCCGAGTT	TRCN0000489324	5.33626	5.19572	3.85682	6.0457	6.19172	0.123828	UHMK1	UHMK1	7	-1.47944	0.709441	-1.3389	0.849977	0.855455	-5.21243	-0.384999	-0.244463	-2.17849
AAACGGTTATGGGTTCTGTATGCG	TRCN0000489681	4.6014	4.59293	3.71626	4.60018	0.140469	0	UHMK1	UHMK1	7	-0.885135	-0.001213	-0.876668	0.00725418	-4.46093	-4.6014	-0.443174	-0.434707	-4.53116
TCCTCCACCGTCACTCCTGTCCTC	TRCN0000488964	5.22747	5.32753	3.79026	4.93568	6.1897	0.123828	UHMK1	UHMK1	7	-1.43722	-0.291791	-1.53727	-0.391845	0.962222	-5.10365	-0.864503	-0.964558	-2.07071
CCGAGTACGTTTATGCCACAATCC	TRCN0000476494	5.55573	5.51803	3.89459	4.34448	7.65198	0	UHMK1	UHMK1	7	-1.66114	-1.21125	-1.62345	-1.17355	2.09625	-5.55573	-1.43619	-1.3985	-1.72974
CCCCTCTAGATCCTGCCCAAAGGG	TRCN0000475349	3.95954	4.08103	0	0	0	0	UGT3A2	UGT3A2	1	-3.95954	-3.95954	-4.08103	-4.08103	-3.95954	-3.95954	-3.95954	-4.08103	-3.95954
ATCCGTGTCATGTACCAAGTCGTT	TRCN0000468419	5.40868	5.56871	6.37448	5.62187	1.01624	0.237862	UGT3A1	UGT3A1	2	0.965799	0.213188	0.805764	0.0531524	-4.39244	-5.17082	0.589494	0.429458	-4.78163
GCAGTGCGTTCTTTAACGATTGAA	TRCN0000471431	5.02651	4.98351	5.13755	5.28261	8.83829	0.123828	UGT3A1	UGT3A1	2	0.111039	0.256097	0.154042	0.2991	3.81177	-4.90269	0.183568	0.226571	-0.545458
GTATCCTGATATGCGTTGCTGGGC	TRCN0000480649	4.20659	4.46607	3.35913	4.03865	0	0	UGT2B7	UGT2B7	1	-0.84746	-0.167941	-1.10693	-0.427416	-4.20659	-4.20659	-0.507701	-0.767175	-4.20659
ATGCGTCAATATGTCCGATAACAC	TRCN0000471029	1.03848	1.12405	0	0	0	0	UGT2B4	UGT2B4	1	-1.03848	-1.03848	-1.12405	-1.12405	-1.03848	-1.03848	-1.03848	-1.12405	-1.03848
CTAAACGCTACTATTAACGGAGCC	TRCN0000473414	4.13588	4.11416	3.72467	4.67846	0	0	UGT2A3	UGT2A3	1	-0.411206	0.542581	-0.389489	0.564299	-4.13588	-4.13588	0.0656874	0.0874047	-4.13588
AAATCATCCCCTACTGAATCTAAA	TRCN0000468494	1.22586	1.48653	0	0	0	0	UGT1A9	UGT1A9	1	-1.22586	-1.22586	-1.48653	-1.48653	-1.22586	-1.22586	-1.22586	-1.48653	-1.22586
TCCAAAGTCAAATCTCAACTGCAA	TRCN0000481568	6.32856	6.29327	5.16871	5.62445	0.862438	0.237862	UGT1A6	UGT1A6	1	-1.15984	-0.70411	-1.12455	-0.668821	-5.46612	-6.0907	-0.931977	-0.896687	-5.77841
CCCCGTCAAATAACTTGGATCGCT	TRCN0000476276	6.03337	6.13142	6.45188	6.74875	1.34139	0	UGT1A4	UGT1A4	2	0.418511	0.715384	0.320459	0.617332	-4.69198	-6.03337	0.566948	0.468896	-5.36267
ATCCGATTTCGGTTTATTGGACAC	TRCN0000476021	5.48866	5.40097	5.03644	5.27825	7.94265	0.534171	UGT1A4	UGT1A4	2	-0.452215	-0.210414	-0.364523	-0.122722	2.45399	-4.95449	-0.331314	-0.243623	-1.25025
TAAGACGCAAGTTAAATATGTTAT	TRCN0000473076	4.11231	4.12504	0	3.86324	0	0	UGT1A10	UGT1A10	1	-4.11231	-0.249074	-4.12504	-0.261805	-4.11231	-4.11231	-2.18069	-2.19342	-4.11231
TGCCTACTTCTAATCTGCGATGCC	TRCN0000476945	5.36147	5.2314	5.59181	4.0993	0.862438	0	UGT1A1	UGT1A1	1	0.23034	-1.26218	0.360417	-1.1321	-4.49903	-5.36147	-0.515918	-0.385841	-4.93025
TAATGCGATAAGGCCTCTTTCTTT	TRCN0000488747	5.10743	5.14986	5.71724	5.63473	6.6274	0	UGP2	UGP2	3	0.609817	0.5273	0.567385	0.484868	1.51998	-5.10743	0.568559	0.526127	-1.79373
GGCCGTGCGTGTCTGACACGCATA	TRCN0000471811	5.03782	5.22256	5.66466	4.84119	0.140469	0	UGP2	UGP2	3	0.626842	-0.196631	0.442101	-0.381372	-4.89735	-5.03782	0.215106	0.0303647	-4.96758
CTACGAAATCCTAGACTACGGCAA	TRCN0000491925	5.42216	5.41765	6.62307	4.16224	1.45337	8.55451	UGP2	UGP2	3	1.20091	-1.25992	1.20542	-1.25541	-3.96879	3.13235	-0.0295044	-0.0249971	-0.41822
TAATAACCCCAAAGGATCTAATCC	TRCN0000468570	7.23614	7.28131	7.90842	7.12745	2.28866	8.71511	UGGT2	UGGT2	2	0.672282	-0.108694	0.627113	-0.153863	-4.94748	1.47897	0.281794	0.236625	-1.73426
ACTGTCCGAGGTTGTACACATTTT	TRCN0000466442	6.00677	6.16409	5.76594	6.28804	1.21997	7.7579	UGGT2	UGGT2	2	-0.240828	0.281271	-0.398147	0.123951	-4.7868	1.75113	0.0202216	-0.137098	-1.51783
TAAAGGTGGATGTAGGACAGGTCA	TRCN0000479579	5.32092	5.47511	0.106826	4.53947	0	0	UGDH	UGDH	1	-5.21409	-0.78145	-5.36828	-0.935639	-5.32092	-5.32092	-2.99777	-3.15196	-5.32092
TAATACGATTACTCACTCCCTCCT	TRCN0000479529	3.74641	4.1412	4.05661	4.17873	0	0	UGCG	UGCG	1	0.310202	0.432319	-0.084592	0.0375245	-3.74641	-3.74641	0.37126	-0.0235337	-3.74641
TTTAGACTGGTTTTGTAAGAGACC	TRCN0000480989	6.51806	6.59755	7.08418	6.63515	1.98755	8.23603	UFSP1	UFSP1	1	0.566124	0.117088	0.486639	0.0376021	-4.53051	1.71797	0.341606	0.26212	-1.40627
CTGAGTTCGTTCGTCTTATCAGGC	TRCN0000474616	6.00165	6.13412	6.39833	6.06547	1.83049	6.28181	UFM1	UFM1	1	0.396687	0.0638212	0.264219	-0.0686468	-4.17115	0.280162	0.230254	0.0977858	-1.9455
TATTGACGCACACCCCGATCTATT	TRCN0000479000	3.42915	3.59395	0	4.0438	0	0	UFL1	UFL1	1	-3.42915	0.614656	-3.59395	0.449856	-3.42915	-3.42915	-1.40725	-1.57205	-3.42915
GCTCACCGGGGCTCCGTACAGTTT	TRCN0000467102	5.53549	5.64438	6.61178	3.70962	0.595807	0	UFD1L	UFD1L	1	1.07629	-1.82587	0.967397	-1.93476	-4.93968	-5.53549	-0.374793	-0.483683	-5.23759
AGCAGAGCCCTACTTCCACAGGCC	TRCN0000471317	6.19412	6.1687	4.6734	6.47892	0.140469	6.03798	UFC1	UFC1	1	-1.52072	0.284796	-1.49529	0.310223	-6.05366	-0.156148	-0.617963	-0.592535	-3.1049
GTATCGCTATATGTAGCGCCTGCC	TRCN0000471220	5.29812	5.50976	5.98658	4.80371	1.7884	0.123828	UEVLD	UEVLD	2	0.688466	-0.494405	0.476826	-0.706044	-3.50972	-5.17429	0.0970305	-0.114609	-4.342
CGAACTAACCGGTGGTTCGGGGGA	TRCN0000473815	2.26827	2.16131	0.0544017	0	0	0	UEVLD	UEVLD	2	-2.21386	-2.26827	-2.10691	-2.16131	-2.26827	-2.26827	-2.24106	-2.13411	-2.26827
CGACAGATAATCTGTGGGCGTAAC	TRCN0000472113	6.80576	6.73702	6.7392	6.41773	1.94986	0	UCP3	UCP3	1	-0.0665686	-0.388037	0.00217305	-0.319296	-4.8559	-6.80576	-0.227303	-0.158561	-5.83083
ACGACATTCAAGTGTACCCTATGC	TRCN0000466357	5.50142	5.43196	5.31515	4.84562	0.690266	0	UCP2	UCP2	1	-0.186264	-0.655798	-0.116805	-0.586338	-4.81115	-5.50142	-0.421031	-0.351572	-5.15629
GACTTAACGTATATTGCATGTATC	TRCN0000473505	6.35692	6.39226	7.36104	6.3455	7.86251	0	UCP1	UCP1	2	1.00413	-0.0114143	0.968783	-0.0467594	1.50559	-6.35692	0.496357	0.461012	-2.42566
ACTCATCGTTTGACGAAACGCACG	TRCN0000477530	6.40475	6.56297	6.92768	6.48319	8.71766	7.70806	UCP1	UCP1	2	0.522928	0.0784404	0.364716	-0.0797722	2.31291	1.30331	0.300684	0.142472	1.80811
ACCCTTGACAACATTGCCGGTACC	TRCN0000470852	6.61517	6.71379	6.30044	5.99805	8.81161	0.237862	UCN3	UCN3	1	-0.314727	-0.617116	-0.41335	-0.715738	2.19644	-6.37731	-0.465922	-0.564544	-2.09043
CAAAATCATATTTAGTCCCTGAAG	TRCN0000478784	7.8481	7.98619	8.14733	7.70917	2.512	7.65901	UCN2	UCN2	1	0.299233	-0.138933	0.161141	-0.277025	-5.3361	-0.189091	0.08015	-0.0579422	-2.76259
AACCGGTCAGCTTTCATCGATTAA	TRCN0000475422	4.86807	5.03632	5.98746	3.12143	0.778919	0	UCMA	UCMA	1	1.11939	-1.74663	0.951134	-1.91489	-4.08915	-4.86807	-0.31362	-0.481879	-4.47861
TCTGGCGGTCCCACGAATTCTCCA	TRCN0000489164	5.62065	5.53852	2.81419	5.54037	0	0	UCKL1	UCKL1	1	-2.80646	-0.0802854	-2.72433	0.00184644	-5.62065	-5.62065	-1.44337	-1.36124	-5.62065
AAAATTCCTGGGTCCCTCTTAGTT	TRCN0000489848	3.68382	3.6923	4.39904	3.06173	0.268467	0	Uck2	UCK2	4	0.715211	-0.622094	0.706734	-0.630572	-3.41536	-3.68382	0.0465584	0.0380807	-3.54959
CCTGTACCCGCACTACGTGTTGTA	TRCN0000465610	4.95808	4.57519	0.106826	5.23723	0	0	UCK2	UCK2	4	-4.85126	0.279145	-4.46837	0.662038	-4.95808	-4.95808	-2.28606	-1.90316	-4.95808
CGCACCATGCACTAGAGCTTTTTT	TRCN0000481346	4.93139	4.9068	0.0544017	4.76368	0	0	UCK2	UCK2	4	-4.87699	-0.167715	-4.85239	-0.143117	-4.93139	-4.93139	-2.52235	-2.49776	-4.93139
CGTGTTCTCGGGGCCATCCACCCA	TRCN0000479497	5.00747	4.68402	0.547094	4.08187	8.25811	0.123828	UCK2	UCK2	4	-4.46038	-0.925605	-4.13692	-0.602146	3.25064	-4.88365	-2.69299	-2.36953	-0.816503
AAGCACTAGAATGTAGCCCACATC	TRCN0000491564	4.36656	4.47034	5.00571	5.14315	0	0	UCK1	UCK1	2	0.639149	0.776583	0.535375	0.672809	-4.36656	-4.36656	0.707866	0.604092	-4.36656
TCTACCTGCTAATTGTTTCTTTCG	TRCN0000488439	5.74157	5.77357	3.29279	4.29348	6.41042	0.123828	UCK1	UCK1	2	-2.44878	-1.44809	-2.48077	-1.48008	0.668844	-5.61775	-1.94844	-1.98043	-2.47445
CGTCGTTACTATAAGCCAACTCTG	TRCN0000468283	6.69231	6.78967	6.98526	6.78536	1.70035	9.72061	UCHL5	UCHL5	2	0.292954	0.0930487	0.195591	-0.00431384	-4.99196	3.0283	0.193001	0.0956386	-0.981828
ATCACTGACCCAAGATGACCGACC	TRCN0000474110	6.4421	6.36327	5.99356	7.13742	6.8199	0.34354	UCHL5	UCHL5	2	-0.44854	0.695319	-0.369707	0.774152	0.377802	-6.09856	0.12339	0.202222	-2.86038
AAACTAGGACTTTAAATCCGTCAG	TRCN0000474574	5.80249	5.90244	5.99095	5.45882	1.15521	8.77596	UCHL1	UCHL1	1	0.188458	-0.343675	0.0885081	-0.443625	-4.64729	2.97347	-0.0776083	-0.177558	-0.83691
AGGATTCGATTCTACTGTTAGTTG	TRCN0000466493	1.62277	1.76211	0	0	0	0	UBXN4	UBXN4	1	-1.62277	-1.62277	-1.76211	-1.76211	-1.62277	-1.62277	-1.62277	-1.76211	-1.62277
GTACTTTGTGCACACCAATTAACC	TRCN0000479694	6.86408	6.90105	7.02837	6.66388	7.34407	0.123828	UBXN2B	UBXN2B	1	0.164287	-0.200207	0.127319	-0.237174	0.479982	-6.74025	-0.0179599	-0.0549272	-3.13014
CCCCCTGAGCGTAGACCATACTCA	TRCN0000477066	7.07874	7.13932	5.24671	7.69019	8.17633	0.534171	UBXN2A	UBXN2A	1	-1.83202	0.611455	-1.8926	0.550877	1.09759	-6.54457	-0.610284	-0.670862	-2.72349
TCAAAACGATCCGCTGCTTAATCA	TRCN0000471565	5.45345	5.32517	6.12409	6.33345	6.22365	0	UBXN11	UBXN11	1	0.670636	0.880004	0.798915	1.00828	0.770203	-5.45345	0.77532	0.903599	-2.34162
TTGGACTAGCTCGAAATCCAGAGA	TRCN0000469831	7.07935	7.16491	7.75262	6.5358	2.16252	7.3323	UBXN10	UBXN10	1	0.673274	-0.54355	0.587712	-0.629111	-4.91683	0.252955	0.0648619	-0.0206993	-2.33194
TCCTTAGTGCTGCAATAGGCGTTT	TRCN0000474089	6.63391	6.52189	7.06568	6.01586	2.31854	0	UBXN1	UBXN1	2	0.431767	-0.618053	0.543793	-0.506027	-4.31537	-6.63391	-0.0931428	0.0188827	-5.47464
TTAGTAGCTAATCTATCTAGCCGC	TRCN0000470745	5.7058	5.69453	5.05491	5.33399	0.494727	0	UBXN1	UBXN1	2	-0.65089	-0.371811	-0.639625	-0.360545	-5.21107	-5.7058	-0.51135	-0.500085	-5.45844
CCACATGACCCCTGTAGCACACTT	TRCN0000469554	6.23235	6.20823	5.64707	5.90131	8.31342	0.123828	UBTD2	UBTD2	1	-0.585278	-0.331033	-0.561166	-0.306921	2.08108	-6.10852	-0.458156	-0.434044	-2.01372
AGACCAATTCCTCTCTACAACCCA	TRCN0000469296	5.11338	5.43415	5.01774	5.71605	0.595807	8.54865	UBTD1	UBTD1	1	-0.0956346	0.602674	-0.416405	0.281904	-4.51757	3.43527	0.25352	-0.0672508	-0.541149
GAAGACACTTTATTTTGATGAATT	TRCN0000473714	6.20196	6.23985	7.29126	6.20596	1.74505	6.76455	UBR7	UBR7	1	1.0893	0.00400072	1.05141	-0.0338894	-4.45691	0.562586	0.54665	0.50876	-1.94716
GTACCCCTTTTGGGTAAATGACCA	TRCN0000475456	4.92058	4.88776	5.40294	4.63474	0	0	UBR2	UBR2	1	0.482364	-0.285838	0.515181	-0.253021	-4.92058	-4.92058	0.0982627	0.13108	-4.92058
GTTGAATTGGTATTACGGAAACTA	TRCN0000470389	5.41832	5.38974	0.106826	5.06421	0	0	UBQLNL	UBQLNL	1	-5.31149	-0.354109	-5.28291	-0.325525	-5.41832	-5.41832	-2.8328	-2.80422	-5.41832
CTTGTTGACGTACAAACAAGAGTA	TRCN0000475191	6.67592	6.70385	6.79867	6.22537	1.94986	7.32425	UBQLN4	UBQLN4P1	1	0.122748	-0.450556	0.0948192	-0.478484	-4.72606	0.648333	-0.163904	-0.191833	-2.03886
GCAACCGAGGAGGTGCTGATACGG	TRCN0000475887	7.03866	6.93814	6.70506	7.25676	1.50627	0	UBQLN2	UBQLN2	1	-0.333598	0.218101	-0.233081	0.318618	-5.53239	-7.03866	-0.0577486	0.0427684	-6.28553
TCAGAAAGCGCTGGGTCGTTGGTG	TRCN0000473932	2.98599	2.56436	0.0544017	0	0	0	UBOX5	UBOX5	1	-2.93158	-2.98599	-2.50996	-2.56436	-2.98599	-2.98599	-2.95878	-2.53716	-2.98599
TTAACGTATTATTTTTGTATAGAA	TRCN0000468612	1.73814	1.05747	0	0	0	0	UBLCP1	UBLCP1	1	-1.73814	-1.73814	-1.05747	-1.05747	-1.73814	-1.73814	-1.73814	-1.05747	-1.73814
AGAATTTTCCGGGGCAGTAACTCG	TRCN0000468640	5.28236	5.39985	5.07971	5.65759	4.69779	7.56108	UBL7	UBL7	1	-0.202653	0.37523	-0.320138	0.257746	-0.584574	2.27872	0.0862887	-0.0311959	0.84707
GGCCGACGCCACCAAGTTTAAGTA	TRCN0000468010	5.57137	5.81362	5.20674	6.31971	1.21997	7.30884	UBL5	UBL5	1	-0.36463	0.748343	-0.60688	0.506094	-4.3514	1.73747	0.191857	-0.050393	-1.30696
CGAATTTTGTGATTCTGCTGAGTT	TRCN0000465798	6.03023	6.02583	6.3718	6.51136	1.45337	0.237862	UBL4B	UBL4B	1	0.341573	0.481134	0.345973	0.485533	-4.57685	-5.79237	0.411354	0.415753	-5.18461
ACCGAAGAATAATCGTTTGCGATC	TRCN0000466142	0.9979	0.576757	0	2.27836	0	0	UBL4A	UBL4A	1	-0.9979	1.28046	-0.576757	1.7016	-0.9979	-0.9979	0.14128	0.562423	-0.9979
TTAGTAATCGGACCCAGGCCCTTA	TRCN0000480335	6.24486	6.369	6.61856	6.42317	1.74505	0	UBL3	UBL3	1	0.373699	0.178309	0.249564	0.0541737	-4.49982	-6.24486	0.276004	0.151869	-5.37234
GGCAGAATCTGCAACGCAGCTGTA	TRCN0000479406	4.53912	4.59684	4.3455	3.01002	0.941385	0	UBE4A	UBE4A	1	-0.193621	-1.5291	-0.251342	-1.58682	-3.59774	-4.53912	-0.861362	-0.919083	-4.06843
ATCCAATTGGGACATCCTATATAA	TRCN0000476471	5.55747	5.59829	6.04233	5.5211	7.32763	0	UBE3D	UBE3D	1	0.484852	-0.0363744	0.444039	-0.0771875	1.77015	-5.55747	0.224239	0.183426	-1.89366
CTCAGAAGTTACCGATGAATAAAA	TRCN0000472548	1.86766	1.92034	0	0	0	0	UBE3C	UBE3C	2	-1.86766	-1.86766	-1.92034	-1.92034	-1.86766	-1.86766	-1.86766	-1.92034	-1.86766
TGTCGGTGAGTGCAAGTAGTTATA	TRCN0000477446	5.30229	5.27111	1.27611	5.29994	10.0355	0.237862	UBE3C	UBE3C	2	-4.02618	-0.00235011	-3.995	0.028831	4.73321	-5.06443	-2.01427	-1.98309	-0.165612
CGTAGCACTGTTAGGAGCTACTCA	TRCN0000469138	7.39987	7.48079	7.50136	7.6445	1.83049	8.12323	UBE3B	UBE3B	2	0.101494	0.244633	0.0205705	0.163709	-5.56938	0.723363	0.173064	0.0921399	-2.42301
ACTATTTAACACCTTAATACCCGG	TRCN0000479398	4.1819	4.13852	3.65156	2.08198	0	0	UBE3B	UBE3B	2	-0.530335	-2.09991	-0.486963	-2.05654	-4.1819	-4.1819	-1.31512	-1.27175	-4.1819
TACAGATGGAACTAACACCTAAGA	TRCN0000477716	3.74027	3.61339	4.77612	3.17407	0	0	UBE3A	UBE3A	1	1.03585	-0.5662	1.16273	-0.439317	-3.74027	-3.74027	0.234823	0.361706	-3.74027
TAATAATCCCCTCTGATATATGAC	TRCN0000478813	6.50681	6.7259	6.75571	5.92942	1.55729	0.237862	UBE2Z	UBE2Z	1	0.248901	-0.577383	0.0298062	-0.796478	-4.94952	-6.26894	-0.164241	-0.383336	-5.60923
CCATCCTTACCAGAAACAACTCCC	TRCN0000474929	6.76968	6.95919	6.83845	6.64958	1.55729	0.237862	UBE2W	UBE2W	2	0.0687718	-0.120098	-0.120738	-0.309608	-5.21239	-6.53182	-0.025663	-0.215173	-5.87211
AACAAGGGTAGCCGCACGAGGCGT	TRCN0000472955	2.50388	2.4479	0	3.03093	0	0	UBE2W	UBE2W	2	-2.50388	0.527047	-2.4479	0.58303	-2.50388	-2.50388	-0.988416	-0.932433	-2.50388
GGCACAGCCACCCTAATTTTCGTC	TRCN0000474497	8.25495	8.36634	8.64705	8.88166	8.28201	0.77987	UBE2V2	UBE2V2	1	0.392097	0.626706	0.280702	0.515311	0.0270613	-7.47508	0.509401	0.398007	-3.72401
CTGAGCTAAAGGCTACTCTTGCGC	TRCN0000468843	7.12128	7.26419	7.6831	7.47915	7.34043	0.34354	UBE2V1	UBE2V1	1	0.561826	0.357876	0.418915	0.214965	0.21915	-6.77774	0.459851	0.31694	-3.27929
CACTTCCGCTTGAAATACCCTTTA	TRCN0000491683	7.45221	7.61874	7.80933	8.08855	3.0101	7.58955	UBE2T	UBE2T	1	0.357126	0.636345	0.19059	0.46981	-4.44211	0.137347	0.496736	0.3302	-2.15238
GTAAGAACCTTACATTCAATGATT	TRCN0000474797	4.88068	4.95484	5.55926	5.20999	0.941385	0	UBE2S	UBE2S	3	0.678583	0.32931	0.604422	0.255149	-3.93929	-4.88068	0.503946	0.429785	-4.40998
TTTTCTCCGGATCCGTGTTCTATG	TRCN0000469287	4.69164	4.60074	4.72672	5.0806	0.268467	0	UBE2S	UBE2S	3	0.0350861	0.388963	0.125978	0.479855	-4.42317	-4.69164	0.212024	0.302916	-4.5574
CCAAAGAGAATCGAAGTTCCCCTC	TRCN0000473553	6.11806	6.15483	5.90103	6.04249	0.690266	0.237862	UBE2S	UBE2S	3	-0.217023	-0.0755695	-0.253797	-0.112343	-5.42779	-5.88019	-0.146296	-0.18307	-5.65399
ATGCCCCAATTAACTGATTTATAT	TRCN0000470425	6.27118	5.89769	5.67663	6.13652	0.941385	0.123828	UBE2R2	UBE2R2	1	-0.594545	-0.134657	-0.221058	0.238829	-5.32979	-6.14735	-0.364601	0.0088856	-5.73857
GACCGCAACTACCGCAAATAGGGA	TRCN0000469294	5.0846	5.25387	4.67991	5.12138	0.140469	8.58277	UBE2Q2	UBE2Q2	2	-0.40469	0.0367833	-0.573963	-0.13249	-4.94413	3.49817	-0.183953	-0.353227	-0.722976
ATCGCACAAAGATGCCGCTACTGT	TRCN0000478173	5.59112	5.59536	5.75058	4.95905	1.08739	7.20488	Ube2q2	UBE2Q2	2	0.159463	-0.632064	0.155222	-0.636305	-4.50372	1.61377	-0.2363	-0.240542	-1.44498
TCATACGATCATAGCGAAGCCTTT	TRCN0000465855	6.59575	6.55595	6.19995	6.96346	7.11314	0.34354	UBE2Q1	UBE2Q1	1	-0.395801	0.367708	-0.355996	0.407513	0.517385	-6.25221	-0.0140466	0.0257583	-2.86741
CAAGTCACCGCTGTGGCTCATGAT	TRCN0000491784	5.18404	4.95331	0.0544017	3.88923	0	0	Ube2o	UBE2O	1	-5.12964	-1.29481	-4.89891	-1.06408	-5.18404	-5.18404	-3.21223	-2.9815	-5.18404
GCCAAGTTCGCCTGCTCTAATTTT	TRCN0000472519	4.85108	4.97752	1.22958	3.72253	8.55577	0.237862	UBE2M	UBE2M	1	-3.6215	-1.12855	-3.74794	-1.255	3.70469	-4.61322	-2.37502	-2.50147	-0.454264
GAAGAGGTACACTCTACTGTTCAT	TRCN0000467069	6.42403	6.48911	6.11771	6.32078	6.19172	0	UBE2L6	UBE2L6	1	-0.306314	-0.103251	-0.371397	-0.168334	-0.232312	-6.42403	-0.204782	-0.269866	-3.32817
CGAAGTTCAAGAGTCTGCTTAGTT	TRCN0000468496	6.52878	6.75901	6.38447	6.86829	0.862438	0.123828	UBE2K	UBE2K	1	-0.144318	0.339506	-0.374546	0.109278	-5.66635	-6.40496	0.0975942	-0.132634	-6.03565
TCTGTACGTCTCGTTGGCAGCAAA	TRCN0000481352	6.83306	6.79607	7.12249	6.83895	7.19597	0.123828	UBE2J2	UBE2J2	2	0.28943	0.00589365	0.32642	0.0428841	0.362913	-6.70923	0.147662	0.184652	-3.17316
TGACCAGCCGTCCAGTAAGGCCAA	TRCN0000473117	7.20556	7.22649	6.86866	7.24563	1.94986	8.85487	UBE2J2	UBE2J2	2	-0.336903	0.0400685	-0.357837	0.0191336	-5.2557	1.64931	-0.148417	-0.169352	-1.80319
AATGTGCACTTTTATTGAATTCAA	TRCN0000472566	3.45561	3.65901	3.18719	3.37549	0.140469	0	UBE2J1	UBE2J1	1	-0.268417	-0.0801189	-0.471815	-0.283517	-3.31514	-3.45561	-0.174268	-0.377666	-3.38538
AGTACTGAGTACTATCCTCACCTT	TRCN0000475225	6.33976	6.399	4.07975	6.01717	0.941385	6.49464	UBE2I	UBE2I	1	-2.26002	-0.322593	-2.31925	-0.381827	-5.39838	0.154873	-1.29131	-1.35054	-2.62175
GTCCTCAAGCTGACAACTGCAAGA	TRCN0000479687	3.91119	4.23707	4.70987	5.23948	0	7.16129	UBE2G1	UBE2G1	1	0.798686	1.32829	0.472802	1.00241	-3.91119	3.2501	1.06349	0.737604	-0.330544
TATATGCCAGTGTTGGAGCAGTAC	TRCN0000491351	5.41061	5.55671	6.43596	5.85223	5.07134	0.237862	UBE2E2	UBE2E2	1	1.02535	0.441621	0.879249	0.29552	-0.339276	-5.17275	0.733485	0.587384	-2.75601
GAGCCCCCCTTACTCATTTCCTCC	TRCN0000471450	7.37903	7.40667	7.63148	8.05529	6.80679	7.81929	UBE2DNL	UBE2DNL	1	0.252443	0.67626	0.224802	0.648619	-0.572247	0.440262	0.464351	0.43671	-0.0659926
GGAGATCAGCCTGCAATCCTGTTA	TRCN0000474875	7.47733	7.57578	7.8258	7.35744	9.01465	9.49193	UBE2D4	UBE2D4	1	0.348465	-0.119888	0.250019	-0.218334	1.53732	2.0146	0.114288	0.0158423	1.77596
GAATGGAAAAAATCAAATTTAACA	TRCN0000467586	6.3423	6.55041	6.00483	5.64578	1.01624	0.123828	UBE2D3	UBE2D3	2	-0.33747	-0.696517	-0.545582	-0.904629	-5.32606	-6.21847	-0.516993	-0.725105	-5.77227
CGCGAGGCGGATAATTATTTAATT	TRCN0000475475	5.93402	5.9166	3.89831	6.7116	7.85743	8.64643	UBE2D3	UBE2D3	2	-2.03571	0.777583	-2.01829	0.795003	1.92341	2.71241	-0.629062	-0.611642	2.31791
GCGGACTCAGCGCCTGTAGTGTGA	TRCN0000476241	7.92385	8.05926	7.40292	8.11143	8.08528	6.9969	UBE2D2	UBE2D2	1	-0.520926	0.187582	-0.656335	0.0521736	0.161435	-0.926944	-0.166672	-0.302081	-0.382754
TCCCCCCACGCGCCCCCGCCATCG	TRCN0000475410	7.10644	7.22302	7.61064	6.99173	6.79753	0.123828	UBE2D1	UBE2D1	1	0.504195	-0.114711	0.38762	-0.231286	-0.30891	-6.98261	0.194742	0.0781674	-3.64576
GACAACGTGCAGTAGATGTCCACA	TRCN0000471708	6.03775	6.16343	5.06984	5.71039	7.96585	0.123828	UBE2B	UBE2B	1	-0.967914	-0.327364	-1.09359	-0.453039	1.9281	-5.91393	-0.647639	-0.773314	-1.99292
TCACCGACTATCCTGTCTGCTTCG	TRCN0000471467	6.01251	6.21015	6.06817	7.12015	0.386028	0	UBE2A	UBE2A	1	0.0556593	1.10763	-0.14198	0.909996	-5.62648	-6.01251	0.581647	0.384008	-5.8195
CCGGACTTTCTTGATTTGATAGCT	TRCN0000468997	6.44823	6.64885	6.3345	6.82405	1.15521	8.44561	UBD	UBD	1	-0.11373	0.37582	-0.31435	0.175201	-5.29303	1.99738	0.131045	-0.0695747	-1.64783
CGTGAAGCTTCAAACGTCTTAAGC	TRCN0000467371	5.0614	5.09697	5.56513	4.83526	0	0.123828	UBASH3B	UBASH3B	1	0.50373	-0.22614	0.468154	-0.261716	-5.0614	-4.93757	0.138795	0.103219	-4.99948
TTGACGGGTTGTACTTTACCACAA	TRCN0000472263	3.157	2.55635	0	4.16461	0	0	UBAP2L	UBAP2L	1	-3.157	1.0076	-2.55635	1.60826	-3.157	-3.157	-1.0747	-0.474041	-3.157
CCTCGACTCTATGAATTCAGAATT	TRCN0000473550	7.90648	8.09635	7.61799	8.31918	7.57515	10.3809	UBAP1	UBAP1	1	-0.288486	0.412698	-0.478353	0.222831	-0.331328	2.47443	0.0621061	-0.127761	1.07155
CATGTTCCCACAAGTCATATATGT	TRCN0000474882	6.1216	6.13412	6.78667	6.65591	2.43225	0	UBALD1	UBALD1	1	0.665065	0.534304	0.652552	0.521791	-3.68936	-6.1216	0.599684	0.587171	-4.90548
GGGCTTTAAACGAACATAAGAATC	TRCN0000466138	8.01469	8.13453	8.62095	7.56117	7.85041	0.534171	UBAC2	UBAC2	2	0.606261	-0.453522	0.486423	-0.57336	-0.164277	-7.48052	0.0763691	-0.0434682	-3.8224
GACCATCATCATCTAGAATTTCAG	TRCN0000469466	7.33083	7.37883	7.08541	7.55599	8.48135	7.86826	UBAC2	UBAC2	2	-0.245421	0.225162	-0.293417	0.177166	1.15052	0.537428	-0.0101297	-0.0581252	0.843972
TTACAGCTCTGTTCCGTCCGGCTA	TRCN0000474216	6.17035	6.08969	6.21421	5.19964	0.941385	0.237862	UBAC1	UBAC1	1	0.0438572	-0.970716	0.12452	-0.890053	-5.22897	-5.93249	-0.46343	-0.382767	-5.58073
TCCGACAGCAGTACCCGAACTGTA	TRCN0000466618	3.73411	3.32347	0	0	0	0	UBA7	UBA7	1	-3.73411	-3.73411	-3.32347	-3.32347	-3.73411	-3.73411	-3.73411	-3.32347	-3.73411
CACTTCCGCTATCCATCCCTAAAG	TRCN0000472225	7.56046	7.65953	7.66819	7.34315	2.512	0.34354	UBA6	UBA6	1	0.107731	-0.217311	0.00866407	-0.316378	-5.04845	-7.21692	-0.0547899	-0.153857	-6.13269
GCATCGCTGTTGTTTGACTCTTAG	TRCN0000479679	6.80245	7.01142	7.06568	7.12835	1.60657	0	UBA52	UBA52	1	0.263227	0.325901	0.0542591	0.116933	-5.19588	-6.80245	0.294564	0.0855962	-5.99917
GTCCTCTAGCTGACGGGCTATGTC	TRCN0000469518	5.19306	5.06626	4.83363	5.39876	0	0.237862	UBA5	UBA5	1	-0.359425	0.205699	-0.232629	0.332495	-5.19306	-4.9552	-0.0768631	0.049933	-5.07413
TTCTGCAATGCAATCGGTGTTCCA	TRCN0000473116	4.83389	4.70773	3.4583	4.42369	0.140469	0	UBA2	UBA2	1	-1.37559	-0.410198	-1.24943	-0.284036	-4.69342	-4.83389	-0.892893	-0.766731	-4.76365
AGGGGGCCACCTTTCATCAAGAAC	TRCN0000469446	5.85882	5.92518	4.68207	6.39774	0.778919	7.75191	UAP1	UAP1	1	-1.17675	0.538927	-1.24311	0.472565	-5.0799	1.8931	-0.318911	-0.385274	-1.5934
AGACACCAACCGTTCTGATGTGGT	TRCN0000479492	5.57741	5.69362	5.35227	5.33924	0.595807	0	U2SURP	U2SURP	1	-0.225138	-0.238173	-0.341349	-0.354384	-4.9816	-5.57741	-0.231655	-0.347867	-5.27951
ACGAAAGCCTCATCTGGTGCATAC	TRCN0000479556	4.9042	4.40267	3.16264	5.0604	0.140469	0	U2AF2	U2AF2	1	-1.74156	0.156202	-1.24003	0.657736	-4.76373	-4.9042	-0.79268	-0.291145	-4.83397
AAGATGATAGTCAGCAAGCCAAGG	TRCN0000466907	6.59022	6.60825	7.13516	5.98807	4.60989	0.123828	U2AF1L4	U2AF1L4	1	0.544944	-0.602154	0.526917	-0.62018	-1.98033	-6.46639	-0.028605	-0.0466315	-4.22336
CGCTGTTGAGCGTCCCGGAGAGTC	TRCN0000471281	1.27764	1.45239	2.97795	3.46655	0.494727	0	U2AF1	U2AF1	2	1.70032	2.18892	1.52556	2.01417	-0.782911	-1.27764	1.94462	1.76987	-1.03027
CTCTCTAGGATTCGCGCTCTAATC	TRCN0000473733	5.26537	5.30976	4.82388	5.06421	0.494727	0	U2AF1	U2AF1	2	-0.441488	-0.201156	-0.485881	-0.245549	-4.77064	-5.26537	-0.321322	-0.365715	-5.018
TGCCCGTTAATGAGAAGGGGAGGG	TRCN0000491396	7.17289	7.27583	7.23974	7.47224	2.06011	9.28345	TYW5	TYW5	2	0.0668471	0.299354	-0.0360909	0.196416	-5.11278	2.11056	0.183101	0.0801625	-1.50111
TCCCTGTGGATTTTTTTGGACTGA	TRCN0000472722	6.24649	6.18763	3.71626	6.60714	8.05509	7.402	TYW5	TYW5	2	-2.53023	0.360653	-2.47137	0.419514	1.8086	1.15551	-1.08479	-1.02593	1.48205
TTTCATCCGTTGAATCCCTAAAGA	TRCN0000481636	5.52124	5.59633	5.40163	4.87771	0	7.40047	TYW3	TYW3	1	-0.11961	-0.643528	-0.194703	-0.718621	-5.52124	1.87922	-0.381569	-0.456662	-1.82101
TGCAGATAATATTTTCCCCCAGTC	TRCN0000474336	5.76292	5.93757	6.36307	4.17169	8.39062	0.237862	TYW1B	TYW1B	1	0.600148	-1.59124	0.425499	-1.76589	2.6277	-5.52506	-0.495545	-0.670194	-1.44868
GTGGTACGACCCCACGTGATTCAG	TRCN0000476759	4.52133	3.95867	3.10581	5.19501	0	0	TYSND1	TYSND1	1	-1.41552	0.67368	-0.852859	1.23634	-4.52133	-4.52133	-0.37092	0.19174	-4.52133
GCAATAACTGAACTTGTACAATAA	TRCN0000478119	6.41683	6.53469	7.08009	5.3734	1.94986	8.347	TYRP1	TYRP1	1	0.663264	-1.04343	0.545402	-1.16129	-4.46697	1.93018	-0.190082	-0.307944	-1.2684
GACCTAAGGTATTTACCACTGCGT	TRCN0000470679	6.57693	6.65778	4.99532	7.20911	0.386028	0.237862	TYROBP	TYROBP	1	-1.58161	0.63218	-1.66246	0.551338	-6.19091	-6.33907	-0.474716	-0.555558	-6.26499
GGTACCGAAATCCGACTACACCGA	TRCN0000487789	5.93536	5.86319	6.45694	5.97531	1.74505	8.14212	TYRO3P	TYRO3P	1	0.521577	0.0399515	0.59375	0.112125	-4.19031	2.20676	0.280764	0.352938	-0.991777
GTCTTAGTGAACTGCAAAAATAAT	TRCN0000488607	3.69656	2.85311	0	4.82332	0	0	TYRO3	TYRO3	4	-3.69656	1.12676	-2.85311	1.97021	-3.69656	-3.69656	-1.2849	-0.44145	-3.69656
TCCTTCCTGGCGGTACGGTCCTAA	TRCN0000479963	3.64493	2.62692	0	2.72578	0	0	TYRO3	TYRO3	4	-3.64493	-0.919143	-2.62692	0.0988654	-3.64493	-3.64493	-2.28204	-1.26403	-3.64493
TGCGGAACTACTAATCCGCATTTC	TRCN0000474009	4.21768	4.02406	0.0544017	3.78232	0	0	TYRO3	TYRO3	4	-4.16328	-0.435361	-3.96965	-0.241738	-4.21768	-4.21768	-2.29932	-2.1057	-4.21768
GCATTCACCTTCAGGTGAGCCTTG	TRCN0000489876	5.2707	4.18084	0.0544017	2.83681	0.140469	0.123828	TYRO3	TYRO3	4	-5.2163	-2.43389	-4.12644	-1.34403	-5.13023	-5.14687	-3.8251	-2.73524	-5.13855
TAGGCCAGTGGCTAGTGGCCCCAT	TRCN0000468742	6.30328	6.38153	5.19771	6.89205	7.90929	0.237862	TYR	TYR	1	-1.10557	0.588773	-1.18382	0.510525	1.60601	-6.06542	-0.2584	-0.336649	-2.22971
ACTACACTATACTTGAGTCATCAA	TRCN0000473049	4.23524	4.29119	0.0544017	3.59144	0	0	TYMSOS	TYMSOS	1	-4.18084	-0.643804	-4.23679	-0.699752	-4.23524	-4.23524	-2.41232	-2.46827	-4.23524
CCGGCTTCGTTCCCAGATGCAGTG	TRCN0000467940	3.56036	2.91709	0	0	0	0	TYK2	TYK2	2	-3.56036	-3.56036	-2.91709	-2.91709	-3.56036	-3.56036	-3.56036	-2.91709	-3.56036
CGCGCTCTGGAGTCTCGCTTGACA	TRCN0000487907	3.56384	3.60952	0	0	0	0	TYK2	TYK2	2	-3.56384	-3.56384	-3.60952	-3.60952	-3.56384	-3.56384	-3.56384	-3.60952	-3.56384
CTCCATTCTTACCTAATTATGTTC	TRCN0000480570	7.39059	7.45327	7.49246	7.44646	6.2549	0.442002	TXNRD3NB	TXNRD3NB	1	0.101871	0.055866	0.0391885	-0.00681672	-1.13569	-6.94859	0.0788686	0.0161859	-4.04214
AGCCAAAAGTAGGCTAGTCCGGTC	TRCN0000480277	5.31783	5.36701	4.72881	5.5737	0.494727	0	TXNRD2	TXNRD2	1	-0.589017	0.255868	-0.638194	0.206691	-4.8231	-5.31783	-0.166574	-0.215751	-5.07047
CACCAACTTGCCTTTAGTCCAAAG	TRCN0000475454	6.55393	6.54738	7.03219	6.66889	5.95301	0.237862	TXNRD1	TXNRD1	1	0.478252	0.114952	0.484804	0.121505	-0.600925	-6.31607	0.296602	0.303155	-3.4585
CCTTCCTAGACCTAGACTTGACTT	TRCN0000474876	6.22027	6.33075	5.10409	5.93359	7.22781	0.237862	TXNL4B	TXNL4B	1	-1.11617	-0.286677	-1.22666	-0.397158	1.00755	-5.98241	-0.701426	-0.811907	-2.48743
ACCCGCCTCTGCCGCGGTAATACA	TRCN0000467428	5.81496	5.58751	5.9158	6.01324	1.74505	6.96724	TXNL4A	TXNL4A	1	0.100846	0.19828	0.328289	0.425723	-4.06991	1.15229	0.149563	0.377006	-1.45881
AGCAACGCACTGCTCGCTCTTGAC	TRCN0000480116	4.56366	4.48519	5.22613	4.2848	1.21997	0	TXNL1	TXNL1	1	0.662466	-0.278854	0.740937	-0.200383	-3.34369	-4.56366	0.191806	0.270277	-3.95367
TACAAGTTATTACATTTATCTCCG	TRCN0000476492	6.45434	6.55946	6.74282	7.1005	2.31854	4.99637	TXNIP	TXNIP	1	0.288484	0.646161	0.183362	0.54104	-4.1358	-1.45797	0.467322	0.362201	-2.79688
CCATTGCCTGAACCCTGTGACACC	TRCN0000480519	6.98094	7.05402	7.57938	6.81504	2.12918	7.0862	TXNDC9	LOC285453	2	0.598441	-0.165899	0.52536	-0.238979	-4.85176	0.10526	0.216271	0.143191	-2.37325
ACATTCTACTCGAAGCCTCAGTCT	TRCN0000468279	6.27702	6.25664	6.79668	5.61236	6.42079	9.07606	TXNDC9	TXNDC9	2	0.519656	-0.66466	0.540034	-0.644282	0.143768	2.79904	-0.0725016	-0.0521237	1.4714
CATCTGCCAGATGTTGCAATTGAT	TRCN0000468930	6.75796	6.87873	6.94938	6.27933	8.67607	7.81528	TXNDC8	TXNDC8	1	0.191419	-0.478627	0.0706474	-0.599398	1.91811	1.05732	-0.143604	-0.264375	1.48772
ATAGGTTCCCGGATTGCGTTTCCT	TRCN0000475518	4.83533	4.65429	3.90942	4.74165	0	7.62928	TXNDC5	TXNDC5	1	-0.925906	-0.0936743	-0.744866	0.087366	-4.83533	2.79395	-0.50979	-0.32875	-1.02069
TAATGACGCGGCACGCTATTTTCA	TRCN0000470317	4.7231	5.00133	6.41402	3.96723	0.778919	0	TXNDC17	TXNDC17	1	1.69092	-0.755869	1.41269	-1.0341	-3.94418	-4.7231	0.467528	0.189295	-4.33364
AGGCGGAGGATTTCAAATCTTCTC	TRCN0000476741	4.96862	4.98202	6.43404	4.13595	1.21997	0	TXNDC16	TXNDC16	1	1.46541	-0.832679	1.45202	-0.846071	-3.74865	-4.96862	0.316368	0.302975	-4.35864
TCGGCGGAATAACCCAAGGCACAA	TRCN0000467636	7.0201	7.05367	6.98044	7.53716	1.98755	0.534171	TXNDC15	TXNDC15	1	-0.0396577	0.517064	-0.0732243	0.483498	-5.03254	-6.48593	0.238703	0.205137	-5.75924
GAAGAGGTGCTTGGTCCACTGAGC	TRCN0000466004	5.98162	6.1687	7.23128	5.2054	1.70035	0	TXNDC12	TXNDC12	2	1.24965	-0.776228	1.06258	-0.9633	-4.28128	-5.98162	0.236712	0.0496393	-5.13145
TGTTATAACTAGAAGTCTCCTGGT	TRCN0000474434	4.94347	5.03632	0.0544017	4.82332	0	0.123828	TXNDC12	TXNDC12	2	-4.88906	-0.120145	-4.98192	-0.213003	-4.94347	-4.81964	-2.5046	-2.59746	-4.88155
TAGCGCTCCGCATCATCGACTTGC	TRCN0000473468	5.82587	5.84027	5.74955	5.58788	0.941385	0	TXNDC11	TXNDC11	1	-0.0763172	-0.237988	-0.0907195	-0.25239	-4.88448	-5.82587	-0.157153	-0.171555	-5.35517
GTAATTCTCTTGTTTTGGGCTAGC	TRCN0000472846	6.04462	6.07994	5.88799	4.89777	7.61634	6.67375	TXN2	TXN2	1	-0.156634	-1.14685	-0.191954	-1.18217	1.57171	0.629128	-0.651742	-0.687062	1.10042
ATGGGAAGTCGCACCTACATCTTG	TRCN0000476268	6.58979	6.67129	7.22462	6.73249	2.09506	0.123828	TXN	TXN	1	0.634826	0.142699	0.553329	0.0612015	-4.49474	-6.46596	0.388763	0.307265	-5.48035
TCCCCCGGGTTCTTTCCGTTATTG	TRCN0000477707	6.87952	7.00223	7.12408	6.58566	1.94986	0.237862	TXLNGY	TXLNGY	1	0.244553	-0.293859	0.121845	-0.416567	-4.92966	-6.64166	-0.0246526	-0.147361	-5.78566
TACATCGTTAATCGCATTCGAACC	TRCN0000467713	5.61059	5.43524	6.7392	5.07683	1.28196	0	TXLNB	TXLNB	1	1.1286	-0.53376	1.30396	-0.358407	-4.32863	-5.61059	0.297421	0.472774	-4.96961
GGCTTATTAGGACTCATCGCGCCC	TRCN0000472958	6.43594	6.13882	5.00916	6.27112	8.62467	0.123828	TXLNA	TXLNA	2	-1.42678	-0.164828	-1.12966	0.132297	2.18872	-6.31212	-0.795806	-0.498682	-2.0617
TACCCCAACGGAGCATTGCACATA	TRCN0000481481	5.93065	5.61575	1.928	5.37135	0	0.123828	TXLNA	TXLNA	2	-4.00265	-0.559298	-3.68775	-0.244391	-5.93065	-5.80682	-2.28098	-1.96607	-5.86874
CCGCTTTACCCGCGTGCGTCAAGA	TRCN0000477276	4.48692	4.55522	4.53916	5.30424	0.494727	0	TWISTNB	TWISTNB	2	0.0522379	0.81732	-0.0160647	0.749017	-3.99219	-4.48692	0.434779	0.366476	-4.23956
GGCTTCTCACGATCCGCATATTCC	TRCN0000467124	5.03281	5.29298	5.71935	3.93154	0.268467	0	TWISTNB	TWISTNB	2	0.686545	-1.10127	0.426373	-1.36144	-4.76434	-5.03281	-0.20736	-0.467533	-4.89857
GGCGATAGTGGCGGATACCTGCGC	TRCN0000481002	6.53278	6.4096	7.55335	6.15628	7.37283	0	TWIST2	TWIST2	1	1.02057	-0.376503	1.14375	-0.253321	0.84005	-6.53278	0.322031	0.445213	-2.84637
GTGCGACTGAGCTTGCTCAAAAAT	TRCN0000481198	3.77371	3.92794	4.17797	3.56301	0.268467	0	TWF2	TWF2	4	0.404255	-0.210699	0.250022	-0.364932	-3.50525	-3.77371	0.0967777	-0.0574554	-3.63948
TAAGGTCGCCACTCATACCCCCGT	TRCN0000471506	4.35054	4.34801	5.26557	2.9888	1.28196	0	TWF2	TWF2	4	0.915037	-1.36173	0.917567	-1.3592	-3.06858	-4.35054	-0.223348	-0.220818	-3.70956
TGCACACCTTCCTAATAAGTGCAC	TRCN0000489872	0.454542	0	0	0	0	0	TWF2	TWF2	4	-0.454542	-0.454542	0	0	-0.454542	-0.454542	-0.454542	0	-0.454542
ACATATTTAAGAGCCACAATACAT	TRCN0000479078	4.49606	4.62393	2.52735	4.92595	0	0.123828	TWF2	TWF2	4	-1.96871	0.429892	-2.09659	0.302014	-4.49606	-4.37223	-0.769408	-0.897286	-4.43414
TGTCTAAAATTCGGACATACTTAA	TRCN0000487948	4.55144	4.60658	5.62139	4.58259	1.01624	0	TWF1	TWF1	3	1.06995	0.0311482	1.01482	-0.0239864	-3.53521	-4.55144	0.55055	0.495416	-4.04332
CTTCATGTCTATGGGGTAGGACTT	TRCN0000480877	4.96468	5.0817	4.81996	4.89207	1.08739	0	TWF1	TWF1	3	-0.144722	-0.0726125	-0.261741	-0.189631	-3.87729	-4.96468	-0.108667	-0.225686	-4.42098
GGGCTCTGATTAAGACCCTCTAGA	TRCN0000469729	5.51406	5.69362	4.45319	6.17636	0.778919	0	TWF1	TWF1	3	-1.06088	0.662294	-1.24043	0.482739	-4.73515	-5.51406	-0.19929	-0.378846	-5.12461
ATAGCCCCCTTATCGTCAGGACCG	TRCN0000470249	5.55747	5.69636	3.22918	5.48652	0.386028	6.88977	TVP23C	TVP23C	1	-2.32829	-0.0709593	-2.46717	-0.209842	-5.17145	1.33229	-1.19962	-1.33851	-1.91958
CCCGGCCTAACCAGTGAGCTAGGA	TRCN0000476923	6.87147	6.95577	6.33038	6.85992	9.62433	0.237862	TVP23B	TVP23B	1	-0.541097	-0.0115577	-0.625393	-0.0958534	2.75286	-6.63361	-0.276328	-0.360623	-1.94038
TATACTAGCCTCATTATCCTGTAT	TRCN0000480830	6.75225	6.61598	6.47575	7.19413	1.15521	9.3118	TVP23A	TVP23A	1	-0.276502	0.441882	-0.140229	0.578155	-5.59704	2.55955	0.0826901	0.218963	-1.51875
GATGAACTCCTGCCCGCAGACGCT	TRCN0000479537	5.83597	5.71087	7.19125	5.72249	1.7884	0.123828	TUT1	TUT1	1	1.35527	-0.113483	1.48037	0.0116205	-4.04757	-5.71215	0.620894	0.745998	-4.87986
TAGAAGACATCCAAGCTTTATAAA	TRCN0000471232	6.36541	6.46202	7.24997	6.40777	2.37651	0	TUSC3	TUSC3	1	0.884557	0.0423556	0.787952	-0.0542491	-3.9889	-6.36541	0.463456	0.366852	-5.17716
CGTGTACTCTGTTAACTGCCAGCC	TRCN0000474955	6.84419	6.85156	5.78215	7.13591	9.15351	0.123828	TUSC2	TUSC2	1	-1.06204	0.291725	-1.06941	0.284353	2.30932	-6.72036	-0.385155	-0.392528	-2.20552
TCCCTTGTTGGGCATTGCGTTGGC	TRCN0000474376	5.30541	4.97452	5.22761	5.08185	0	0	TULP3	TULP3	1	-0.0778063	-0.223561	0.253088	0.107333	-5.30541	-5.30541	-0.150684	0.18021	-5.30541
GCTGTTCGAGCGCCCTACAACCAT	TRCN0000469039	1.19028	0.44406	0	0	0	0	TULP2	TULP2	1	-1.19028	-1.19028	-0.44406	-0.44406	-1.19028	-1.19028	-1.19028	-0.44406	-1.19028
AGCAACTCGTGTGCGTGATTCACC	TRCN0000480154	5.06999	4.72213	4.65371	4.80067	0	0	TULP1	TULP1	1	-0.416272	-0.269314	-0.0684106	0.0785479	-5.06999	-5.06999	-0.342793	0.00506868	-5.06999
CAATGCCATCCCTGTATGGGATCA	TRCN0000468637	5.63396	5.52934	6.39768	3.93985	1.55729	0	TUFT1	TUFT1	2	0.763721	-1.6941	0.868339	-1.58948	-4.07667	-5.63396	-0.46519	-0.360572	-4.85531
AAGAGAAACTATGATTGGGCAAAT	TRCN0000469800	4.8918	4.67849	1.75811	4.64325	0.268467	0	TUFT1	TUFT1	2	-3.13368	-0.248543	-2.92037	-0.035236	-4.62333	-4.8918	-1.69111	-1.4778	-4.75756
ATCAGCGGTGTTGTCGCTGATTTA	TRCN0000471914	4.90145	4.985	4.38052	5.0968	0.494727	0.237862	TUFM	TUFM	1	-0.520931	0.195348	-0.604482	0.111796	-4.40673	-4.66359	-0.162791	-0.246343	-4.53516
GGACTTAGAGAGGGATAATAATTC	TRCN0000471177	6.99261	7.12313	7.7167	6.8831	2.56283	7.68751	Tubgcp4	TUBGCP4	2	0.724094	-0.109509	0.593569	-0.240033	-4.42978	0.694907	0.307292	0.176768	-1.86744
TTTTTTTACCTGTTGCTACGCCGG	TRCN0000473209	1.688	1.76211	0	0	0	0	TUBGCP4	TUBGCP4	2	-1.688	-1.688	-1.76211	-1.76211	-1.688	-1.688	-1.688	-1.76211	-1.688
ACAACAACATTCGCGCAAGGGGGT	TRCN0000480095	6.15198	6.12195	6.12567	6.27878	1.70035	7.63579	TUBGCP3	TUBGCP3	2	-0.0263007	0.126809	0.0037251	0.156834	-4.45163	1.48382	0.050254	0.0802798	-1.4839
TACCAATGGACGCTCGAGTAGTCT	TRCN0000479745	4.35857	4.51237	0.106826	3.69986	0	0.123828	TUBGCP3	TUBGCP3	2	-4.25175	-0.658713	-4.40554	-0.812511	-4.35857	-4.23474	-2.45523	-2.60903	-4.29666
CCGGCCGTAATACAAAGCCAGACC	TRCN0000477016	3.91936	3.84813	4.97959	1.4357	0.140469	0.123828	TUBGCP2	TUBGCP2	1	1.06023	-2.48366	1.13146	-2.41243	-3.77889	-3.79553	-0.711713	-0.640486	-3.78721
GCGCGGATCTCATGCTTTGTAGTA	TRCN0000472334	5.71287	5.61382	6.10327	6.12806	1.28196	0	TUBG2	TUBG2	1	0.390402	0.415188	0.489454	0.51424	-4.43091	-5.71287	0.402795	0.501847	-5.07189
TTTCCACCTAACCCTATCCAGCCG	TRCN0000491910	5.14043	5.03344	0	3.83379	0	0	TUBG1	TUBG1	1	-5.14043	-1.30664	-5.03344	-1.19965	-5.14043	-5.14043	-3.22353	-3.11654	-5.14043
ATCGTTACGGAACCGGCCAAAGTC	TRCN0000479747	5.59792	5.59144	6.13754	5.56387	1.50627	0.237862	TUBE1	TUBE1	2	0.539616	-0.0340505	0.546095	-0.0275714	-4.09165	-5.36006	0.252783	0.259262	-4.72585
ACTATCCCATTCTACGCCACTGTG	TRCN0000492054	0	0	0	0	0	0	TUBE1	TUBE1	2	0	0	0	0	0	0	0	0	0
GCCACGATGATCTTTTGGCCACAT	TRCN0000466540	1.19028	0.810337	0	0	0	0	TUBD1	TUBD1	1	-1.19028	-1.19028	-0.810337	-0.810337	-1.19028	-1.19028	-1.19028	-0.810337	-1.19028
TGTCGAGACCCGACGGGAATTTTT	TRCN0000480164	4.64804	4.66737	3.6113	3.6124	0.386028	0	TUBB6	TUBB6	1	-1.03674	-1.03564	-1.05607	-1.05497	-4.26201	-4.64804	-1.03619	-1.05552	-4.45503
TCTCGCAGGACAGTTCGGCCAACT	TRCN0000466709	4.53025	4.42044	0.0544017	4.00206	0	0	TUBB4B	TUBB4B	1	-4.47585	-0.528195	-4.36603	-0.418377	-4.53025	-4.53025	-2.50202	-2.39221	-4.53025
CCGGAACAAGTAAACTGCTTATCA	TRCN0000472336	6.01442	6.06307	5.75469	5.60628	1.08739	0.123828	TUBB4A	TUBB4A	1	-0.259728	-0.408142	-0.308379	-0.456792	-4.92703	-5.89059	-0.333935	-0.382586	-5.40881
TAACTAAGCCACAGTTTAACTCGA	TRCN0000488922	4.58265	4.15719	3.85682	4.66849	0	0	TUBB3	TUBB3	2	-0.72583	0.0858372	-0.300368	0.511299	-4.58265	-4.58265	-0.319997	0.105465	-4.58265
TTTCCTGATTTATTTGACTTAATT	TRCN0000469802	3.45935	2.94191	2.50799	0.404236	0	0	TUBB3	TUBB3	2	-0.951366	-3.05512	-0.433926	-2.53768	-3.45935	-3.45935	-2.00324	-1.4858	-3.45935
AGGACATGACATCGGGCAGTTTCG	TRCN0000478420	5.50233	5.31926	0.469139	6.02631	7.49236	0	TUBB2B	TUBB2B	1	-5.03319	0.523985	-4.85012	0.707047	1.99004	-5.50233	-2.2546	-2.07154	-1.75614
CAATTACAACATTCATCTATATAC	TRCN0000470494	5.75762	5.73504	5.69601	5.71847	0	0	TUBB2A	TUBB2A	1	-0.0616031	-0.0391469	-0.0390221	-0.016566	-5.75762	-5.75762	-0.050375	-0.027794	-5.75762
CTTACGCATATATGTGCGTCCGTG	TRCN0000468775	4.85676	4.84564	5.36847	5.53122	0.862438	0	TUBB1	TUBB1	1	0.511702	0.674461	0.522828	0.685587	-3.99433	-4.85676	0.593082	0.604208	-4.42554
ACCACAGTACACCCTTGCTTCGCA	TRCN0000466902	0.846131	1.3261	0.0544017	0	0	0	TUBB	TUBBP1	1	-0.791729	-0.846131	-1.2717	-1.3261	-0.846131	-0.846131	-0.81893	-1.2989	-0.846131
CATTCTCCACTGCAGTCAAATACA	TRCN0000478989	7.11002	7.09263	7.17676	6.59359	8.27964	7.36561	TUBAL3	TUBAL3	2	0.0667409	-0.516424	0.0841263	-0.499039	1.16962	0.255594	-0.224842	-0.207456	0.712608
CGCCGCTACAAGTAAGAGAGTCAG	TRCN0000477486	6.90375	7.03648	5.18557	7.2344	6.06302	0.123828	TUBAL3	TUBAL3	2	-1.71818	0.33065	-1.85091	0.197919	-0.840732	-6.77993	-0.693767	-0.826498	-3.81033
AGTTCGTGAAACATACGCCGGCAG	TRCN0000467865	5.75	5.66036	5.40556	5.50344	7.84785	0.123828	TUBA4A	TUBA4A	1	-0.344438	-0.246555	-0.254797	-0.156914	2.09785	-5.62617	-0.295497	-0.205856	-1.76416
AAGCTCACCCGGTCACACACAATA	TRCN0000479840	4.77956	5.04923	4.91674	3.7637	7.66513	0	TUBA3FP	TUBA3FP	1	0.137185	-1.01585	-0.13249	-1.28553	2.88557	-4.77956	-0.439334	-0.709009	-0.946994
GAGGCCACAGGCCATAAACTAATT	TRCN0000469142	1.07796	1.53627	0	0	0	0	TUBA3E	TUBA3E	1	-1.07796	-1.07796	-1.53627	-1.53627	-1.07796	-1.07796	-1.07796	-1.53627	-1.07796
GTCATGGAGAAAGTCGGTGACCGG	TRCN0000465924	0.513314	0.408887	0	0	0	0	TUBA3D	TUBA3D	1	-0.513314	-0.513314	-0.408887	-0.408887	-0.513314	-0.513314	-0.513314	-0.408887	-0.513314
AATTCTCGGGCCTTAAGCACTAAC	TRCN0000465274	6.00996	6.03234	5.97517	5.74481	1.08739	5.53724	TUBA1C	TUBA1C	1	-0.0347899	-0.265153	-0.0571711	-0.287535	-4.92257	-0.472718	-0.149972	-0.172353	-2.69764
TTCTGAAATAAGACACGCCGGGCA	TRCN0000472335	6.40087	6.31302	5.85676	7.11036	1.65422	6.54812	TUBA1B	TUBA1B	3	-0.54411	0.70949	-0.456266	0.797334	-4.74665	0.147254	0.08269	0.170534	-2.2997
CACCGTCGAGGCCGCTGTATAAGA	TRCN0000467476	5.8938	5.71087	5.41469	6.24842	0.690266	0.123828	TUBA1B	TUBA1B	3	-0.479112	0.354623	-0.296183	0.537552	-5.20353	-5.76997	-0.0622448	0.120684	-5.48675
GGCACCAGGAAACTAGGGGTGTGT	TRCN0000466437	7.84774	7.83788	7.28488	7.82984	5.1315	3.5985	TUBA1B	TUBA1B	3	-0.562868	-0.0179013	-0.553007	-0.0080403	-2.71625	-4.24924	-0.290384	-0.280523	-3.48275
GACTTCAAATAAATAGCTTCACTC	TRCN0000466264	6.5644	6.5126	6.97516	6.0224	9.42906	0.237862	TUBA1A	TUBA1A	1	0.410768	-0.541994	0.462564	-0.490198	2.86467	-6.32653	-0.0656133	-0.0138169	-1.73093
ATGTGTATCGAGCCACTTTTTTAC	TRCN0000475677	5.16469	4.71674	5.72145	5.05403	0.494727	0.123828	TTYH3	TTYH3	1	0.55676	-0.11066	1.00471	0.337291	-4.66997	-5.04087	0.22305	0.671001	-4.85542
AGGTTCTTCACTCGAATTCATATA	TRCN0000481343	5.42216	4.78692	4.48819	0.121939	0.595807	0	TTYH2	TTYH2	2	-0.933966	-5.30022	-0.298722	-4.66498	-4.82635	-5.42216	-3.11709	-2.48185	-5.12426
CTCAGCTTATGAAGAAGGTCCCCG	TRCN0000481514	5.95471	5.517	0.106826	4.73848	0	6.33243	TTYH2	TTYH2	2	-5.84788	-1.21623	-5.41018	-0.778523	-5.95471	0.37772	-3.53205	-3.09435	-2.78849
AATACAAACCTTGTGCTTTGCATG	TRCN0000467599	5.4164	5.32399	4.83945	4.69165	0.494727	0.123828	TTYH1	TTYH1	1	-0.576943	-0.724746	-0.484537	-0.63234	-4.92167	-5.29257	-0.650844	-0.558439	-5.10712
ACAATCCGACATATCATTATCCCA	TRCN0000474496	8.05759	8.20734	7.55394	8.40914	9.19739	7.94582	TTR	TTR	1	-0.50365	0.351548	-0.653405	0.201793	1.1398	-0.11177	-0.0760507	-0.225806	0.514017
CAATTCCTTCCACCCTTGCTGATA	TRCN0000477495	5.16927	5.0478	5.29835	5.02827	0.778919	0	TTPAL	TTPAL	1	0.129076	-0.140999	0.250543	-0.0195321	-4.39035	-5.16927	-0.00596147	0.115505	-4.77981
ATGATCTGCCCAAGATAGAGCTCG	TRCN0000472304	5.29707	5.25511	6.67174	2.85451	1.39847	0	TTLL9	TTLL9	1	1.37466	-2.44256	1.41663	-2.4006	-3.89861	-5.29707	-0.533951	-0.491985	-4.59784
CCATAGTTATCAATTCGAACCTTA	TRCN0000471057	6.00869	6.11446	6.79068	6.09058	8.5632	0.237862	TTLL7	TTLL7	2	0.781993	0.0818951	0.676215	-0.0238825	2.55451	-5.77082	0.431944	0.326166	-1.60816
ATACGCACAAGGAAGCCATGCTGT	TRCN0000466520	5.36646	5.4396	5.32071	6.05275	1.15521	0	Ttll7	TTLL7	2	-0.0457486	0.686285	-0.11889	0.613144	-4.21126	-5.36646	0.320268	0.247127	-4.78886
GACCGGGGGAAGAGGGCGTTAACA	TRCN0000480069	5.5346	5.85259	0.157412	5.26397	0.268467	0.123828	TTLL6	TTLL6	1	-5.37719	-0.270636	-5.69518	-0.588624	-5.26614	-5.41078	-2.82391	-3.1419	-5.33846
ATCCGGCTGTATACCAGCTGTGGC	TRCN0000478925	5.94072	6.06307	6.11771	5.73369	6.84707	0	Ttll5	TTLL5	1	0.176989	-0.207031	0.0546423	-0.329377	0.906346	-5.94072	-0.0150209	-0.137368	-2.51719
ATCTCTGCAGAGGCACAAAAGACA	TRCN0000488702	3.00659	2.73027	0.0544017	3.76682	0	0	TTLL4	TTLL4	3	-2.95219	0.760234	-2.67586	1.03656	-3.00659	-3.00659	-1.09598	-0.819654	-3.00659
GCAGGGCTTTCGGCCCAGACGGAC	TRCN0000492096	4.00633	3.72841	0.0544017	3.29999	0	0.123828	TTLL4	TTLL4	3	-3.95193	-0.706338	-3.67401	-0.428426	-4.00633	-3.8825	-2.32913	-2.05122	-3.94441
TTCTTGGCCACCGCGCAAATGCCG	TRCN0000491435	3.7707	3.40159	0	2.23397	0	0	TTLL4	TTLL4	3	-3.7707	-1.53673	-3.40159	-1.16762	-3.7707	-3.7707	-2.65372	-2.28461	-3.7707
ACCTAGCCAACGACGCGGATCGTT	TRCN0000465900	5.32195	5.31452	5.43917	5.71686	0.690266	0.123828	TTLL2	TTLL2	2	0.117226	0.394911	0.124653	0.402337	-4.63168	-5.19812	0.256069	0.263495	-4.9149
ATTCCTCCCTATGTAGTTTGACCC	TRCN0000478463	4.13588	4.15984	5.21572	2.65347	1.08739	0	TTLL2	TTLL2	2	1.07984	-1.48241	1.05588	-1.50636	-3.04849	-4.13588	-0.201282	-0.225239	-3.59218
AACGACAATTACGGTTAGGACTAA	TRCN0000479302	3.97792	3.30446	4.65371	4.00998	0.690266	0	TTLL12	TTLL12	1	0.675799	0.0320624	1.34926	0.705522	-3.28765	-3.97792	0.35393	1.02739	-3.63278
ATGCCTCGGGATGCGGACAGATCC	TRCN0000467178	5.41447	5.53343	4.70775	5.10791	4.81249	0	TTLL10	TTLL10	1	-0.706718	-0.306558	-0.825673	-0.425513	-0.601982	-5.41447	-0.506638	-0.625593	-3.00823
TGATGTTCGCCCGTATGGCTTGCC	TRCN0000472148	5.01893	5.02185	5.16717	5.51462	0.778919	0.237862	TTLL1	TTLL1	1	0.148243	0.495692	0.145324	0.492773	-4.24001	-4.78107	0.321967	0.319049	-4.51054
GCTTCGGACGCCATTCTTCGATTC	TRCN0000470235	3.68382	3.51758	0	4.94535	0	0	TTK	TTK	4	-3.68382	1.26153	-3.51758	1.42777	-3.68382	-3.68382	-1.21115	-1.0449	-3.68382
TGTACGGGCGCCCAGCGATACCAG	TRCN0000489493	3.75557	3.41495	0	4.74007	0	0	TTK	TTK	4	-3.75557	0.984499	-3.41495	1.32512	-3.75557	-3.75557	-1.38553	-1.04492	-3.75557
ACTTATTCTTTCTCCTAAAACCGC	TRCN0000473789	2.92776	2.78616	0.0544017	2.9399	0.140469	0.123828	TTK	TTK	4	-2.87336	0.0121337	-2.73176	0.153737	-2.78729	-2.80393	-1.43061	-1.28901	-2.79561
ATCATAAATCTTCATAATAGAATT	TRCN0000474812	2.91147	2.84655	0	1.70652	0	0	TTK	TTK	4	-2.91147	-1.20495	-2.84655	-1.14004	-2.91147	-2.91147	-2.05821	-1.9933	-2.91147
CGTGGCCACCAATAGGTCAGCGGT	TRCN0000467019	6.9041	6.90342	6.49124	7.47749	0.778919	0.237862	TTI2	TTI2	2	-0.412859	0.573393	-0.412184	0.574068	-6.12518	-6.66623	0.080267	0.0809421	-6.39571
CTGTGCTACCCGAGAGACTACCCT	TRCN0000473820	0.0799435	0.0465136	0	0	0	0	TTI2	TTI2	2	-0.0799435	-0.0799435	-0.0465136	-0.0465136	-0.0799435	-0.0799435	-0.0799435	-0.0465136	-0.0799435
CCAGGATCCGCGAGGCATGTCCCT	TRCN0000491682	4.73858	4.35726	4.75369	3.46271	1.15521	0	TTI1	TTI1	1	0.015111	-1.27587	0.396427	-0.894549	-3.58337	-4.73858	-0.630377	-0.249061	-4.16097
GTGCACCCACTGAATGCTAGGTAT	TRCN0000479844	6.32907	6.12263	6.03558	5.68835	6.74898	0	TTC9C	TTC9C	1	-0.293488	-0.640716	-0.0870477	-0.434276	0.419909	-6.32907	-0.467102	-0.260662	-2.95458
CGCCCCCGCTAGCAGAGACGATAC	TRCN0000478885	7.26448	7.42136	7.18516	7.5415	8.2096	0	TTC9B	TTC9B	3	-0.079321	0.277012	-0.236202	0.120131	0.945116	-7.26448	0.0988453	-0.0580355	-3.15968
CACATCTCGATGTGCCCCTACTTC	TRCN0000467051	6.88753	6.97205	7.72275	6.16221	3.67359	0	TTC9B	TTC9B	3	0.835219	-0.725315	0.750698	-0.809836	-3.21394	-6.88753	0.0549522	-0.0295691	-5.05073
CACCCTTGAAGATTGCGGGTTGCC	TRCN0000480967	5.28236	5.06202	4.58838	6.01913	0.778919	5.96534	TTC9B	TTC9B	3	-0.693979	0.73677	-0.473639	0.957111	-4.50345	0.682974	0.0213957	0.241736	-1.91024
AAGGTTCTCCTTAATAGGATCCTG	TRCN0000469975	4.89594	4.94873	4.65592	4.20196	0.140469	0	TTC8	TTC8	1	-0.240027	-0.693982	-0.292813	-0.746768	-4.75547	-4.89594	-0.467004	-0.51979	-4.82571
CCACGCTACAAGCTGTTAGGAAGT	TRCN0000480913	6.08211	5.94527	6.32762	6.4207	1.34139	0.123828	TTC7A	TTC7A	1	0.245508	0.338591	0.382352	0.475435	-4.74072	-5.95828	0.292049	0.428893	-5.3495
TTAGACATAACAGTTCAAAAAAGC	TRCN0000479568	5.38821	5.52524	5.41339	4.99008	0.494727	0.237862	TTC6	TTC6	2	0.0251722	-0.398137	-0.11185	-0.53516	-4.89349	-5.15035	-0.186482	-0.323505	-5.02192
GATAGCAACATACCAAAAAGTTCT	TRCN0000477660	6.53677	6.60291	5.44809	6.42367	1.45337	8.05535	TTC6	TTC6	2	-1.08868	-0.113106	-1.15482	-0.179238	-5.0834	1.51858	-0.600894	-0.667027	-1.78241
CTACGTACGTATTCATGCAGCACC	TRCN0000472998	5.17838	5.11072	4.78821	5.93913	0.140469	0	TTC5	TTC5	1	-0.390171	0.760754	-0.322513	0.828413	-5.03791	-5.17838	0.185292	0.25295	-5.10814
GGCACTCGGCTATTACTAGTGACG	TRCN0000473972	6.68554	6.85115	3.88336	7.20653	0.595807	0.442002	TTC4	TTC4	1	-2.80218	0.520996	-2.96779	0.355381	-6.08973	-6.24353	-1.14059	-1.3062	-6.16663
TCACATTCGCGATCGCCTGCACAT	TRCN0000470153	0.19212	0.218881	0	0	0	0	TTC39C	TTC39C	1	-0.19212	-0.19212	-0.218881	-0.218881	-0.19212	-0.19212	-0.19212	-0.218881	-0.19212
ATTGACACGCCAGGCTATGCAAGA	TRCN0000471725	5.73773	5.93371	4.91858	5.92942	6.9839	0.237862	TTC39B	TTC39B	1	-0.819153	0.191694	-1.01514	-0.00428941	1.24617	-5.49987	-0.313729	-0.509713	-2.12685
TTTTAGATGAATATAGTTATATCC	TRCN0000466229	5.66101	5.71897	4.88332	4.63985	0	0.123828	TTC33	TTC33	1	-0.777694	-1.02116	-0.835651	-1.07912	-5.66101	-5.53719	-0.899427	-0.957384	-5.5991
CCGTCGGTTTAATTCGTCGTTTTT	TRCN0000473423	6.97638	7.1894	7.66955	6.61062	9.11651	6.79398	TTC32	TTC32	1	0.693174	-0.36576	0.480148	-0.578785	2.14013	-0.182402	0.163707	-0.0493185	0.978864
CTGGACGTTCAGGTCTAACCATCG	TRCN0000474544	5.56531	5.8111	6.54803	6.16989	1.01624	8.16031	TTC31	TTC31	1	0.982726	0.604586	0.736937	0.358797	-4.54907	2.59501	0.793656	0.547867	-0.977033
AGCTTTCATTAATACATTAGTATT	TRCN0000475650	5.79437	5.69362	5.17793	5.74797	0.386028	6.43163	TTC30B	TTC30B	1	-0.616436	-0.0463983	-0.515688	0.0543497	-5.40834	0.637257	-0.331417	-0.230669	-2.38554
ATGCAAACGTCTATAATAAGTCAA	TRCN0000471567	6.01187	6.12737	5.47949	5.7915	8.83732	0	TTC29	TTC29	1	-0.53238	-0.220373	-0.647875	-0.335867	2.82544	-6.01187	-0.376376	-0.491871	-1.59322
TGAAGCCACGTGCATCACTTGCCA	TRCN0000479319	5.13225	4.89095	4.93135	3.9063	0	0	TTC28	TTC28	1	-0.200899	-1.22595	0.0403986	-0.984649	-5.13225	-5.13225	-0.713422	-0.472125	-5.13225
TTCGTTTTAAACCACGATTGTGAA	TRCN0000467225	0.118313	0.177681	0.0544017	0	0	0	TTC26	TTC26	1	-0.0639115	-0.118313	-0.12328	-0.177681	-0.118313	-0.118313	-0.0911123	-0.150481	-0.118313
GCCCCCCCCAGCTGCCACAGACGA	TRCN0000472420	5.55485	5.57468	3.69073	5.29455	7.86187	8.71449	TTC25	TTC25	2	-1.86413	-0.260306	-1.88395	-0.280129	2.30702	3.15964	-1.06222	-1.08204	2.73333
TCTGGAGCACATATAGTTGACCCC	TRCN0000475592	5.14392	5.34392	0	5.12624	0.268467	0	TTC25	TTC25	2	-5.14392	-0.0176757	-5.34392	-0.21767	-4.87545	-5.14392	-2.5808	-2.78079	-5.00969
TGAGATCCACAGATCATGAGACCC	TRCN0000465218	5.88061	6.00611	5.5163	6.5508	0.386028	8.45116	TTC23L	TTC23L	1	-0.364307	0.670197	-0.489807	0.544697	-5.49458	2.57056	0.152945	0.027445	-1.46201
GTCAACGACAAATTAACCGTGTCA	TRCN0000469118	5.51046	5.78218	6.47263	5.9914	1.60657	0	TTC23	TTC23	1	0.962167	0.48094	0.690447	0.209219	-3.90389	-5.51046	0.721553	0.449833	-4.70718
AGGTGGACGCTCAACCGACCGCGG	TRCN0000478450	7.05699	7.24375	7.89474	6.94946	2.79312	6.70754	TTC21A	TTC21A	1	0.837754	-0.107528	0.650993	-0.29429	-4.26387	-0.349444	0.365113	0.178351	-2.30665
GGCCCCCGACGGACCTGCCCACGA	TRCN0000470183	2.49661	2.51559	0	0	0	0	TTC19	TTC19	1	-2.49661	-2.49661	-2.51559	-2.51559	-2.49661	-2.49661	-2.49661	-2.51559	-2.49661
GTACTCCGTCTGACAGTATAAGGG	TRCN0000478334	4.82956	4.57122	0.106826	4.41576	0	0	TTC16	TTC16	1	-4.72273	-0.413795	-4.46439	-0.155458	-4.82956	-4.82956	-2.56826	-2.30993	-4.82956
TCTAAGTAAAGCATAAAATGGTCC	TRCN0000467798	0.977172	1.03458	0	0	0	0	TTC14	TTC14	1	-0.977172	-0.977172	-1.03458	-1.03458	-0.977172	-0.977172	-0.977172	-1.03458	-0.977172
AATGTGTTTTGCTAGTGGTTACGA	TRCN0000472090	0.262335	0.408887	0	0	0	0	TTC12	TTC12	1	-0.262335	-0.262335	-0.408887	-0.408887	-0.262335	-0.262335	-0.262335	-0.408887	-0.262335
ACCCAATAAGCACCCAAAGTAGCA	TRCN0000481043	6.42115	6.52394	5.6788	5.84044	5.15239	0	TTC1	TTC1	1	-0.742352	-0.580715	-0.845144	-0.683507	-1.26876	-6.42115	-0.661534	-0.764326	-3.84496
CGGGCGTAAACGGCTAGCTTTTAC	TRCN0000489781	1.76257	2.09647	0	4.68507	0	0	TTBK2	TTBK2	3	-1.76257	2.9225	-2.09647	2.5886	-1.76257	-1.76257	0.579966	0.246066	-1.76257
TCTGCCCAAAACTGACGATTGCGA	TRCN0000489416	1.81023	1.5033	4.32628	0.0418022	0	0	TTBK2	TTBK2	3	2.51606	-1.76842	2.82298	-1.4615	-1.81023	-1.81023	0.373816	0.680742	-1.81023
CCCTATTACCTGCGAATGTTGACG	TRCN0000488941	1.56837	1.38158	0	0	0	0	TTBK2	TTBK2	3	-1.56837	-1.56837	-1.38158	-1.38158	-1.56837	-1.56837	-1.56837	-1.38158	-1.56837
GCACGGGGCTCGAAATAAACAATA	TRCN0000467957	5.11219	5.11345	5.24817	5.54945	0.494727	0.123828	TSTD2	TSTD2	2	0.135985	0.437263	0.13472	0.435998	-4.61746	-4.98836	0.286624	0.285359	-4.80291
TTATCTAAGAGCCATAACTCATCC	TRCN0000480770	6.35942	6.46256	5.62139	6.34915	0.595807	0.123828	TSTD2	TSTD2	2	-0.738026	-0.0102729	-0.841161	-0.113408	-5.76361	-6.23559	-0.374149	-0.477284	-5.9996
TAACGTCCAATAACCCCTCTTGTT	TRCN0000472115	4.00377	4.05282	4.83558	3.42372	0.494727	0	TSTA3	TSTA3	1	0.831809	-0.580048	0.782753	-0.629105	-3.50904	-4.00377	0.125881	0.0768241	-3.7564
ACCGCAACAGTAGTCTGCAATTCA	TRCN0000471393	5.04032	4.86036	2.65606	5.5431	0.268467	0	TSSK6	TSSK6	3	-2.38426	0.502779	-2.20429	0.68274	-4.77185	-5.04032	-0.940738	-0.760777	-4.90609
ACCATGTGTACGTTAAACTAATCT	TRCN0000487982	3.72792	3.44564	3.30967	0.0418022	8.9349	0	TSSK6	TSSK6	3	-0.418251	-3.68612	-0.135977	-3.40384	5.20698	-3.72792	-2.05218	-1.76991	0.739532
AAGCACATACTACCCTTCAAATCC	TRCN0000480716	4.59461	4.38241	0.0544017	4.76991	0	0	TSSK6	TSSK6	3	-4.54021	0.175303	-4.32801	0.387501	-4.59461	-4.59461	-2.18245	-1.97025	-4.59461
ACCTGAGATACATACTTGTATTAA	TRCN0000474270	6.0742	6.33134	6.0031	6.23947	1.01624	0.123828	TSSK4	TSSK4	1	-0.0710991	0.165267	-0.328235	-0.0918686	-5.05797	-5.95037	0.0470842	-0.210052	-5.50417
ATGAAATGCGATAATTCACATGAG	TRCN0000481051	4.86384	4.67108	5.02287	5.27934	6.98157	0	TSSK3	TSSK3	3	0.159029	0.415501	0.351782	0.608254	2.11773	-4.86384	0.287265	0.480018	-1.37305
ACGTCGGTTCGGCTCTCAGGAAAG	TRCN0000488202	4.99206	4.70229	5.54152	3.32982	0.494727	0	TSSK3	TSSK3	3	0.549455	-1.66224	0.839226	-1.37247	-4.49733	-4.99206	-0.556391	-0.26662	-4.7447
GGAGTATCGACCCTGGTGCACGAG	TRCN0000473793	6.32805	6.34478	2.82205	7.16073	0	0.34354	TSSK3	TSSK3	3	-3.50599	0.832683	-3.52272	0.815952	-6.32805	-5.98451	-1.33666	-1.35339	-6.15628
CGACCAGACACCACTCGAAAACGA	TRCN0000467628	2.42954	2.18229	0	4.63815	0	0	TSSK2	TSSK2	4	-2.42954	2.20862	-2.18229	2.45586	-2.42954	-2.42954	-0.11046	0.136782	-2.42954
TTGGTTGTGCCAAGACCTAGAACC	TRCN0000487739	4.9985	4.62202	5.30537	3.15038	7.25704	8.02688	TSSK2	TSSK2	4	0.306871	-1.84812	0.683357	-1.47163	2.25854	3.02838	-0.770624	-0.394138	2.64346
AGCCAGTTCCAAAAACTTGGTTAG	TRCN0000488162	4.54441	3.98279	4.0023	3.42372	0.494727	0.123828	TSSK2	TSSK2	4	-0.542118	-1.12069	0.0195027	-0.559074	-4.04969	-4.42059	-0.831407	-0.269786	-4.23514
TACCGTCTTAGTTAGCCGGATCCG	TRCN0000481342	3.69973	3.41937	3.54635	0.0418022	0.778919	0	TSSK2	TSSK2	4	-0.153379	-3.65793	0.126974	-3.37757	-2.92081	-3.69973	-1.90565	-1.6253	-3.31027
GTGCTGCCACTGCCTGAGCTACTG	TRCN0000479617	5.1381	3.90919	5.69066	4.48179	1.34139	0	TSSK1B	TSSK1B	5	0.552559	-0.656305	1.78147	0.572603	-3.79671	-5.1381	-0.0518729	1.17703	-4.4674
CAAAGCTTGCTTCCCTCTCTTCAA	TRCN0000488681	5.02525	5.14185	3.82196	5.36622	0.386028	0	TSSK1B	TSSK1B	5	-1.20329	0.340969	-1.31988	0.224374	-4.63923	-5.02525	-0.43116	-0.547755	-4.83224
TACCCGACAGTCGCGCTCAACCGT	TRCN0000467248	4.86666	3.5782	4.65371	3.2339	0.941385	0	TSSK1B	TSSK1B	5	-0.212943	-1.63276	1.07551	-0.344299	-3.92527	-4.86666	-0.922849	0.365607	-4.39597
CATTTGAGTGAGCTTGGATATAAG	TRCN0000488714	2.36717	0.914324	0	1.08213	0	0	TSSK1B	TSSK1B	5	-2.36717	-1.28504	-0.914324	0.167806	-2.36717	-2.36717	-1.82611	-0.373259	-2.36717
AGATAATCAGCCCTTGTGCGTCCT	TRCN0000491469	4.44791	2.65721	4.33729	0	5.24088	0	TSSK1B	TSSK1B	5	-0.110612	-4.44791	1.68009	-2.65721	0.792974	-4.44791	-2.27926	-0.488562	-1.82747
TATAACCCATCCCCACCAAGGGAC	TRCN0000487942	0.361637	0.478396	2.28725	0	0.140469	0.123828	TSSC4	TSSC4	4	1.92562	-0.361637	1.80886	-0.478396	-0.221168	-0.237809	0.78199	0.665231	-0.229489
CACCCAAGATTACATGTGCTGCGG	TRCN0000469963	5.9007	5.81698	6.5175	6.46554	1.21997	0	TSSC4	TSSC4	4	0.616801	0.564848	0.700518	0.648565	-4.68072	-5.9007	0.590825	0.674542	-5.29071
CTACTCTTCATTAAATATTCACTA	TRCN0000472966	5.47209	5.57269	5.78114	5.006	8.22842	0.123828	TSSC4	TSSC4	4	0.309057	-0.466084	0.208453	-0.566687	2.75633	-5.34826	-0.0785135	-0.179117	-1.29597
TACATCCAATGAGACTTTTTGGTA	TRCN0000487927	5.96132	5.85423	6.62419	4.8128	1.08739	0.123828	TSSC4	TSSC4	4	0.662875	-1.14852	0.769968	-1.04143	-4.87393	-5.83749	-0.242824	-0.135731	-5.35571
TTAAACCGACAGCACAGGCCAGCC	TRCN0000474729	6.7644	6.90303	5.50901	6.55712	6.8611	0.237862	TSSC1	TSSC1	1	-1.25539	-0.207276	-1.39401	-0.345904	0.0966999	-6.52654	-0.731331	-0.869959	-3.21492
TAGGTCAGAGCCGGTTGAAACCTC	TRCN0000468198	2.54671	2.65721	0	2.93436	0	0	TSR3	TSR3	1	-2.54671	0.387645	-2.65721	0.277148	-2.54671	-2.54671	-1.07953	-1.19003	-2.54671
GAATTAGTACTTTCTCCACGCAGC	TRCN0000466217	6.41875	6.4743	5.58374	6.51322	8.77772	0.123828	TSR2	TSR2	1	-0.83501	0.0944688	-0.890557	0.0389214	2.35897	-6.29492	-0.37027	-0.425818	-1.96798
AGCCCGAAATTGCTGTACTGAGGA	TRCN0000478716	0.393275	0.638792	1.86851	0	0.268467	0	TSR1	TSR1	2	1.47524	-0.393275	1.22972	-0.638792	-0.124808	-0.393275	0.54098	0.295464	-0.259042
AATAAGCTCTGGACGAGTCGGCTG	TRCN0000476405	4.01398	3.97078	4.51511	4.08187	1.01624	0	TSR1	TSR1	2	0.501136	0.0678907	0.544331	0.111086	-2.99774	-4.01398	0.284513	0.327709	-3.50586
TATCATTTTTCCCTTTTAATGAGA	TRCN0000477199	6.05455	6.01198	5.50169	5.21456	1.08739	0.123828	TSPYL6	TSPYL6	1	-0.552858	-0.839985	-0.510288	-0.797415	-4.96715	-5.93072	-0.696421	-0.653851	-5.44894
CGTCGATTGTAACCGCCGTCCTGC	TRCN0000469316	3.14776	2.71595	1.0538	1.81898	0.140469	6.99082	TSPYL5	TSPYL5	1	-2.09396	-1.32878	-1.66215	-0.896971	-3.00729	3.84306	-1.71137	-1.27956	0.417884
GCCCTCTAAAAATCTACTTCAGCC	TRCN0000479749	5.19306	4.81574	4.37786	4.60193	0.386028	0	TSPYL1	TSPYL1	1	-0.8152	-0.591127	-0.437877	-0.213805	-4.80703	-5.19306	-0.703163	-0.325841	-5.00004
CTCGGGTAGAACAAGGTTAGATTT	TRCN0000475695	5.44026	5.22129	5.01088	4.46268	0.140469	0	TSPY26P	TSPY26P	1	-0.429378	-0.977575	-0.210413	-0.75861	-5.29979	-5.44026	-0.703477	-0.484512	-5.37002
TAACCACCAGTTCAGGTTCCTACG	TRCN0000477028	6.63018	6.73169	7.14968	6.91613	1.50627	0	TSPY10	TSPY3	1	0.519498	0.285949	0.417987	0.184439	-5.12392	-6.63018	0.402723	0.301213	-5.87705
TAAGCTTACGTAAAGCTGTTGGCT	TRCN0000473819	6.83738	6.90382	6.33725	6.35019	1.01624	0.123828	TSPY1	TSPY4	1	-0.500127	-0.487189	-0.566567	-0.553629	-5.82114	-6.71355	-0.493658	-0.560098	-6.26734
CACCCTTAAAAGACGAGAGTCACC	TRCN0000476419	6.82365	6.93969	5.5078	6.72569	6.71708	0.237862	TSPO2	TSPO2	1	-1.31586	-0.0979587	-1.43189	-0.213991	-0.106574	-6.58579	-0.706909	-0.82294	-3.34618
AATCCTCACGCTGGACTAGGTGCT	TRCN0000473925	1.86766	1.71968	0.0544017	0	0	0	TSPO	TSPO	1	-1.81326	-1.86766	-1.66528	-1.71968	-1.86766	-1.86766	-1.84046	-1.69248	-1.86766
CTGTATAAGGCTCATTCTTGCCCC	TRCN0000480549	5.69314	5.66502	5.31097	5.50251	0.140469	0	TSPEAR-AS2	TSPEAR-AS2	1	-0.382174	-0.190635	-0.354054	-0.162515	-5.55267	-5.69314	-0.286405	-0.258284	-5.62291
TCCACTCCTTAATCAGCTTTAACT	TRCN0000467334	5.13926	5.03344	5.9112	4.76055	0.862438	0	TSPEAR	TSPEAR	1	0.77194	-0.378709	0.877763	-0.272887	-4.27683	-5.13926	0.196615	0.302438	-4.70804
GTGATGCCGTGCAAATGCGACCAT	TRCN0000469184	2.77402	2.24347	0.0544017	3.06173	0	0	TSPAN8	TSPAN8	1	-2.71962	0.287712	-2.18907	0.818262	-2.77402	-2.77402	-1.21595	-0.685403	-2.77402
TCTGACGCTTAAGACCTGATTCCT	TRCN0000470352	5.73696	5.75268	3.09288	6.69737	0.140469	0.123828	TSPAN7	TSPAN7	1	-2.64408	0.960408	-2.6598	0.944689	-5.59649	-5.61313	-0.841837	-0.857556	-5.60481
AACTCCTTGGCACCGGACACGGCA	TRCN0000473913	4.91786	5.01309	5.38315	5.31706	1.08739	0.123828	TSPAN6	TSPAN6	1	0.46529	0.399203	0.370062	0.303974	-3.83047	-4.79403	0.432247	0.337018	-4.31225
ACGTGCATACCCAGCACTGCTTTA	TRCN0000468718	6.19693	6.21779	7.10286	5.95631	1.08739	0	TSPAN5	TSPAN5	1	0.90593	-0.240616	0.885066	-0.26148	-5.10953	-6.19693	0.332657	0.311793	-5.65323
CGAGTGACGGCATGAGGGGAGATG	TRCN0000471295	6.56743	6.5907	6.34341	7.12684	7.67743	0.123828	TSPAN33	TSPAN33	1	-0.224025	0.559407	-0.247289	0.536142	1.11	-6.4436	0.167691	0.144427	-2.6668
CCCCGTCGCAAGCAACGATCCACC	TRCN0000478375	7.14557	7.16984	6.58257	7.33818	1.15521	0.237862	TSPAN32	TSPAN32	1	-0.563001	0.192602	-0.587267	0.168336	-5.99037	-6.90771	-0.185199	-0.209465	-6.44904
TGACTCCGCCGATTGATTTGCCCA	TRCN0000472013	5.29707	5.40544	5.64374	5.13954	0.862438	0	TSPAN31	TSPAN31	1	0.346671	-0.157532	0.238308	-0.265895	-4.43464	-5.29707	0.0945693	-0.0137931	-4.86585
GTAATAAGGGGACGTACGTAGGAG	TRCN0000472226	1.43792	1.18769	0	2.98345	0	0	TSPAN3	TSPAN3	2	-1.43792	1.54553	-1.18769	1.79576	-1.43792	-1.43792	0.0538051	0.304033	-1.43792
GACTCAATAGGAAGTATTAAATGT	TRCN0000472155	5.11575	4.88456	0	5.46171	0	0	TSPAN3	TSPAN3	2	-5.11575	0.345958	-4.88456	0.577142	-5.11575	-5.11575	-2.3849	-2.15371	-5.11575
ACATAGAGCGTCCCGCTCTGTTAA	TRCN0000470782	5.38625	5.57269	5.06322	4.60018	1.21997	8.02985	TSPAN2	TSPAN2	1	-0.323028	-0.786067	-0.509469	-0.972508	-4.16628	2.6436	-0.554547	-0.740988	-0.761339
ATGCGTACCTCTTTGCTGCATACC	TRCN0000479662	4.66758	4.55321	4.56515	4.20656	8.11326	5.52606	TSPAN18	TSPAN18	1	-0.102426	-0.461017	0.0119416	-0.346649	3.44568	0.858485	-0.281721	-0.167354	2.15208
CATGATATCTACGTGGCCCTGGTC	TRCN0000467268	5.74004	5.85341	5.20674	6.01979	0.690266	0.123828	TSPAN17	TSPAN17	1	-0.533296	0.279751	-0.646669	0.166379	-5.04977	-5.61621	-0.126773	-0.240145	-5.33299
CCTTTTGTTCGGCCAGAGAGAACG	TRCN0000472328	6.6471	6.71469	6.44299	7.22338	2.56283	9.51738	TSPAN16	TSPAN16	1	-0.204109	0.57628	-0.271706	0.508684	-4.08427	2.87028	0.186086	0.118489	-0.606992
GTGCGGCTGTAGGATGTCGGGCCA	TRCN0000477967	3.60495	3.534	0	3.3673	0	0	TSPAN15	TSPAN15	1	-3.60495	-0.237656	-3.534	-0.1667	-3.60495	-3.60495	-1.9213	-1.85035	-3.60495
GATGACACGCCCCAAGTCGGGAAG	TRCN0000473275	5.32297	5.50248	3.30406	5.67264	0.386028	0.123828	TSPAN14	TSPAN14	1	-2.01891	0.349666	-2.19841	0.170163	-4.93695	-5.19915	-0.834621	-1.01412	-5.06805
AGAATATGTGCTATGTTAGCTGCA	TRCN0000467958	6.71557	6.56796	6.20071	7.12319	0.140469	0.123828	TSPAN12	TSPAN12	1	-0.514862	0.407624	-0.36725	0.555235	-6.5751	-6.59174	-0.0536191	0.0939927	-6.58342
TATTGCCAAGGCAATTTACTTTAA	TRCN0000477031	6.06256	6.00316	5.32901	5.52663	4.73704	0	TSPAN11	TSPAN11	1	-0.733552	-0.535933	-0.674148	-0.47653	-1.32552	-6.06256	-0.634743	-0.575339	-3.69404
TTTCGCATAAGAGTTTCTGTCTGC	TRCN0000477747	4.60478	4.36187	3.89459	5.61928	0.140469	0	TSPAN10	TSPAN10	1	-0.710191	1.0145	-0.467278	1.25741	-4.46431	-4.60478	0.152155	0.395068	-4.53454
AATAACATTAGATATCATAGTTAT	TRCN0000465935	5.62232	5.86075	6.55218	5.77068	1.01624	0	TSPAN1	TSPAN1	1	0.929853	0.148356	0.691426	-0.0900723	-4.60609	-5.62232	0.539104	0.300677	-5.1142
TAGCTATCACCGTTGACATGTTTC	TRCN0000479326	4.86807	4.64298	0	5.45495	0.140469	0	TSNAXIP1	TSNAXIP1	1	-4.86807	0.586888	-4.64298	0.811974	-4.7276	-4.86807	-2.14059	-1.9155	-4.79783
CGTGGCCTAATTTCCCAGTTTGCC	TRCN0000472121	7.10136	7.16227	7.13792	6.85809	6.35562	7.64293	TSNAX	TSNAX	1	0.0365583	-0.243274	-0.0243485	-0.304181	-0.74574	0.541564	-0.103358	-0.164265	-0.102088
GAGCTTGGTGTTCGTCCACGAAGA	TRCN0000480078	5.1953	5.04923	6.64871	4.76368	2.16252	0	TSNARE1	TSNARE1	2	1.45341	-0.431624	1.59948	-0.285552	-3.03279	-5.1953	0.510893	0.656965	-4.11404
AGAGGACCTCTTTCGGCACCTCGG	TRCN0000465424	5.38625	5.25511	5.79519	5.45399	1.01624	0.237862	TSNARE1	TSNARE1	2	0.40894	0.0677356	0.540083	0.198879	-4.37002	-5.14839	0.238338	0.369481	-4.7592
GAACTGACACACGGAGAGTATGTC	TRCN0000479511	7.55915	7.73846	7.2576	7.48603	10.4048	0.34354	TSN	TSN	1	-0.301552	-0.0731206	-0.480857	-0.252426	2.84565	-7.21561	-0.187336	-0.366642	-2.18498
CGATTTGTAGCAACGCATTACATT	TRCN0000474325	6.68314	6.75289	6.46449	7.23806	1.70035	8.23302	TSLP	TSLP	2	-0.218647	0.554921	-0.288397	0.485172	-4.98279	1.54988	0.168137	0.0983878	-1.71645
ATTCACAGTACAAAATCTCATGCC	TRCN0000487913	6.66543	6.77075	5.57911	6.66053	1.08739	0.237862	TSLP	TSLP	2	-1.08632	-0.00490647	-1.19164	-0.110222	-5.57804	-6.42757	-0.545614	-0.650929	-6.0028
GACACATATGAGACCCCTAACGCC	TRCN0000476596	5.65613	5.60219	5.7639	3.95087	8.58871	0	TSKS	TSKS	1	0.107772	-1.70526	0.161718	-1.65132	2.93258	-5.65613	-0.798746	-0.7448	-1.36178
GCTCAAAGTGGATCAGTACATAAA	TRCN0000478931	5.33014	5.30857	0.0544017	4.87916	0	0	TSHZ3	TSHZ3	1	-5.27574	-0.450988	-5.25417	-0.429413	-5.33014	-5.33014	-2.86336	-2.84179	-5.33014
AATACTGGTTAATAGTTTAAAGCG	TRCN0000473427	4.86666	4.98052	5.55691	5.26948	1.50627	0.123828	TSHR	TSHR	3	0.690249	0.402818	0.576387	0.288956	-3.36039	-4.74283	0.546533	0.432671	-4.05161
GCACAGAACTCCCCGGGAGCTATC	TRCN0000487846	6.30015	6.57739	6.95966	6.24003	1.60657	0	TSHR	TSHR	3	0.659504	-0.0601232	0.382265	-0.337363	-4.69358	-6.30015	0.29969	0.0224511	-5.49687
CCGATTATGCCCAACTGTCGGTTT	TRCN0000472908	6.55525	6.65262	6.68041	6.30584	7.88764	0.123828	TSHR	TSHR	3	0.125164	-0.249404	0.027793	-0.346775	1.3324	-6.43142	-0.0621202	-0.159491	-2.54951
CGCAATAACCGCTACCACTGAGTG	TRCN0000467439	3.1616	3.30446	3.25264	3.27392	0.690266	0	TSHB	TSHB	1	0.0910372	0.112312	-0.0518153	-0.0305402	-2.47134	-3.1616	0.101675	-0.0411778	-2.81647
GATGCCCTCACTCTAAAATTCTAA	TRCN0000475674	2.29364	2.17184	3.18719	0	0	0	TSGA13	TSGA13	1	0.893559	-2.29364	1.01535	-2.17184	-2.29364	-2.29364	-0.700038	-0.578243	-2.29364
TTTAGACACCTAAGCCATTCGCGG	TRCN0000480217	5.48408	5.42427	5.99269	5.56208	1.60657	0.123828	TSGA10IP	TSGA10IP	2	0.508616	0.0779996	0.568419	0.137802	-3.87751	-5.36025	0.293308	0.35311	-4.61888
CGGCTGATCTACTGCGTCGCGACC	TRCN0000465672	5.55835	5.47617	5.16563	5.43352	0.862438	0.123828	TSGA10IP	TSGA10IP	2	-0.392719	-0.124824	-0.310542	-0.0426469	-4.69591	-5.43452	-0.258772	-0.176594	-5.06521
CCATCAGATCATGACCTAGCGTTC	TRCN0000473689	5.60891	5.67246	5.95118	5.10791	8.39106	0.123828	TSGA10	TSGA10	1	0.34227	-0.500997	0.278722	-0.564545	2.78215	-5.48508	-0.0793635	-0.142912	-1.35146
AACTTTTCCTCGATACTAAAAATC	TRCN0000467414	1.42267	1.77598	0	2.92322	0	0	TSG101	TSG101	1	-1.42267	1.50055	-1.77598	1.14724	-1.42267	-1.42267	0.0389395	-0.314367	-1.42267
CAGGTCCTCATCGCCCCACCTTTG	TRCN0000475915	5.98097	5.91425	5.7246	5.80218	0.941385	0.123828	TSFM	TSFM	1	-0.256371	-0.178791	-0.189645	-0.112064	-5.03959	-5.85715	-0.217581	-0.150854	-5.44837
ATGGATTAGCTTCGCTAACGGTTA	TRCN0000466298	4.54793	4.53701	0.508643	3.32136	7.67093	0	TSEN54	TSEN54	1	-4.03929	-1.22657	-4.02837	-1.21565	3.123	-4.54793	-2.63293	-2.62201	-0.712468
ATAGACGTTACGCATTAGAGGAGG	TRCN0000466980	4.56366	4.4978	4.58838	5.19848	0	0	TSEN2	TSEN2	1	0.0247256	0.634823	0.0905877	0.700685	-4.56366	-4.56366	0.329774	0.395636	-4.56366
TGTCACTAAGCGCAAGCCTCACTC	TRCN0000470830	7.73786	7.91296	7.66437	8.40601	9.83848	8.01543	TSEN15	TSEN15	1	-0.0734923	0.668153	-0.248592	0.493053	2.10062	0.277569	0.29733	0.122231	1.18909
TTTAGCGAGAGCCCCCGCGACACC	TRCN0000467188	5.21314	4.84235	4.80218	4.83228	0.386028	6.75381	TSC22D4	TSC22D4	3	-0.410956	-0.380859	-0.0401606	-0.0100628	-4.82711	1.54066	-0.395908	-0.0251117	-1.64322
CCCGACATCTAGCCTCCTAAAGAT	TRCN0000470943	5.35245	4.89095	4.75984	4.51927	0.140469	0.123828	TSC22D4	TSC22D4	3	-0.592607	-0.833181	-0.131112	-0.371686	-5.21198	-5.22862	-0.712894	-0.251399	-5.2203
CTGAAGCACGCGATAGCGACTGAG	TRCN0000471474	5.65532	5.16311	4.58838	4.52848	0.386028	0	TSC22D4	TSC22D4	3	-1.06693	-1.12683	-0.574728	-0.634629	-5.26929	-5.65532	-1.09688	-0.604679	-5.4623
CGCGCGATGTAGTTTTCTGCACTA	TRCN0000470835	4.6692	4.66551	6.15086	4.61064	0.941385	0	TSC22D3	TSC22D3	1	1.48167	-0.0585576	1.48535	-0.0548695	-3.72781	-4.6692	0.711554	0.715242	-4.1985
CGGAATCACTATGTGAGCATTTTA	TRCN0000476551	2.80963	2.39495	4.94221	0	0	0.123828	TSC2	TSC2	1	2.13258	-2.80963	2.54726	-2.39495	-2.80963	-2.6858	-0.338522	0.0761524	-2.74771
CAACATGCGAATCCATTTGACAGT	TRCN0000473119	4.22868	4.40713	5.70773	3.88349	0	0	TSC1	TSC1	1	1.47905	-0.345188	1.3006	-0.523636	-4.22868	-4.22868	0.566929	0.388482	-4.22868
GGTTGTGGTATTAGTTGTATTGTA	TRCN0000470751	6.90135	7.06289	7.68526	6.64323	2.4859	7.94896	TSACC	TSACC	1	0.783912	-0.258115	0.622373	-0.419654	-4.41544	1.04761	0.262898	0.10136	-1.68391
TGGCCCAACAGTGCAAACCGATAC	TRCN0000469647	4.95411	4.97752	4.58145	4.58436	0.690266	0	TRUB2	TRUB2	1	-0.372658	-0.369753	-0.396067	-0.393163	-4.26385	-4.95411	-0.371206	-0.394615	-4.60898
TTGCCCACACATAAGTAACGCCTA	TRCN0000474379	5.90961	6.02728	5.90011	6.11343	0.690266	7.56859	TRUB1	TRUB1	1	-0.00950544	0.203817	-0.127173	0.0861487	-5.21935	1.65898	0.0971556	-0.0205123	-1.78018
ATTATGAACAACCGATGGCCAATC	TRCN0000468821	0.913139	1.36333	0	0	0	0	TRPV5	TRPV5	1	-0.913139	-0.913139	-1.36333	-1.36333	-0.913139	-0.913139	-0.913139	-1.36333	-0.913139
GGTCTGATAACCTACCTTTCGATG	TRCN0000476463	2.98599	2.3493	0	0	0	0	TRPV3	TRPV3	1	-2.98599	-2.98599	-2.3493	-2.3493	-2.98599	-2.98599	-2.98599	-2.3493	-2.98599
GAAAATTAGTATCTTACATTTCAC	TRCN0000474917	6.09118	6.19087	6.18707	6.30101	7.46172	0	TRPT1	TRPT1	1	0.0958941	0.209829	-0.00379243	0.110142	1.37054	-6.09118	0.152861	0.0531748	-2.36032
TACGCAACTGGGAAACCCCCGGTC	TRCN0000473025	5.04531	4.89413	5.0415	4.32979	1.08739	0	TRPS1	TRPS1	1	-0.00380272	-0.715515	0.147369	-0.564343	-3.95791	-5.04531	-0.359659	-0.208487	-4.50161
TTAGGGATGGAAAGTCCTTAGTTC	TRCN0000470687	4.76451	4.94413	5.8404	4.71929	1.65422	0	TRPM8	TRPM8	3	1.07589	-0.0452278	0.896271	-0.224843	-3.11029	-4.76451	0.515329	0.335714	-3.9374
AGCATAAATAGTGTATAGTGGCGT	TRCN0000488769	6.03211	6.08552	6.71987	5.51833	0.862438	0.123828	TRPM8	TRPM8	3	0.687751	-0.513787	0.634345	-0.567193	-5.16968	-5.90829	0.0869822	0.0335758	-5.53898
AAGAGCTGTGTTTCACCTTGACGC	TRCN0000470386	4.04169	4.27419	2.56531	4.48747	0	0	TRPM8	TRPM8	3	-1.47638	0.44578	-1.70888	0.213284	-4.04169	-4.04169	-0.515302	-0.747797	-4.04169
CAGTCAATCTATGAAAGGGAGACG	TRCN0000467231	7.87479	7.92449	8.47652	7.14972	7.97643	0.620804	TRPM1	TRPM1	1	0.60173	-0.725066	0.552028	-0.774768	0.101648	-7.25398	-0.0616681	-0.11137	-3.57617
AGTTTATTACCGTTTACCAAGGCC	TRCN0000474370	4.06152	4.08382	3.83368	2.85451	0	0	TRPC7	TRPC7	1	-0.227845	-1.20701	-0.250142	-1.22931	-4.06152	-4.06152	-0.717429	-0.739726	-4.06152
TCCCGTGCCGAGTATGACATACCG	TRCN0000481017	5.33931	5.16047	5.37783	4.93568	0.140469	0	TRPC5	TRPC5	1	0.0385203	-0.403626	0.217357	-0.22479	-5.19884	-5.33931	-0.182553	-0.00371628	-5.26907
TAACGGATCTGCCCGTATACTCTT	TRCN0000478912	3.04693	2.58026	0	0	0.140469	0.123828	TRPC4AP	TRPC4AP	1	-3.04693	-3.04693	-2.58026	-2.58026	-2.90646	-2.9231	-3.04693	-2.58026	-2.91478
TTGCTATCGAGTTAACGCTTCTCG	TRCN0000469887	4.55494	4.39819	5.73192	4.77612	7.61332	0.34354	TRPC4	TRPC4	1	1.17698	0.221174	1.33373	0.377927	3.05838	-4.2114	0.699077	0.85583	-0.576511
TATTATCTAGGACCGGTGTACCTC	TRCN0000476794	4.63817	4.26438	3.25845	4.33611	0	0	TRPC3	TRPC3	1	-1.37973	-0.302067	-1.00594	0.0717201	-4.63817	-4.63817	-0.840897	-0.467109	-4.63817
TTCATTGTTAAATCCATGTTCTCC	TRCN0000468696	5.60554	5.81782	0.106826	4.99141	0	0	TRPC1	TRPC1	1	-5.49871	-0.614125	-5.71099	-0.826405	-5.60554	-5.60554	-3.05642	-3.2687	-5.60554
CTGGGTGGGATTCAGCACTTATCT	TRCN0000465626	5.50142	5.59731	4.44048	5.36107	0.140469	0.123828	TROVE2	TROVE2	1	-1.06094	-0.140346	-1.15683	-0.23624	-5.36095	-5.37759	-0.600643	-0.696536	-5.36927
CTGTGCGAATCATTTGCCCATAAA	TRCN0000469033	7.68072	7.70033	7.93721	7.37773	2.45932	9.1269	TROAP	TROAP	1	0.256491	-0.302984	0.236881	-0.322594	-5.22139	1.44618	-0.0232464	-0.042857	-1.8876
ATGTGTACAGCACGCTCCTCTATC	TRCN0000469756	6.44823	6.34942	7.18859	6.67014	7.90252	8.22829	TRO	TRO	1	0.740353	0.221903	0.839165	0.320715	1.45429	1.78005	0.481128	0.57994	1.61717
CGTTCAGAAAACATGCATAGCTCT	TRCN0000473813	6.96852	6.95729	7.17676	7.99123	1.98755	7.23524	TRNT1	TRNT1	2	0.208234	1.0227	0.219466	1.03394	-4.98097	0.266713	0.615469	0.626702	-2.35713
TCGGATCCGGCAGAAAGACGTTCT	TRCN0000473260	6.75644	6.86622	5.96189	6.49875	0.690266	7.40886	TRNT1	TRNT1	2	-0.794545	-0.257683	-0.90433	-0.367468	-6.06617	0.652423	-0.526114	-0.635899	-2.70687
TCTTCGTGCCCTGGTTTTGTCCTC	TRCN0000468072	1.89001	1.95733	0	0	0	0	TRNAU1AP	TRNAU1AP	1	-1.89001	-1.89001	-1.95733	-1.95733	-1.89001	-1.89001	-1.89001	-1.95733	-1.89001
GCCCACTACAACATAGGCCAAATC	TRCN0000466394	6.25351	6.32369	6.63595	6.90627	8.85813	0.237862	TRMU	TRMU	1	0.382439	0.652757	0.312264	0.582581	2.60462	-6.01565	0.517598	0.447422	-1.70551
TCCCCAGGCAACGGGTCGTTGTAT	TRCN0000491947	6.16635	6.25293	6.40489	5.80674	0.862438	0.34354	TRMT61B	TRMT61B	2	0.238539	-0.359617	0.151964	-0.446191	-5.30392	-5.82281	-0.0605389	-0.147113	-5.56336
AACTACCTCTTCTATCTATCTCAT	TRCN0000466346	3.94093	4.13584	0	4.2978	0	0	TRMT61B	TRMT61B	2	-3.94093	0.356873	-4.13584	0.161966	-3.94093	-3.94093	-1.79203	-1.98694	-3.94093
GGTTATACTAAGCCATAAATGTTA	TRCN0000466497	7.61808	7.57652	7.494	7.88668	1.34139	6.51032	TRMT61A	TRMT61A	1	-0.124079	0.268604	-0.08252	0.310162	-6.27669	-1.10776	0.0722624	0.113821	-3.69222
CTGAATCTTTTTCCTGAGTGGAGG	TRCN0000465684	1.66226	1.5685	0	0	0	0	TRMT6	TRMT6	1	-1.66226	-1.66226	-1.5685	-1.5685	-1.66226	-1.66226	-1.66226	-1.5685	-1.66226
AGAAGACCTCTAAAATCGATTTGC	TRCN0000477383	2.73751	3.07689	2.52735	4.34448	0.494727	0	TRMT5	TRMT5	1	-0.210159	1.60697	-0.549538	1.26759	-2.24278	-2.73751	0.698406	0.359028	-2.49015
CAAATACTCACATGGACCTTTTTA	TRCN0000472004	6.07115	6.12669	7.2902	5.40478	2.09506	8.45338	TRMT44	TRMT44	1	1.21905	-0.666371	1.16351	-0.721916	-3.97609	2.38223	0.27634	0.220795	-0.796931
CGCCAGCAGACATGCGTCGCACAT	TRCN0000491498	3.33046	2.92334	3.91678	1.55598	1.08739	0	TRMT1L	TRMT1L	1	0.586326	-1.77448	0.993444	-1.36736	-2.24306	-3.33046	-0.594076	-0.186959	-2.78676
GTGTCGCTTGACTGTGAATTTATG	TRCN0000476829	4.16137	4.2815	0	5.47512	0	0.237862	TRMT13	TRMT13	1	-4.16137	1.31375	-4.2815	1.19362	-4.16137	-3.92351	-1.42381	-1.54394	-4.04244
CCGGCGCCGTAGGTCTAGTAAGTC	TRCN0000468860	3.96482	4.10595	4.35637	4.20886	0	0	TRMT12	TRMT12	1	0.391552	0.244043	0.250417	0.102908	-3.96482	-3.96482	0.317797	0.176662	-3.96482
GCGACAACTCCTTTTTGATTTTTG	TRCN0000473731	6.09299	6.29628	5.81502	6.34967	0.778919	7.60025	TRMT112	TRMT112	2	-0.277967	0.256679	-0.481257	0.0533889	-5.31407	1.50727	-0.0106436	-0.213934	-1.9034
GTTATGGCAAACTCGCACATGCAA	TRCN0000469417	4.48875	4.59293	3.85682	4.59141	0.690266	0	TRMT112	TRMT112	2	-0.631932	0.102661	-0.736109	-0.00151587	-3.79849	-4.48875	-0.264636	-0.368812	-4.14362
ACTTGACGTTACCGTTCGACTTCC	TRCN0000478001	6.0106	6.13277	5.56864	5.2361	3.83736	0	TRMT11	TRMT11	1	-0.441964	-0.774495	-0.564133	-0.896664	-2.17324	-6.0106	-0.60823	-0.730399	-4.09192
AGCCTCATGATGGATGGACGCATT	TRCN0000469502	0.624127	0.544709	0	0	0	0	TRMT10C	TRMT10C	1	-0.624127	-0.624127	-0.544709	-0.544709	-0.624127	-0.624127	-0.624127	-0.544709	-0.624127
ATCAGACTAACCGAGGATTAATAC	TRCN0000470516	5.74541	5.62344	5.90103	6.34498	7.94085	0.123828	TRMT10B	TRMT10B	1	0.155624	0.599569	0.277597	0.721542	2.19544	-5.62158	0.377597	0.49957	-1.71307
GGGACTCAGCTCGTGTAGACCTCG	TRCN0000472612	3.38655	3.04288	5.1407	0	0	0	TRMT1	TRMT1	2	1.75415	-3.38655	2.09782	-3.04288	-3.38655	-3.38655	-0.816202	-0.472525	-3.38655
TTCAACCAAATATGTAATTGTAGG	TRCN0000470734	2.86145	2.6497	0	2.27836	0	0	TRMT1	TRMT1	2	-2.86145	-0.583086	-2.6497	-0.371337	-2.86145	-2.86145	-1.72227	-1.51052	-2.86145
TTTTAGCCTGGCGAAAACTGCTGC	TRCN0000465214	5.68278	5.78733	4.65811	5.37545	8.70958	0.34354	TRIT1	TRIT1	1	-1.02467	-0.307333	-1.12921	-0.41188	3.0268	-5.33924	-0.666	-0.770547	-1.15622
ATCAAATACTGTTCGATAAACTTT	TRCN0000480684	5.92051	5.93526	7.04945	5.16222	2.12918	0.123828	TRIP6	TRIP6	2	1.12894	-0.758286	1.11419	-0.773034	-3.79133	-5.79668	0.185327	0.170579	-4.794
CATATAGATTAGAATAGCCACTTA	TRCN0000478494	6.72842	6.72008	7.22758	6.08247	7.97761	0.123828	TRIP6	TRIP6	2	0.499165	-0.645948	0.507498	-0.637615	1.24919	-6.60459	-0.0733918	-0.0650587	-2.6777
TCTCTGACGTCAGCACCCCTAAAA	TRCN0000480651	4.33636	4.23456	5.24233	5.45108	0.690266	0	TRIP4	TRIP4	1	0.905963	1.11472	1.00777	1.21652	-3.6461	-4.33636	1.01034	1.11214	-3.99123
TGACTTTTACCGTCATAATCGTCA	TRCN0000474761	3.8498	4.19123	5.28561	4.52664	0.595807	0	TRIP13	TRIP13	1	1.43581	0.676846	1.09438	0.335417	-3.25399	-3.8498	1.05633	0.714899	-3.5519
ACGGCTAGGTAGTTGTCCCGGGTC	TRCN0000478616	5.35546	5.375	5.06156	5.53854	0.778919	0	TRIP11	TRIP11	1	-0.293897	0.183082	-0.313439	0.163539	-4.57654	-5.35546	-0.0554078	-0.0749501	-4.966
TAGCCTCAAGTTGACACAAACGGG	TRCN0000471141	6.25351	6.373	6.02965	6.28097	8.12863	0.237862	TRIP10	TRIP10	1	-0.223857	0.0274581	-0.343345	-0.09203	1.87512	-6.01565	-0.0981995	-0.217688	-2.07027
GCTCAACCGGCCACTTATGTGACC	TRCN0000480031	6.53722	6.61598	7.8336	6.19905	3.1825	8.84338	TRIML2	TRIML2	1	1.29638	-0.338164	1.21762	-0.416926	-3.35471	2.30616	0.479107	0.400346	-0.524275
ATCTGAGTAAAGTTAGCATTATTG	TRCN0000474537	5.64303	5.63775	5.38049	4.95632	0	0	TRIML1	TRIML1	1	-0.262538	-0.686709	-0.257256	-0.681427	-5.64303	-5.64303	-0.474624	-0.469342	-5.64303
CGTACCCCGTACGAACCCTTGCAG	TRCN0000477907	5.10026	5.26866	4.66687	5.83078	0.494727	0.123828	TRIM9	TRIM9	1	-0.433387	0.730526	-0.60179	0.562122	-4.60553	-4.97643	0.14857	-0.0198336	-4.79098
GACCCCCTCAGCAAATCTAACTCG	TRCN0000481047	5.25679	5.2489	4.64044	4.92874	0.140469	0.237862	TRIM73	TRIM73	1	-0.616354	-0.328057	-0.608466	-0.320168	-5.11632	-5.01893	-0.472205	-0.464317	-5.06763
TGCCCGTGTTCTCCATCAGGTTTA	TRCN0000480719	3.07647	3.15856	3.87583	0	0.386028	0	Trim72	TRIM72	1	0.799363	-3.07647	0.717263	-3.15856	-2.69044	-3.07647	-1.13855	-1.22065	-2.88345
ATACACCGAAGCTAGGTACGCAAA	TRCN0000477088	4.3282	4.08382	0	3.48939	0	0	TRIM6-TRIM34	TRIM6-TRIM34	1	-4.3282	-0.83881	-4.08382	-0.594427	-4.3282	-4.3282	-2.58351	-2.33912	-4.3282
CTACTTTGACTGTACTCATTACCC	TRCN0000479430	6.23235	6.2492	6.58142	6.67927	5.78391	0	TRIM69	TRIM69	1	0.34907	0.446925	0.332212	0.430067	-0.448434	-6.23235	0.397997	0.381139	-3.34039
TATTCCGGTATATGCCCTTACGGC	TRCN0000468363	6.51087	6.56496	6.82727	6.59447	8.31713	7.78922	TRIM65	TRIM65	1	0.3164	0.0836025	0.262304	0.0295059	1.80626	1.27835	0.200001	0.145905	1.5423
CGATGTGTTATGACACGCTCTCTC	TRCN0000478010	5.87151	5.58456	6.09031	5.75898	1.50627	0.237862	TRIM62	TRIM62	2	0.218801	-0.112532	0.505748	0.174415	-4.36524	-5.63365	0.0531343	0.340081	-4.99944
GCAATATAATCTTAAGAACCGATA	TRCN0000472491	4.59291	4.173	4.12493	3.54859	0.140469	0	TRIM62	TRIM62	2	-0.467972	-1.04432	-0.0480653	-0.624413	-4.45244	-4.59291	-0.756146	-0.336239	-4.52267
CCCGGAAATAATAATTTCCCTTGC	TRCN0000476965	6.77232	6.89749	7.3036	6.63898	2.02429	0.123828	TRIM61	TRIM61	1	0.53128	-0.133332	0.40611	-0.258502	-4.74803	-6.64849	0.198974	0.0738038	-5.69826
TTAGGGGCCGGTGTACAACAAAAC	TRCN0000478369	6.15313	6.19022	5.41988	6.08122	7.35942	7.87983	TRIM60	TRIM60	1	-0.733254	-0.0719155	-0.770343	-0.109004	1.20629	1.7267	-0.402585	-0.439674	1.4665
ACGATACCACTCTATACAGACCAT	TRCN0000469426	5.27495	5.26989	3.85682	4.13111	1.01624	0	TRIM59	TRIM59	1	-1.41813	-1.14384	-1.41306	-1.13877	-4.25872	-5.27495	-1.28099	-1.27592	-4.76683
CAGTGGGAGGCAACCACGCAGACC	TRCN0000473514	6.29545	6.23923	3.68643	6.7269	0.595807	0	TRIM55	TRIM55	1	-2.60902	0.431445	-2.5528	0.48767	-5.69964	-6.29545	-1.08879	-1.03256	-5.99755
GAATTTGTCGACGTGCTTTGAGGA	TRCN0000480870	6.57521	6.58628	7.04148	6.41325	1.50627	0	TRIM52	TRIM52	1	0.466264	-0.161957	0.4552	-0.17302	-5.06894	-6.57521	0.152154	0.14109	-5.82208
TGTATGCGTTACCGACTAGGCAAG	TRCN0000480296	4.79592	4.44452	0	5.49782	0	0	TRIM51	TRIM51	1	-4.79592	0.701899	-4.44452	1.05331	-4.79592	-4.79592	-2.04701	-1.69561	-4.79592
GCAGATCCGACACGTTAAGGCGTT	TRCN0000476413	7.00001	6.83385	6.72721	5.97935	8.13441	0.237862	TRIM50	TRIM50	1	-0.272801	-1.02066	-0.106642	-0.8545	1.1344	-6.76215	-0.64673	-0.480571	-2.81387
AAAAAAGTTGCCCGATGAACTGAA	TRCN0000473045	4.13588	4.03851	2.88345	1.0415	0	0	TRIM5	TRIM5	1	-1.25243	-3.09438	-1.15507	-2.99702	-4.13588	-4.13588	-2.17341	-2.07604	-4.13588
TCCAAACTTGTCGCGCACACCGTT	TRCN0000476541	6.39306	6.52907	7.07229	6.6668	7.76956	0.442002	TRIM49C	TRIM49C	1	0.679223	0.273738	0.543215	0.137729	1.37649	-5.95106	0.476481	0.340472	-2.28728
CGAAGACGCCTACTTGGGTCTACC	TRCN0000479767	5.35947	5.54157	0.656657	5.77765	8.75058	0	TRIM49	TRIM49	1	-4.70281	0.418181	-4.88491	0.236084	3.39111	-5.35947	-2.14232	-2.32441	-0.984183
GGGAGGGCCCAAAGGTCCATTTTA	TRCN0000474512	5.53815	5.65286	5.19468	4.95769	0.140469	0.123828	TRIM48	TRIM48	1	-0.343465	-0.580458	-0.45818	-0.695174	-5.39768	-5.41432	-0.461962	-0.576677	-5.406
GTTTAAAAACTTCCCGTATGGTTC	TRCN0000469145	2.95981	2.80657	3.8062	3.44335	0.494727	0	TRIM44	TRIM44	1	0.846387	0.483536	0.999625	0.636774	-2.46508	-2.95981	0.664962	0.8182	-2.71245
ACGCTTACCGCACCAGTAAGAATT	TRCN0000465853	6.32395	6.45341	6.39307	6.10421	1.83049	7.75969	TRIM43	TRIM43	1	0.0691191	-0.219738	-0.0603474	-0.349205	-4.49345	1.43574	-0.0753095	-0.204776	-1.52886
AATTCTCTAGAACCCTGGCGGTCA	TRCN0000469957	3.9909	3.84485	1.29882	3.71286	0	0	TRIM42	TRIM42	1	-2.69208	-0.278044	-2.54603	-0.131991	-3.9909	-3.9909	-1.48506	-1.33901	-3.9909
AAGATGTGTTGCATGTTATGCTTC	TRCN0000467137	5.32092	5.26128	4.58608	5.05148	7.60955	0	TRIM41	TRIM41	2	-0.73484	-0.269441	-0.675205	-0.209805	2.28863	-5.32092	-0.50214	-0.442505	-1.51614
ATCGTACGGACCTGTGGTTACGGA	TRCN0000468387	6.85843	7.09782	6.12726	6.12441	1.39847	7.79505	Trim41	TRIM41	2	-0.731165	-0.734014	-0.970555	-0.973404	-5.45996	0.936622	-0.732589	-0.971979	-2.26167
AGTGAAAAATCGTGCTCGTGCGTG	TRCN0000478998	4.93139	4.83574	5.14541	5.84782	0.941385	0.123828	TRIM4	TRIM4	1	0.214012	0.916426	0.309668	1.01208	-3.99001	-4.80757	0.565219	0.660875	-4.39879
ACTGCTACCCACAGAAGCTTTACC	TRCN0000473810	6.4877	6.56596	5.84523	6.78305	1.08739	0.123828	TRIM39	TRIM39	2	-0.642467	0.295351	-0.720732	0.217086	-5.4003	-6.36387	-0.173558	-0.251823	-5.88209
GGCACTGGGCCTCTGGCTAGAACC	TRCN0000470388	4.5912	4.68585	3.6022	4.61929	7.29324	0	TRIM39	TRIM39	2	-0.989005	0.02809	-1.08366	-0.0665607	2.70203	-4.5912	-0.480457	-0.575108	-0.944584
TAGAACAAAGCACACACGATGAAC	TRCN0000473990	4.21768	4.27907	3.70355	4.26067	0	0	TRIM37	TRIM37	1	-0.514128	0.0429895	-0.575517	-0.0183999	-4.21768	-4.21768	-0.235569	-0.296958	-4.21768
TGTAAACACTATGACCAATGATTG	TRCN0000468621	7.30871	7.41501	6.68903	7.35615	8.04786	0.123828	TRIM35	TRIM35	1	-0.619674	0.0474431	-0.725975	-0.0588579	0.739154	-7.18488	-0.286115	-0.392416	-3.22286
ACAATTATCATTACTCACCGTGAG	TRCN0000466303	6.82402	7.07205	7.08418	7.65043	7.55881	9.03006	TRIM31	TRIM31	2	0.260168	0.826409	0.0121341	0.578375	0.734796	2.20604	0.543289	0.295254	1.47042
TTATTACCCTTTCAAATACTATGG	TRCN0000481612	5.1624	5.25882	3.79026	4.31495	0.386028	0	TRIM31	TRIM31	2	-1.37214	-0.847449	-1.46856	-0.943865	-4.77637	-5.1624	-1.1098	-1.20621	-4.96939
GCAATAACACATCTCCGTGCCCAC	TRCN0000479817	4.07134	3.95867	3.76193	4.47799	0.494727	0	TRIM3	TRIM3	1	-0.309405	0.406655	-0.196743	0.519317	-3.57661	-4.07134	0.0486251	0.161287	-3.82397
CAGCTATGAAGGTGAAAAGCCAGT	TRCN0000473196	6.48495	6.32191	6.498	6.0642	1.7884	8.05048	TRIM29	TRIM29	1	0.0130538	-0.420745	0.176087	-0.257712	-4.69654	1.56553	-0.203846	-0.0408125	-1.56551
TTATATCCACCTTTGTCACCCGGC	TRCN0000492072	3.47052	2.78616	4.0023	3.1408	0	0	TRIM28	TRIM28	2	0.531776	-0.329722	1.21614	0.354639	-3.47052	-3.47052	0.101027	0.785388	-3.47052
CGAAATGCCCATACAGCTCCCCCG	TRCN0000477454	3.70289	3.27057	0	3.01002	0	0	TRIM28	TRIM28	2	-3.70289	-0.692869	-3.27057	-0.260551	-3.70289	-3.70289	-2.19788	-1.76556	-3.70289
TTAACCAGTGAGCACCCGAGAAGC	TRCN0000479585	5.02903	4.9865	4.80615	6.02109	0.386028	0.237862	TRIM27	TRIM27	3	-0.222881	0.992061	-0.180343	1.0346	-4.64301	-4.79117	0.38459	0.427127	-4.71709
GGAAGGAGAACCCATCTACGTCAA	TRCN0000468796	5.83669	6.00831	5.04487	5.30531	0.862438	0.34354	TRIM27	TRIM27	3	-0.791827	-0.53138	-0.963444	-0.702997	-4.97426	-5.49315	-0.661603	-0.833221	-5.2337
GCTCTATGTGACAGACACCGAAGT	TRCN0000480808	4.86666	4.77142	3.78624	2.76375	0.690266	0	TRIM27	TRIM27	3	-1.08041	-2.10291	-0.985177	-2.00767	-4.17639	-4.86666	-1.59166	-1.49642	-4.52153
ACGCGTAAGGTGTACTAGAAAATC	TRCN0000489756	2.8213	2.78616	4.10252	4.85737	0	0	TRIM24	TRIM24	1	1.28121	2.03607	1.31636	2.07121	-2.8213	-2.8213	1.65864	1.69379	-2.8213
AAAGGGACAGCAATTTGGACTTCG	TRCN0000472193	4.82231	4.94105	4.9901	5.39775	0.140469	6.41354	TRIM21	TRIM21	1	0.167784	0.575439	0.0490423	0.456697	-4.68184	1.59123	0.371612	0.25287	-1.54531
ACCACCTGACCTTTTGCAACCCGA	TRCN0000471497	5.74618	5.63299	5.58259	5.44525	7.91663	0	TRIM2	TRIM2	1	-0.16359	-0.300924	-0.0504083	-0.187743	2.17046	-5.74618	-0.232257	-0.119075	-1.78786
CTTACAACGGGGCTGTTTGCACGA	TRCN0000480964	5.87921	5.88175	5.70773	5.25955	0.862438	0.123828	TRIM17	TRIM17	1	-0.171481	-0.619665	-0.174017	-0.622201	-5.01677	-5.75538	-0.395573	-0.398109	-5.38608
AATAGGTTAAACCGGCTGCTGCGC	TRCN0000476581	4.44414	4.72033	5.06156	5.16459	1.15521	0.123828	TRIM16L	TRIM16L	1	0.617428	0.720455	0.341231	0.444257	-3.28893	-4.32031	0.668941	0.392744	-3.80462
CCTTCCGTGGACGAAAAGTAGCCG	TRCN0000471452	5.85172	5.80181	5.26701	5.82256	0.494727	0	TRIM16	TRIM16	1	-0.584704	-0.0291559	-0.534792	0.0207558	-5.35699	-5.85172	-0.30693	-0.257018	-5.60435
AAATTAGTGCAGATTTTGTTATAC	TRCN0000475085	4.47588	4.49361	4.82974	4.62446	7.99216	0.123828	TRIM15	TRIM15	1	0.353858	0.148578	0.336133	0.130854	3.51628	-4.35205	0.251218	0.233493	-0.417886
TGCCGCCATCCGATTAAGTCCCAT	TRCN0000474045	6.30432	6.31836	5.88424	6.88991	0.862438	8.47461	TRIM13	TRIM13	1	-0.420083	0.585589	-0.434127	0.571544	-5.44188	2.17029	0.0827531	0.0687087	-1.63579
ATACCAGTTGTTGACACCGACACC	TRCN0000474265	5.35747	5.25139	6.19315	5.72329	1.28196	0	TRIM11	TRIM11	1	0.835682	0.365827	0.94176	0.471905	-4.07551	-5.35747	0.600754	0.706833	-4.71649
AACTGGTTGCTCAGGGGAGCTTCA	TRCN0000477889	6.18963	6.11855	5.9158	6.13652	1.21997	0	TRIM10	TRIM10	1	-0.273824	-0.0531054	-0.20275	0.0179692	-4.96965	-6.18963	-0.163465	-0.0923902	-5.57964
ATAACGAATATCACCCTCCGATAA	TRCN0000488409	4.34852	4.0866	3.78222	3.71286	0	0	TRIB3	TRIB3	5	-0.566299	-0.635664	-0.304383	-0.373749	-4.34852	-4.34852	-0.600982	-0.339066	-4.34852
ACCTGCAAGAAATATGTCATATAA	TRCN0000470262	5.21092	5.23391	4.00575	4.81882	0	0	TRIB3	TRIB3	5	-1.20517	-0.392103	-1.22816	-0.415089	-5.21092	-5.21092	-0.798638	-0.821624	-5.21092
CTCGTACTACTCAGTACTTACAAA	TRCN0000489005	4.53912	4.11416	3.89459	3.45112	0.595807	0.123828	TRIB3	TRIB3	5	-0.644532	-1.088	-0.219575	-0.663039	-3.94331	-4.41529	-0.866264	-0.441307	-4.1793
TTATTAATTAACCCCCCTTAACGA	TRCN0000487885	5.1474	4.91465	4.91307	3.53767	0.778919	0	TRIB3	TRIB3	5	-0.234338	-1.60973	-0.00158877	-1.37698	-4.36848	-5.1474	-0.922035	-0.689286	-4.75794
TCGTTGTAAATGTCTTCTATAGAT	TRCN0000468546	4.30967	4.54716	0	4.13111	0	0	TRIB3	TRIB3	5	-4.30967	-0.178557	-4.54716	-0.416047	-4.30967	-4.30967	-2.24411	-2.4816	-4.30967
GTATACCTCTGACCACTGATTAGC	TRCN0000470263	4.3465	3.8612	4.18713	0.0418022	0.140469	0	TRIB2	TRIB2	3	-0.159375	-4.3047	0.325923	-3.8194	-4.20603	-4.3465	-2.23204	-1.74674	-4.27627
TGCACACGGGTTATTCTTGGCGTG	TRCN0000488723	4.50514	4.00652	0	3.38364	0	0	TRIB2	TRIB2	3	-4.50514	-1.12149	-4.00652	-0.622873	-4.50514	-4.50514	-2.81331	-2.31469	-4.50514
GAAAACAGTATACCGCTGCCGACG	TRCN0000473109	5.18404	4.74522	0	4.59668	0	0	TRIB2	TRIB2	3	-5.18404	-0.58736	-4.74522	-0.148541	-5.18404	-5.18404	-2.8857	-2.44688	-5.18404
CGCATATGCGCGTTCTGGAAACTC	TRCN0000488534	4.76754	4.96092	5.45569	4.7209	6.46655	0	TRIB1	TRIB1	6	0.688154	-0.0466396	0.494767	-0.240027	1.69901	-4.76754	0.320757	0.12737	-1.53426
TACGAGAATAGGACACTCTTTGCA	TRCN0000471922	5.48591	4.8407	5.61914	4.48369	1.08739	7.67365	TRIB1	TRIB1	6	0.133229	-1.00222	0.778444	-0.357008	-4.39852	2.18774	-0.434497	0.210718	-1.10539
ATCTTCACTCTCATATGCCAGCGC	TRCN0000477062	3.88639	3.2558	0	3.76682	0	0	TRIB1	TRIB1	6	-3.88639	-0.119567	-3.2558	0.511024	-3.88639	-3.88639	-2.00298	-1.37239	-3.88639
GCAGCCACTATGCGGGCGGTCCAC	TRCN0000488542	5.46	5.44612	0	5.21913	0	0.123828	TRIB1	TRIB1	6	-5.46	-0.240876	-5.44612	-0.226999	-5.46	-5.33617	-2.85044	-2.83656	-5.39809
AGCGCATAGCGTGAGAGCTTAAAG	TRCN0000488776	3.68702	3.20544	0	0.0418022	0	0	TRIB1	TRIB1	6	-3.68702	-3.64522	-3.20544	-3.16364	-3.68702	-3.68702	-3.66612	-3.18454	-3.68702
TGGTTCCTCCGGCCTGCTTCATTC	TRCN0000488013	3.75252	2.83335	0.0544017	0	0	0	TRIB1	TRIB1	6	-3.69812	-3.75252	-2.77895	-2.83335	-3.75252	-3.75252	-3.72532	-2.80615	-3.75252
CTTGCACCTTCCACTATCTCTATC	TRCN0000478415	3.8181	3.95258	2.87591	3.35076	0.386028	0	TRIAP1	TRIAP1	1	-0.942184	-0.467335	-1.07667	-0.601818	-3.43207	-3.8181	-0.70476	-0.839243	-3.62508
CGCACAGCGTTGAAACACGAAACA	TRCN0000475816	6.92589	6.75464	7.10447	7.01356	1.94986	0.123828	TRHR	TRHR	3	0.178577	0.0876666	0.34983	0.25892	-4.97603	-6.80207	0.133122	0.304375	-5.88905
CCTAGTAAAGACAGGGTTTATGTG	TRCN0000489783	5.50504	5.06061	5.48817	5.26507	1.39847	0.34354	TRHR	TRHR	3	-0.016876	-0.239972	0.427559	0.204463	-4.10657	-5.1615	-0.128424	0.316011	-4.63404
AGCCCAGACCAAATCGGACTCCGC	TRCN0000488346	6.64996	6.17132	4.67991	6.54173	7.71372	0	TRHR	TRHR	3	-1.97006	-0.108237	-1.49142	0.370404	1.06376	-6.64996	-1.03915	-0.560507	-2.7931
GCTTAACCAACCCTCTTTTCAAAC	TRCN0000477129	3.92749	3.60564	4.33729	3.59846	0.778919	0	TRHDE	TRHDE	1	0.409809	-0.329026	0.731651	-0.00718341	-3.14857	-3.92749	0.0403914	0.362234	-3.53803
GGTAAGCCTCACCTTTTTAGTTCA	TRCN0000492070	6.44541	6.41681	7.2948	6.6945	6.10863	0.237862	TRH	TRH	1	0.849389	0.249096	0.877983	0.27769	-0.336774	-6.20754	0.549242	0.577837	-3.27216
TCCCTAAGTCGATGAAGGCTCGCA	TRCN0000473303	7.09566	7.09505	8.01835	6.91543	2.43225	6.25328	TREX1	TREX1	1	0.922685	-0.180234	0.923296	-0.179622	-4.66342	-0.842385	0.371226	0.371837	-2.7529
GGGGGCGTCATATAACAAACAATG	TRCN0000480669	7.98628	8.03585	8.29002	8.5204	9.36875	8.1756	TREML4	TREML4	1	0.303735	0.534113	0.254167	0.484545	1.38247	0.189315	0.418924	0.369356	0.78589
TCGACGAGCGGTACATTGAGGCTC	TRCN0000488264	5.89311	6.00242	6.47263	5.87554	0.862438	6.97034	TREML2	TREML2	3	0.579522	-0.0175715	0.470206	-0.126887	-5.03067	1.07723	0.280975	0.17166	-1.97672
TGTCTCGTCCCATTAAAGGTGTCG	TRCN0000488024	3.70604	3.55023	3.94585	3.03611	5.87723	0	TREML2	TREML2	3	0.239814	-0.669934	0.395626	-0.514122	2.17119	-3.70604	-0.21506	-0.0592478	-0.767427
ACACTTGCAACTCCCGAGTTCGGG	TRCN0000471792	5.95404	5.91346	4.96547	4.61411	6.6289	7.55353	TREML2	TREML2	3	-0.988579	-1.33994	-0.947997	-1.29936	0.674851	1.59948	-1.16426	-1.12368	1.13717
ATATCCCCTTAAAGCAAATGACTT	TRCN0000478575	5.91643	5.95597	6.7392	5.66263	1.21997	0.237862	TREML1	TREML1	1	0.822763	-0.253805	0.783229	-0.293339	-4.69646	-5.67857	0.284479	0.244945	-5.18751
TGGACTCTATGCCGTACTACTTGC	TRCN0000471196	7.16489	7.23875	7.87126	7.42045	8.48506	8.04999	TREM1	TREM1	1	0.706364	0.255556	0.632506	0.181698	1.32017	0.885099	0.48096	0.407102	1.10263
ACTGCCGGCGACGTACGGTTCCAG	TRCN0000481515	6.80245	6.83509	6.96765	6.82555	1.98755	8.32298	TRDN	TRDN	1	0.165199	0.0230969	0.132558	-0.00954352	-4.8149	1.52053	0.0941478	0.0615074	-1.64719
GCCCGCAAACCTTTGAGACGGGCG	TRCN0000477725	2.42189	2.8267	0	4.95359	0	0	TRDMT1	TRDMT1	1	-2.42189	2.5317	-2.8267	2.12689	-2.42189	-2.42189	0.054907	-0.349908	-2.42189
CATGTCGTGCGTGCCCTGTCCCAC	TRCN0000467926	4.7153	4.68218	3.28144	3.7946	0.268467	6.90063	TRAT1	TRAT1	1	-1.43386	-0.920701	-1.40074	-0.887579	-4.44683	2.18533	-1.17728	-1.14416	-1.13075
TTGCTATCCGGCCTCTAAAATGGG	TRCN0000469077	2.94921	2.66468	4.32904	0.912242	0.595807	0	TRAPPC8	TRAPPC8	1	1.37984	-2.03696	1.66436	-1.75244	-2.3534	-2.94921	-0.328564	-0.044041	-2.6513
CGCTTCAGCCCCCTCAGAATTATC	TRCN0000480213	5.24492	5.34508	0.157412	4.3064	0.140469	0	TRAPPC6B	TRAPPC6B	1	-5.08751	-0.938518	-5.18767	-1.03868	-5.10445	-5.24492	-3.01301	-3.11317	-5.17469
AAGGTAACACGGACACAATTTAGA	TRCN0000471895	4.73241	4.75751	3.10581	4.35488	0.268467	0	TRAPPC5	TRAPPC5	1	-1.62659	-0.377524	-1.65169	-0.402626	-4.46394	-4.73241	-1.00206	-1.02716	-4.59817
TTCGGCCATTGGACGTGCAAAACG	TRCN0000474517	6.57909	6.58971	7.10608	6.64408	1.60657	0	TRAPPC2L	TRAPPC2L	1	0.526996	0.0649961	0.516366	0.0543666	-4.97252	-6.57909	0.295996	0.285366	-5.7758
GCTGGTTCCAAGATTCGAACTATC	TRCN0000480983	7.40157	7.4958	7.96454	7.34524	8.74233	0.237862	TRAPPC2	TRAPPC2	1	0.562972	-0.0563354	0.468744	-0.150563	1.34076	-7.16371	0.253318	0.159091	-2.91147
GGCAGTGCACAACGAATTTGCACA	TRCN0000478019	6.61517	6.79436	7.26951	7.15865	1.50627	0.123828	TRAPPC13	TRAPPC13	2	0.654337	0.543483	0.475143	0.364289	-5.1089	-6.49134	0.59891	0.419716	-5.80012
ATCTAAATGTCAATTAGACAACCG	TRCN0000469574	5.85385	6.03379	6.26844	6.16458	8.45552	0.237862	TRAPPC13	TRAPPC13	2	0.414585	0.310731	0.234649	0.130794	2.60167	-5.61599	0.362658	0.182721	-1.50716
GACTACTTTGTCCTTGACACGCTG	TRCN0000467963	1.3439	1.01132	2.80629	0	0.140469	0	TRAPPC12	TRAPPC12	1	1.46239	-1.3439	1.79497	-1.01132	-1.20343	-1.3439	0.0592416	0.391826	-1.27367
ATCTTAGACCGACATAGCGTTTGA	TRCN0000472419	5.7667	5.71177	5.58374	5.75662	7.58748	6.78345	TRAPPC10	TRAPPC10	1	-0.182961	-0.0100785	-0.12803	0.0448522	1.82077	1.01675	-0.0965197	-0.0415891	1.41876
TTCTCTCCTCTATCCTATCATCCT	TRCN0000491709	6.18737	6.27568	6.22833	6.13953	7.94205	0.123828	TRAPPC1	TRAPPC1	1	0.0409566	-0.04784	-0.0473523	-0.136149	1.75468	-6.06354	-0.00344173	-0.0917506	-2.15443
ATTTCAGTCGATCTCTCTACCCTC	TRCN0000488380	5.30333	5.10524	6.23423	5.36519	1.50627	7.19168	TRAP1	TRAP1	2	0.9309	0.0618613	1.129	0.259956	-3.79706	1.88835	0.496381	0.694476	-0.95436
GAACATGTTCCCGTTTCGAATCAC	TRCN0000478303	4.70745	4.71494	4.59528	4.86903	0.386028	0	TRAP1	TRAP1	2	-0.112171	0.161578	-0.119662	0.154088	-4.32143	-4.70745	0.0247037	0.017213	-4.51444
AACTCGCACTAACCGATCACACTA	TRCN0000479530	4.45355	4.33401	4.40166	4.07936	0.595807	7.13944	TRAM2	TRAM2	1	-0.0518846	-0.374183	0.0676507	-0.254647	-3.85774	2.6859	-0.213034	-0.0934984	-0.58592
TTTCAAGGATACTTACTATTGCAC	TRCN0000480667	6.25405	6.26527	6.26628	6.17284	5.63155	0	TRAM1L1	TRAM1L1	1	0.0122291	-0.0812123	0.00100579	-0.0924356	-0.622503	-6.25405	-0.0344916	-0.0457149	-3.43828
CGCTTCGCCCCGGCTCTCTCGGCT	TRCN0000472143	4.98299	5.10524	6.07805	5.76211	1.34139	0	TRAM1	TRAM1	1	1.09506	0.779115	0.972815	0.656869	-3.6416	-4.98299	0.937088	0.814842	-4.3123
ACGGCAACGGTGATGGCTCCCGGC	TRCN0000474204	4.53912	4.2815	4.24382	4.52296	7.97761	0	TRAK2	TRAK2	1	-0.295296	-0.0161604	-0.0376774	0.241458	3.43848	-4.53912	-0.155728	0.101891	-0.550318
CTTCTCATCTAATATCCCAATAAC	TRCN0000479369	4.81211	4.26684	0.0544017	5.09059	0	7.09757	TRAK1	TRAK1	1	-4.75771	0.278483	-4.21244	0.823748	-4.81211	2.28547	-2.23961	-1.69435	-1.26332
TTCCTTTTAAACTTCACAAGGGCC	TRCN0000471083	5.25787	5.15783	4.64266	5.16222	0	0	TRAIP	TRAIP	1	-0.615207	-0.095644	-0.515166	0.00439739	-5.25787	-5.25787	-0.355426	-0.255384	-5.25787
GTTCTCGCCGCTTACTCTCCGAAG	TRCN0000469645	4.15677	4.20154	3.69073	3.12143	0.494727	0	TRAFD1	TRAFD1	1	-0.46604	-1.03534	-0.510814	-1.08011	-3.66204	-4.15677	-0.750688	-0.795461	-3.90941
TCTTCATCCAGTACGCGATGTGTT	TRCN0000468080	1.19028	1.12405	0	0	0	0	TRAF6	TRAF6	1	-1.19028	-1.19028	-1.12405	-1.12405	-1.19028	-1.19028	-1.19028	-1.12405	-1.19028
ACCTGATAGGCCCAGGGAGGCCAG	TRCN0000476890	4.45916	4.74874	4.41472	4.77612	0.386028	7.67491	TRAF5	TRAF5	1	-0.0444455	0.316955	-0.334027	0.0273731	-4.07313	3.21575	0.136255	-0.153327	-0.428691
AATAACTAACTGTCGACATAGGAC	TRCN0000469183	4.45355	4.45964	5.35769	4.76368	5.65223	0.123828	TRAF4	TRAF4	1	0.904144	0.310134	0.898054	0.304045	1.19868	-4.32972	0.607139	0.601049	-1.56552
GTCAACTCATTAAACTGCACCAAA	TRCN0000475916	6.6	6.53775	6.12964	6.44183	1.28196	7.24123	TRAF3IP3	TRAF3IP3	1	-0.470357	-0.158163	-0.408108	-0.0959141	-5.31804	0.641234	-0.31426	-0.252011	-2.3384
AGGTGTCGGCCGTTAGCTATAACC	TRCN0000477300	4.9488	4.64865	4.68638	2.12151	10.0655	8.05243	TRAF3IP2	TRAF3IP2	1	-0.262419	-2.82729	0.0377349	-2.52714	5.11675	3.10363	-1.54486	-1.2447	4.11019
TAGGTATCGCTAGCTGATTAAACG	TRCN0000489540	4.32	4.20154	0	4.80826	0	0	TRAF3IP1	TRAF3IP1	2	-4.32	0.488267	-4.20154	0.606721	-4.32	-4.32	-1.91586	-1.79741	-4.32
TCAAGATTATCAAACTAGGGCTAT	TRCN0000471623	4.60984	4.51857	0.106826	3.72894	0	0	TRAF3IP1	TRAF3IP1	2	-4.50301	-0.880899	-4.41174	-0.789632	-4.60984	-4.60984	-2.69196	-2.60069	-4.60984
ACAACCACCACATGATTTTCTTCC	TRCN0000476352	4.35857	4.35726	0	3.38364	0	0	TRAF3	TRAF3	1	-4.35857	-0.974929	-4.35726	-0.973618	-4.35857	-4.35857	-2.66675	-2.66544	-4.35857
CTCCTAACGACTTCTATATGAGAT	TRCN0000469099	5.04032	5.04208	0.106826	3.99941	0	0	TRAF2	TRAF2	1	-4.93349	-1.04091	-4.93525	-1.04267	-5.04032	-5.04032	-2.9872	-2.98896	-5.04032
TAGATGCTTGAATGCCCGGACTTC	TRCN0000474794	6.01569	5.98387	4.46076	5.2031	0.140469	0.123828	TRAF1	TRAF1	1	-1.55493	-0.812596	-1.52311	-0.780775	-5.87522	-5.89186	-1.18376	-1.15194	-5.88354
TAATGAGTTTGACGAACTTCATAA	TRCN0000481519	5.33728	5.1311	5.21273	5.11772	0.494727	0	TRABD	TRABD	1	-0.124544	-0.219558	0.0816361	-0.013378	-4.84255	-5.33728	-0.172051	0.0341291	-5.08991
TGTCGACCGAAGAGTGCGGCATTG	TRCN0000472178	5.76368	5.96053	5.27991	4.34239	0.595807	0.123828	TRA2A	TRA2A	1	-0.483767	-1.42129	-0.680614	-1.61814	-5.16787	-5.63985	-0.952528	-1.14938	-5.40386
CTACGGCGTTGACTTCCGCTCAAC	TRCN0000479138	3.4926	3.46718	3.59763	0.466952	0.494727	0	TPX2	TPX2	1	0.105029	-3.02564	0.130449	-3.00022	-2.99787	-3.4926	-1.46031	-1.43489	-3.24523
CCCCATGTCTGGCCCGTCAAGACC	TRCN0000476938	4.62824	4.71854	5.05157	3.86615	0.595807	0	TPTE2	TPTE2	1	0.423333	-0.762088	0.33303	-0.852392	-4.03243	-4.62824	-0.169377	-0.259681	-4.33033
GATCGGCAATGGGTTACCACTCTT	TRCN0000469834	5.92458	5.95063	5.82386	6.03086	6.96985	0.123828	TPT1	TPT1	3	-0.100718	0.106283	-0.126769	0.0802325	1.04527	-5.80075	0.00278256	-0.0232681	-2.37774
CCCACATTCCCGCCAATCTACTTC	TRCN0000471461	7.42281	7.49423	6.65917	7.25371	8.65719	8.01293	TPT1	TPT1	3	-0.763632	-0.169097	-0.835053	-0.240518	1.23438	0.590125	-0.466364	-0.537786	0.912254
TAGATTATCCAGACTGTTTACCTG	TRCN0000472715	6.63101	6.60388	5.29553	6.72208	8.26916	0.237862	TPT1	TPT1	3	-1.33549	0.0910698	-1.30835	0.118206	1.63814	-6.39315	-0.622209	-0.595073	-2.3775
AACTGGCGCCCGTTTGTGTACGTG	TRCN0000478977	6.18681	6.24796	7.01557	5.58964	1.94986	0.123828	TPST2	TPST2	2	0.828764	-0.597168	0.767612	-0.65832	-4.23695	-6.06298	0.115798	0.0546459	-5.14996
TGGTCGCCCGGCTGGACGACAAAG	TRCN0000471073	5.71052	5.82784	5.02797	6.22253	1.50627	0.123828	TPST2	TPST2	2	-0.682542	0.512013	-0.799865	0.39469	-4.20425	-5.58669	-0.0852645	-0.202587	-4.89547
GCCGCAAAGCACGGCGATCTAAAC	TRCN0000472880	5.2675	5.50976	4.77004	5.52295	0	0.123828	TPST1	TPST1	1	-0.497468	0.255443	-0.739723	0.0131879	-5.2675	-5.14367	-0.121012	-0.363268	-5.20559
CTATACGCAGTCCCGATGCGGACT	TRCN0000475713	5.44215	5.01016	5.22316	4.43157	1.08739	0	TPRX1	TPRX1	1	-0.21899	-1.01058	0.213	-0.578587	-4.35476	-5.44215	-0.614784	-0.182793	-4.89845
TTTTCCCAACGATACACAACACTC	TRCN0000477560	6.83917	6.94353	5.67446	7.34393	8.81653	7.62862	TPRN	TPRN	1	-1.16471	0.504759	-1.26907	0.4004	1.97735	0.789452	-0.329974	-0.434333	1.3834
ATAGCTATCTCCCGGGACGTGTCA	TRCN0000471310	7.2161	7.39071	7.36676	7.3577	6.42079	0	TPRKB	TPRKB	1	0.150664	0.141602	-0.023942	-0.033004	-0.795312	-7.2161	0.146133	-0.028473	-4.00571
TATTGAGACGTACTTCTGCAGCAA	TRCN0000478059	5.50323	5.20473	5.38448	6.01389	1.08739	0.237862	TPRG1L	TPRG1L	1	-0.118751	0.510662	0.179755	0.809168	-4.41584	-5.26537	0.195955	0.494461	-4.8406
ACGCATTTCTACACACGGAAAATG	TRCN0000478117	6.62353	6.8222	6.78013	6.16044	1.55729	6.57006	TPRG1	TPRG1	1	0.156595	-0.463093	-0.0420766	-0.661765	-5.06624	-0.0534701	-0.153249	-0.351921	-2.55985
CAATTCCTTCTCTTTTTATTAAAC	TRCN0000489032	6.85239	6.91835	7.46919	6.87842	2.16252	8.75186	TPRA1	TPRA1	5	0.616793	0.0260258	0.550836	-0.0399308	-4.68987	1.89947	0.321409	0.255453	-1.3952
ATACAAAATGAATTCATGAAGAAA	TRCN0000488756	6.1427	5.73415	6.46072	6.27933	1.55729	0.237862	TPRA1	TPRA1	5	0.318022	0.136632	0.726573	0.545183	-4.58541	-5.90484	0.227327	0.635878	-5.24512
ATCCCCTAACAAGTTCCGCCGTGA	TRCN0000489091	5.79066	5.88335	6.04148	5.43744	0.778919	5.82414	TPRA1	TPRA1	5	0.250824	-0.353217	0.158136	-0.445906	-5.01174	0.0334774	-0.0511965	-0.143885	-2.48913
AACACATGTGGTTGTTCGATACAC	TRCN0000491794	4.01652	3.8838	4.01264	3.56301	0.494727	0	TPRA1	TPRA1	5	-0.00388375	-0.453508	0.128842	-0.320783	-3.52179	-4.01652	-0.228696	-0.0959705	-3.76916
CTCGTGACATGCTAATCGGTAGAC	TRCN0000469128	7.35689	7.36857	6.20747	7.86265	1.7884	9.16208	TPRA1	TPRA1	5	-1.14942	0.505759	-1.16109	0.494083	-5.56849	1.80519	-0.321828	-0.333504	-1.88165
GGCCATTTCGCTCCCTAATCACCC	TRCN0000469003	5.77873	5.73681	7.31722	3.54859	2.12918	0	TPR	TPR	1	1.53849	-2.23015	1.58041	-2.18822	-3.64955	-5.77873	-0.34583	-0.303907	-4.71414
TTGCAATATTGAAAAATTATCTTT	TRCN0000478386	7.51647	7.32766	6.67499	6.5728	2.06011	0.34354	TPPP3	TPPP3	1	-0.841472	-0.943666	-0.652663	-0.754856	-5.45636	-7.17293	-0.892569	-0.70376	-6.31464
GTATTCCCTCTTTAGCACTTCGGT	TRCN0000479094	6.63267	6.69885	6.41662	6.73289	6.90608	0.123828	TPPP2	TPPP2	1	-0.21605	0.100219	-0.282232	0.0340366	0.273406	-6.50884	-0.0579157	-0.124098	-3.11772
GTATGCACGTCATATTAGGGCATC	TRCN0000480009	7.26582	7.36999	8.26572	7.90874	3.0101	0.442002	TPPP	TPPP	2	0.999905	0.642917	0.89573	0.538742	-4.25572	-6.82382	0.821411	0.717236	-5.53977
TTCTCGCGTGCGAAAACGCTCCAA	TRCN0000473628	5.76217	5.82284	4.39377	6.20481	6.2549	0.123828	TPPP	TPPP	2	-1.3684	0.442646	-1.42907	0.381977	0.492733	-5.63834	-0.462875	-0.523545	-2.5728
GTCTACCCTCTACGCCCCATACAC	TRCN0000474567	2.93315	2.88546	0	0.0418022	0	0	TPP2	TPP2	1	-2.93315	-2.89135	-2.88546	-2.84366	-2.93315	-2.93315	-2.91225	-2.86456	-2.93315
GCCAACCATGCCTCGCACACACCA	TRCN0000470587	3.82971	3.76016	4.7309	5.0968	8.53245	6.33563	TPP1	TPP1	1	0.901198	1.2671	0.970742	1.33664	4.70274	2.50593	1.08415	1.15369	3.60433
CTGAATGCACCTTAAGTAGGCCTT	TRCN0000468704	7.12334	7.17443	7.52654	7.03603	8.67751	0.442002	TPO	TPO	2	0.403196	-0.0873091	0.35211	-0.138395	1.55417	-6.68134	0.157943	0.106858	-2.56359
TCGTACTTAATCTAGTTCGGGTTA	TRCN0000488822	2.78001	2.06292	0	0	0	0	TPO	TPO	2	-2.78001	-2.78001	-2.06292	-2.06292	-2.78001	-2.78001	-2.78001	-2.06292	-2.78001
ATGCCCAGAACTTGCATGTCAAAG	TRCN0000465633	2.34308	2.07419	2.66483	2.20666	0.268467	0	TPMT	TPMT	2	0.321758	-0.13641	0.590642	0.132473	-2.07461	-2.34308	0.0926737	0.361557	-2.20884
GCTCGGGCCTAAACTGCCCCCTAG	TRCN0000472602	5.44781	5.56072	3.62034	3.95361	0	6.66103	TPMT	TPMT	2	-1.82747	-1.4942	-1.94038	-1.60712	-5.44781	1.21322	-1.66084	-1.77375	-2.1173
CATATTTCATTGTGAGTACTTCCA	TRCN0000481222	6.39209	6.34419	7.59179	6.29886	2.45932	0	TPM4	TPM4	2	1.19971	-0.0932293	1.2476	-0.0453391	-3.93276	-6.39209	0.553239	0.601129	-5.16242
GACAAATATCTGATGACTGGAATG	TRCN0000491424	0	0	0	0	0	0	TPM4	TPM4	2	0	0	0	0	0	0	0	0	0
TTGCCATGATGAACCCCCTTACCA	TRCN0000467014	4.80477	4.80901	6.06155	5.02306	8.38004	0.123828	TPM3	TPM3P9	4	1.25677	0.218289	1.25254	0.214056	3.57526	-4.68095	0.73753	0.733297	-0.552842
TCGGGCATGCTATAACTGGACCTG	TRCN0000474312	7.19886	7.05757	6.85675	6.44865	2.06011	8.22224	TPM3	TPM3	4	-0.342113	-0.750212	-0.200828	-0.608926	-5.13875	1.02338	-0.546162	-0.404877	-2.05769
CAACCCTTACTTATGAATACCCCC	TRCN0000473724	6.90855	6.98256	6.07147	6.46458	0.595807	0.237862	TPM3	TPM3	4	-0.837078	-0.443967	-0.911084	-0.517972	-6.31274	-6.67069	-0.640523	-0.714528	-6.49172
ACAATCCGGTTACCCTTTTAGTAG	TRCN0000466488	3.27209	3.52991	0	3.63988	0	0	TPM3	TPM3	4	-3.27209	0.367788	-3.52991	0.10997	-3.27209	-3.27209	-1.45215	-1.70997	-3.27209
CAAACTCGTCTCTACCATCGTAAC	TRCN0000492218	6.64628	6.45125	7.09233	5.60802	1.70035	0.123828	TPM1	TPM1	2	0.446058	-1.03826	0.641078	-0.843236	-4.94593	-6.52245	-0.2961	-0.101079	-5.73419
GATCAAGGGTCTCTCCCCTACTAG	TRCN0000481549	6.24486	6.22286	5.0599	6.21284	0.778919	0	TPM1	TPM1	2	-1.18496	-0.032024	-1.16296	-0.0100235	-5.46595	-6.24486	-0.608493	-0.586492	-5.85541
ATTGATGTCTGGGAAGTCTCCCAC	TRCN0000489639	4.90968	4.87815	5.8219	5.71927	0.386028	0.123828	TPK1	TPK1	5	0.912217	0.809593	0.943749	0.841125	-4.52365	-4.78585	0.860905	0.892437	-4.65475
ATATTAAGTTAGTCCCACAAACCT	TRCN0000471369	5.59367	5.7839	5.41728	6.65338	6.5109	0	TPK1	TPK1	5	-0.176386	1.05971	-0.366615	0.869481	0.917234	-5.59367	0.441662	0.251433	-2.33822
TACGCAACGCCATGAATTACAAAA	TRCN0000491741	6.20475	6.39507	6.99007	6.28097	2.02429	8.51935	TPK1	TPK1	5	0.785317	0.0762172	0.594996	-0.114104	-4.18046	2.3146	0.430767	0.240446	-0.932934
CATTGGTCGATGTTTAGTACGTCG	TRCN0000480139	5.16698	5.39873	5.78014	4.62446	1.55729	0	TPK1	TPK1	5	0.613153	-0.542524	0.381408	-0.774268	-3.60969	-5.16698	0.0353146	-0.19643	-4.38834
CAACATTATCCATTCCACCATCGT	TRCN0000470689	5.8135	6.01125	6.24158	5.41475	0.140469	0.123828	TPK1	TPK1	5	0.428083	-0.398741	0.230333	-0.596491	-5.67303	-5.68967	0.0146709	-0.183079	-5.68135
GCCCATCTCTAATTTGCTTACGCG	TRCN0000478043	6.64669	6.73258	7.2863	5.46171	2.28866	0	TPH2	TPH2	2	0.639611	-1.18498	0.553713	-1.27088	-4.35803	-6.64669	-0.272684	-0.358582	-5.50236
GCCAAAGGGTCAGTCTTAGTGCCA	TRCN0000469246	1.37593	1.70525	0.38673	0.0418022	8.06724	0	TPH2	TPH2	2	-0.989197	-1.33412	-1.31852	-1.66345	6.69132	-1.37593	-1.16166	-1.49099	2.65769
CCAACAACGACGCTCCTGAGAGAC	TRCN0000478856	7.05761	7.11667	7.41856	7.50133	2.06011	8.44672	TPH1	TPH1	1	0.360954	0.443723	0.301886	0.384655	-4.9975	1.38912	0.402339	0.343271	-1.80419
ACCGTAATGGAGCAGTCTCGGGCT	TRCN0000478487	5.82514	6.01125	4.73507	6.52616	0.268467	7.78688	TPGS2	TPGS2	2	-1.09007	0.701023	-1.27617	0.514919	-5.55667	1.96173	-0.194523	-0.380627	-1.79747
TGCCCATAAGCTCCTTCCTCATGC	TRCN0000471605	6.69032	6.65403	6.65147	5.99606	1.83049	0	TPGS2	TPGS2	2	-0.0388467	-0.694259	-0.00255241	-0.657965	-4.85983	-6.69032	-0.366553	-0.330258	-5.77507
GCCGAGATTTATCTGATCGGGAAA	TRCN0000467071	6.41105	6.51156	5.62926	7.09617	7.7621	0	TPD52L3	TPD52L3	4	-0.781789	0.685123	-0.882306	0.584605	1.35106	-6.41105	-0.0483331	-0.148851	-2.52999
AGCCTTGACTCTGACCTGCCCCTT	TRCN0000470244	6.20586	6.21206	6.28843	5.37033	1.39847	0	TPD52L3	TPD52L3	4	0.0825698	-0.835535	0.0763697	-0.841735	-4.8074	-6.20586	-0.376483	-0.382683	-5.50663
ACCTTCCGGTACCTGAATCAGCCG	TRCN0000466786	4.82231	4.98202	3.26423	3.5773	5.22519	0	TPD52L3	TPD52L3	4	-1.55808	-1.24502	-1.71779	-1.40472	0.402877	-4.82231	-1.40155	-1.56125	-2.20972
CATTCGTATTCTATAAACTACAGT	TRCN0000487780	4.86807	5.16838	0.0544017	5.48367	0	0.123828	TPD52L3	TPD52L3	4	-4.81366	0.615608	-5.11398	0.315294	-4.86807	-4.74424	-2.09903	-2.39934	-4.80615
ACACTAGGGGAACCTCTCCGGAAC	TRCN0000473459	1.98651	2.08537	4.67774	0	0	0	TPD52L2	TPD52L2	1	2.69123	-1.98651	2.59237	-2.08537	-1.98651	-1.98651	0.352356	0.253497	-1.98651
GATCTATAGATACCTGTTGATCTT	TRCN0000468399	6.45902	6.60096	5.40425	6.91929	1.01624	0	TPD52L1	TPD52L1	1	-1.05477	0.460271	-1.19671	0.318332	-5.44278	-6.45902	-0.297248	-0.439188	-5.9509
CTATCCAACCGCCATGACGAGAGT	TRCN0000478943	6.24215	6.30408	5.5964	5.80749	6.84707	6.63134	TPD52	TPD52	1	-0.64575	-0.434658	-0.707674	-0.496583	0.604918	0.389186	-0.540204	-0.602128	0.497052
TTAGTAACGGGGGTCCGAAAAGAA	TRCN0000480853	4.56886	4.45749	3.97082	5.35175	0	0	TPCN2	TPCN2	1	-0.598045	0.78289	-0.486666	0.894269	-4.56886	-4.56886	0.0924227	0.203801	-4.56886
TAACCAACGCGGCAACTAACCGGT	TRCN0000477947	5.29603	5.09421	4.76188	5.45978	0.941385	9.08108	TPCN1	TPCN1	1	-0.534143	0.163752	-0.332324	0.365572	-4.35464	3.78506	-0.185195	0.016624	-0.284794
GCCCATCCTCGGCGTTCCCGCGGA	TRCN0000479760	6.44494	6.01125	6.29268	6.38003	2.06011	3.70148	TPBG	TPBG	1	-0.152252	-0.0649052	0.281438	0.368785	-4.38483	-2.74346	-0.108578	0.325112	-3.56414
GTGTTCCCCGCGGTCTGGCGAACG	TRCN0000476571	6.58894	6.72188	7.3245	6.73209	2.06011	0.34354	TP73-AS1	TP73-AS1	1	0.735561	0.143154	0.602624	0.0102168	-4.52883	-6.2454	0.439358	0.30642	-5.38712
AACATCTGGGTTTGGCACAAAACC	TRCN0000469889	4.62491	4.60658	4.75369	4.32768	0.690266	7.3874	TP73	TP73	1	0.12878	-0.297227	0.147111	-0.278896	-3.93464	2.76249	-0.0842234	-0.0658923	-0.586076
GTGCTGAACACCGTCGATATCCGG	TRCN0000470450	3.8181	2.8267	0	2.40388	0	0	TP63	TP63	1	-3.8181	-1.41422	-2.8267	-0.422822	-3.8181	-3.8181	-2.61616	-1.62476	-3.8181
CCCTGAATTTGTATCCCTACGACA	TRCN0000473782	6.36392	5.4396	3.96373	4.88921	7.09814	0	TP53TG5	TP53TG5	1	-2.40019	-1.47471	-1.47587	-0.550395	0.734223	-6.36392	-1.93745	-1.01313	-2.81485
GAACTAGGTTACTACAGTATCGAC	TRCN0000492282	0	0	0	0	0	0	TP53TG3	TP53TG3	1	0	0	0	0	0	0	0	0	0
TTCCCGACATTAGTATCGTGTCTG	TRCN0000488376	4.63156	4.80394	5.76186	4.35902	0	5.61844	TP53RK	TP53RK	3	1.13031	-0.272534	0.957923	-0.444917	-4.63156	0.986889	0.428886	0.256503	-1.82233
ACACGAGGAATACCCCCTTCCCCC	TRCN0000480197	1.55444	1.2684	0	0	0	0	TP53RK	TP53RK	3	-1.55444	-1.55444	-1.2684	-1.2684	-1.55444	-1.55444	-1.55444	-1.2684	-1.55444
GTGGACCTAGCCGGTGAGCTGCGC	TRCN0000469981	5.10385	5.16047	2.44829	3.72574	0.386028	0	TP53RK	TP53RK	3	-2.65556	-1.37811	-2.71218	-1.43474	-4.71782	-5.10385	-2.01683	-2.07346	-4.91083
ATGCTTCCGGATTATGGTACCGTC	TRCN0000479500	6.82075	6.86703	6.91533	7.06356	8.49245	0.123828	TP53INP1	TP53INP1	1	0.0945851	0.242815	0.0483006	0.196531	1.6717	-6.69692	0.1687	0.122416	-2.51261
GCTGCCCTGCGGATGCATCATGTC	TRCN0000466891	6.71713	6.86419	6.94982	7.44548	6.87499	8.38965	TP53I11	TP53I11	2	0.232693	0.728353	0.0856299	0.58129	0.15786	1.67252	0.480523	0.33346	0.91519
GTCCTACGTCACATCGTTTAAACG	TRCN0000488929	6.14792	6.18763	6.94848	6.09058	1.7884	8.00691	TP53I11	TP53I11	2	0.800555	-0.0573424	0.760851	-0.0970464	-4.35952	1.85899	0.371606	0.331902	-1.25027
GACTCGCTTAACAACAAAGGAATC	TRCN0000492340	5.35446	5.11072	5.52234	4.69493	0.140469	0.123828	TP53BP2	TP53BP2	2	0.167886	-0.659527	0.411623	-0.41579	-5.21399	-5.23063	-0.24582	-0.00208332	-5.22231
CCCGCACGCAAACTACATTCGTCA	TRCN0000488733	4.67886	4.31514	0	4.88778	0	0	TP53BP2	TP53BP2	2	-4.67886	0.208921	-4.31514	0.57264	-4.67886	-4.67886	-2.23497	-1.87125	-4.67886
CCCGCTAGCACTCTAGGATCTGGA	TRCN0000465716	7.59892	7.69349	8.01471	7.76405	8.56709	8.11439	TP53BP1	TP53BP1	1	0.415795	0.165134	0.321217	0.0705572	0.968176	0.515479	0.290464	0.195887	0.741828
TCATCAGCGCGCATCTGGCAGTGC	TRCN0000470204	5.8701	5.84356	4.90569	6.78805	0.941385	0.237862	TP53AIP1	TP53AIP1	1	-0.964418	0.917942	-0.937879	0.944482	-4.92872	-5.63224	-0.0232377	0.00330158	-5.28048
TAATTATCACGCACCGCGGGCCAA	TRCN0000471908	5.85882	5.66502	3.90942	5.90627	0.778919	0	TP53	TP53	1	-1.94939	0.0474546	-1.7556	0.241248	-5.0799	-5.85882	-0.95097	-0.757177	-5.46936
CTAAAAGCTTGAGACCCAGTTATG	TRCN0000468555	5.97249	5.81949	1.50821	5.44622	8.44752	0.237862	TOX4	TOX4	1	-4.46428	-0.526265	-4.31129	-0.373267	2.47503	-5.73463	-2.49527	-2.34228	-1.6298
ATTATAAGGAATGTCTACAAAAGG	TRCN0000473000	4.52847	4.43581	4.71621	4.47418	0.595807	0	TOX2	TOX2	1	0.18774	-0.054296	0.280407	0.0383713	-3.93267	-4.52847	0.066722	0.159389	-4.23057
TAGCCGCCGTTACGCCTATTCTCA	TRCN0000469233	5.52927	5.21876	4.24675	4.85004	1.39847	0	TOX	TOX	1	-1.28253	-0.679235	-0.972009	-0.368718	-4.13081	-5.52927	-0.980881	-0.670364	-4.83004
TGCCTCATTGGCAACCATAACCAC	TRCN0000478480	6.36192	6.29628	6.77355	6.57814	1.7884	0	TOR3A	TOR3A	2	0.411632	0.216217	0.477274	0.28186	-4.57352	-6.36192	0.313925	0.379567	-5.46772
ATATGATTCTCGTACTTTACATCG	TRCN0000470942	4.78553	4.94873	3.86064	4.16224	0.268467	0	TOR3A	TOR3A	2	-0.924887	-0.623289	-1.08809	-0.786487	-4.51706	-4.78553	-0.774088	-0.937287	-4.6513
TAATGGAGTCGCCATGCTGGTTTA	TRCN0000468608	3.00659	3.27546	4.97959	3.73532	1.08739	0	TOR1B	TOR1B	1	1.973	0.728734	1.70413	0.459863	-1.91919	-3.00659	1.35087	1.082	-2.46289
ATTTCGAGACTACGAACTGGAAGT	TRCN0000472022	5.2009	5.22509	5.86724	5.51183	1.55729	0.123828	TOR1AIP2	TOR1AIP2	2	0.66634	0.310932	0.642152	0.286745	-3.64361	-5.07707	0.488636	0.464448	-4.36034
TCGTCAGTTTTATTACCGTTAAGC	TRCN0000468459	3.25066	2.98434	0	0.0418022	0	0	TOR1AIP2	TOR1AIP2	2	-3.25066	-3.20886	-2.98434	-2.94254	-3.25066	-3.25066	-3.22976	-2.96344	-3.25066
AACCTAAAGTATATAGCCCATGCG	TRCN0000478388	5.52035	5.63965	5.08462	6.23441	0.268467	0	TOR1AIP1	TOR1AIP1	1	-0.435726	0.714061	-0.555026	0.59476	-5.25188	-5.52035	0.139168	0.019867	-5.38611
GGTGCACCACTCAACTTCTGTCAG	TRCN0000467448	7.45502	7.59571	7.3671	7.70429	2.79312	8.24883	TOR1A	TOR1A	2	-0.0879185	0.249276	-0.22861	0.108585	-4.6619	0.793816	0.0806785	-0.0600125	-1.93404
ACCTCCCCCTTAATATCGTTATAG	TRCN0000469618	2.26827	2.20297	0	3.62277	0	0	TOR1A	TOR1A	2	-2.26827	1.3545	-2.20297	1.41979	-2.26827	-2.26827	-0.456883	-0.391592	-2.26827
GCTATTCCCCTTTACGTTGGTTAA	TRCN0000478228	0.19212	0	0	0	0	0	TOPBP1	TOPBP1	1	-0.19212	-0.19212	0	0	-0.19212	-0.19212	-0.19212	0	-0.19212
GCGTCGTGGCATAACCTCCCTACT	TRCN0000470171	4.55844	4.26192	0	4.86321	0	0.123828	TOP3B	TOP3B	1	-4.55844	0.304778	-4.26192	0.601291	-4.55844	-4.43461	-2.12683	-1.83032	-4.49652
TATCTTACGTCAATCTACCCATTC	TRCN0000478452	3.40994	2.75148	0	0	0	0	TONSL	TONSL	1	-3.40994	-3.40994	-2.75148	-2.75148	-3.40994	-3.40994	-3.40994	-2.75148	-3.40994
ATAATTTGGATTAACGGATTACTT	TRCN0000474057	4.27612	4.3246	3.11864	2.76375	0.268467	0	TOMM70A	TOMM70A	1	-1.15749	-1.51237	-1.20597	-1.56086	-4.00766	-4.27612	-1.33493	-1.38341	-4.14189
CTGACGCGCGGGAAAGGTCGAAAC	TRCN0000474745	7.43021	7.64212	7.62615	7.37365	8.55929	0.34354	TOMM7	TOMM7	1	0.195942	-0.056565	-0.0159663	-0.268474	1.12908	-7.08667	0.0696886	-0.14222	-2.9788
CTTGCGACAAGCCCCGGTATGCAC	TRCN0000478496	7.38642	7.37313	7.26158	7.45953	7.88577	8.31772	TOMM6	TOMM6	1	-0.124842	0.0731074	-0.111555	0.086394	0.499353	0.931301	-0.0258671	-0.0125805	0.715327
TATCCTGTCCGACTTTCCCACACA	TRCN0000479412	6.52656	6.61067	5.60554	7.00665	1.21997	0	TOMM5	TOMM5	1	-0.921015	0.480094	-1.00513	0.395984	-5.30658	-6.52656	-0.22046	-0.304571	-5.91657
GTGGATACGCCACTCTCGAGCACC	TRCN0000480227	3.27209	1.95733	4.36984	2.69336	0.690266	0	TOMM40L	TOMM40L	1	1.09775	-0.578726	2.41251	0.736036	-2.58182	-3.27209	0.259511	1.57427	-2.92696
ACCGCCCGTTCCTTCACTTTTTAC	TRCN0000472624	4.19092	3.13185	0	4.09682	0	0	TOMM40	TOMM40	1	-4.19092	-0.094105	-3.13185	0.96497	-4.19092	-4.19092	-2.14251	-1.08344	-4.19092
AAGCTCCCAATCTCAGCATTACCC	TRCN0000468497	2.94388	3.14259	0.157412	2.17883	7.20099	0.123828	TOMM34	TOMM34	1	-2.78646	-0.765042	-2.98518	-0.963762	4.25712	-2.82005	-1.77575	-1.97447	0.718534
GCTCGTATACTTTGGCGTTGCTTT	TRCN0000476139	6.86831	6.82387	6.61969	7.26699	0.690266	7.82899	TOMM20L	TOMM20L	1	-0.248619	0.398677	-0.20418	0.443116	-6.17804	0.960684	0.0750291	0.119468	-2.60868
TTCATGAGAAGCGCGTGTGCCCGG	TRCN0000470242	5.63891	5.70545	6.65092	6.43597	1.15521	6.9631	TOMM20	TOMM20	1	1.01201	0.797054	0.945477	0.730521	-4.48371	1.32419	0.904531	0.837999	-1.57976
TACATTACAGCGACGATCTTTAAA	TRCN0000477805	5.82369	5.69909	6.30466	5.88705	1.45337	0	TOM1L2	TOM1L2	1	0.480966	0.0633592	0.605566	0.18796	-4.37032	-5.82369	0.272162	0.396763	-5.097
GAGGACCTTGAACCGCCCCCGACA	TRCN0000477561	6.57521	6.42123	6.57154	5.64663	1.7884	8.36985	TOM1L1	TOM1L1	1	-0.00367093	-0.928581	0.150308	-0.774602	-4.78681	1.79464	-0.466126	-0.312147	-1.49608
AAAGCGTGTACTCTCTTACAGTTT	TRCN0000478489	5.1252	4.80225	5.35363	4.02569	0.778919	0	TOM1	TOM1	1	0.228427	-1.09951	0.551382	-0.776557	-4.34628	-5.1252	-0.435543	-0.112588	-4.73574
GATTTGCACCTTAGACAGGGGGTC	TRCN0000466589	5.59026	5.44178	6.36307	5.43058	5.58004	7.9374	TOLLIP	TOLLIP	2	0.77281	-0.159687	0.921292	-0.0112048	-0.0102175	2.34714	0.306561	0.455044	1.16846
GATAAACAAGTCATTGATCTGGAA	TRCN0000479669	6.06625	6.14083	6.93947	5.12988	1.15521	0	TOLLIP	TOLLIP	2	0.873224	-0.936366	0.798642	-1.01095	-4.91104	-6.06625	-0.0315711	-0.106153	-5.48865
GTCGCGGCATACTTTTCTTTACAG	TRCN0000487726	6.61726	6.34942	5.75572	7.11036	1.08739	7.31779	TOE1	TOE1	1	-0.861546	0.493093	-0.593704	0.760935	-5.52987	0.700522	-0.184226	0.0836157	-2.41467
TCTGGTGTTCCCCGCCCAAACTCA	TRCN0000467527	7.16718	7.21953	7.07311	7.29021	7.81613	0.237862	TOB2P1	TOB2P1	1	-0.0940714	0.123024	-0.146421	0.0706751	0.648944	-6.92932	0.0144765	-0.0378728	-3.14019
GGTGCCTCAAGGCCCCGAATTATC	TRCN0000468709	5.97641	5.27111	6.85147	6.80294	1.28196	0.123828	TOB1	TOB1	1	0.875063	0.826526	1.58036	1.53183	-4.69445	-5.85258	0.850794	1.5561	-5.27352
TATCAGTAACCATCCTCGAAAGTT	TRCN0000477336	5.60722	5.4983	6.267	6.29832	1.70035	0	TNXB	TNXB	1	0.659773	0.691093	0.768697	0.800017	-3.90688	-5.60722	0.675433	0.784357	-4.75705
GCTAACCTGTAAGCTTCTCAAGTC	TRCN0000477420	6.34382	6.31659	6.30044	6.27112	1.39847	0.123828	TNS4	TNS4	1	-0.0433764	-0.0727021	-0.0161438	-0.0454695	-4.94535	-6.21999	-0.0580393	-0.0308066	-5.58267
CCCAGCGAGCTATTGCCCAGAAGA	TRCN0000466052	5.15665	4.7505	6.13832	2.54864	8.8508	0	TNPO2	TNPO2	1	0.981672	-2.60801	1.38782	-2.20186	3.69415	-5.15665	-0.813169	-0.407019	-0.73125
TCCTAACCTTTGAATGACTTGAAC	TRCN0000478195	6.2427	6.34652	6.92403	5.18689	1.39847	0.123828	TNP2	TNP2	1	0.681338	-1.05581	0.577513	-1.15964	-4.84423	-6.11887	-0.187236	-0.291061	-5.48155
TGCAATAGGCCTATGCTGTGCTTG	TRCN0000491558	8.17473	8.2998	8.52187	8.35005	6.65548	0.237862	TNP1	TNP1	1	0.347141	0.175326	0.222068	0.0502523	-1.51924	-7.93686	0.261234	0.13616	-4.72805
CTCGCATCGCGGTAGACAAGGGCC	TRCN0000470757	6.60676	6.43496	6.24962	6.68958	0.690266	0	TNNT3	TNNT3	1	-0.357144	0.0828202	-0.185341	0.254624	-5.91649	-6.60676	-0.137162	0.0346416	-6.26163
GTGCTGCGACTTACACACAATCTC	TRCN0000492217	6.40669	6.11923	6.27633	6.23553	1.74505	7.05543	TNNT2	TNNT2	1	-0.130366	-0.171158	0.157094	0.116301	-4.66164	0.648734	-0.150762	0.136698	-2.00646
GTAGCGATAGGACGCCGTTAAATT	TRCN0000479049	5.45251	5.05777	0.106826	4.30854	0	0.123828	TNNT1	TNNT1	1	-5.34569	-1.14397	-4.95095	-0.749228	-5.45251	-5.32868	-3.24483	-2.85009	-5.3906
ACCCTCCAAGATTTCTGCGAAGAC	TRCN0000474099	2.97557	3.06564	5.07478	2.80682	0.690266	0	TNNI3K	TNNI3K	2	2.09921	-0.168757	2.00915	-0.258823	-2.28531	-2.97557	0.965227	0.875161	-2.63044
CGTCATCCTCTGGTCACCCTAAGA	TRCN0000480180	4.3384	4.51651	6.0895	2.65347	1.55729	0	TNNI3K	TNNI3K	2	1.7511	-1.68492	1.57299	-1.86303	-2.78111	-4.3384	0.0330881	-0.145021	-3.55975
ACCGGCGGCTGCCCGCTGTTTTGC	TRCN0000473449	6.65119	6.65824	6.91487	6.21969	1.70035	9.07198	TNNI3	TNNI3	1	0.263683	-0.431505	0.256629	-0.438558	-4.95084	2.42079	-0.0839111	-0.0909646	-1.26502
TGGCGCTGGTTGTCTCCTTTGGAA	TRCN0000480028	6.70379	6.57838	6.50229	6.30799	1.01624	0.123828	TNNI2	TNNI2	1	-0.201501	-0.395803	-0.0760943	-0.270397	-5.68755	-6.57996	-0.298652	-0.173246	-6.13376
CTCACTTCTTCGGCATTGGCACCG	TRCN0000473350	4.46103	4.06981	4.21127	4.60193	0	0	TNNC2	TNNC2	1	-0.249759	0.140902	0.141458	0.532119	-4.46103	-4.46103	-0.0544283	0.336789	-4.46103
ACTCGGTACCATACATTACAAACG	TRCN0000467478	5.67717	5.74388	2.40707	5.38563	0	0	TNNC1	TNNC1	1	-3.27009	-0.29154	-3.33681	-0.358255	-5.67717	-5.67717	-1.78082	-1.84753	-5.67717
AATGCTGACTGTTTTCTGTTTCAG	TRCN0000488738	2.73751	2.55635	0	2.90068	0	0	TNKS2	TNKS2	1	-2.73751	0.163168	-2.55635	0.344331	-2.73751	-2.73751	-1.28717	-1.10601	-2.73751
ATCGAATTATCCTTTTGCTGGTCT	TRCN0000488774	2.15286	1.58435	0	1.37158	0	0	TNK2	TNK2	2	-2.15286	-0.781278	-1.58435	-0.212772	-2.15286	-2.15286	-1.46707	-0.898563	-2.15286
CTTTTGTGTCCATAAGCAAACTTA	TRCN0000466880	3.95425	3.82163	4.74957	0	0.494727	0	TNK2	TNK2	2	0.795324	-3.95425	0.92794	-3.82163	-3.45952	-3.95425	-1.57946	-1.44685	-3.70688
AAACTAATTGACACGTGCCCCGTC	TRCN0000488576	2.91692	2.72312	4.05328	2.62626	0	0	TNK1	TNK1	4	1.13636	-0.290664	1.33015	-0.0968693	-2.91692	-2.91692	0.422847	0.616642	-2.91692
GCGCTTCCATGAGCTTCAGTTTTC	TRCN0000480487	4.44225	4.19123	3.53683	3.42372	7.32026	0	TNK1	TNK1	4	-0.90542	-1.01853	-0.654402	-0.767509	2.87801	-4.44225	-0.961974	-0.710955	-0.782116
CTACAAGGTTGCAAAAACGAAGTT	TRCN0000488062	4.11231	3.92172	2.46846	3.59846	0	0	TNK1	TNK1	4	-1.64385	-0.51385	-1.45326	-0.32326	-4.11231	-4.11231	-1.07885	-0.888258	-4.11231
TAACGAAGTTCCCACTTCTAGACT	TRCN0000487922	3.78568	3.30446	3.24681	1.97816	0	0	TNK1	TNK1	4	-0.538869	-1.80753	-0.0576439	-1.3263	-3.78568	-3.78568	-1.1732	-0.691972	-3.78568
AATACAGACTTACTCTTTCACGCA	TRCN0000476379	6.19244	6.26281	6.0288	6.47225	6.64225	7.63644	TNIP3	TNIP3	1	-0.163636	0.279808	-0.234008	0.209436	0.449811	1.444	0.0580862	-0.0122856	0.946907
GCTATCACGCCCCTCGGAGTTGTT	TRCN0000474117	5.31886	5.05635	5.44555	5.94878	0.690266	0.123828	TNIP1	TNIP1	2	0.126687	0.629918	0.389196	0.892426	-4.62859	-5.19503	0.378302	0.640811	-4.91181
AGCAATGCCGTTTCCAGAAAGTGG	TRCN0000472366	6.10617	5.60316	6.09842	5.40277	1.01624	7.24464	TNIP1	TNIP1	2	-0.00775027	-0.7034	0.495265	-0.200385	-5.08994	1.13847	-0.355575	0.14744	-1.97573
ACACGTCCGAGTCATCCTGCGGAC	TRCN0000492337	1.54038	1.84339	0	0	0	0.123828	TNIK	TNIK	1	-1.54038	-1.54038	-1.84339	-1.84339	-1.54038	-1.41656	-1.54038	-1.84339	-1.47847
TTTTCATGTAAGGACCGGTCGAGA	TRCN0000488061	4.78404	4.59097	6.15554	4.5248	6.61992	0.237862	TNFSF9	TNFSF9	3	1.3715	-0.259235	1.56457	-0.0661661	1.83589	-4.54618	0.556131	0.7492	-1.35515
GAATCTTAGACTAACACATCCCAG	TRCN0000489729	4.85818	4.47672	0.106826	5.67513	0	7.7585	TNFSF9	TNFSF9	3	-4.75135	0.816951	-4.36989	1.19841	-4.85818	2.90031	-1.9672	-1.58574	-0.978933
TCACAAAACTTGCTGTGCCGGGTC	TRCN0000478086	5.51316	5.00722	0.0544017	0	0.140469	0	TNFSF9	TNFSF9	3	-5.45876	-5.51316	-4.95282	-5.00722	-5.3727	-5.51316	-5.48596	-4.98002	-5.44293
GCGAATACTCCCGTGCCGTCTTTA	TRCN0000477777	7.8623	7.97703	7.50656	7.98555	1.70035	8.891	TNFSF8	TNFSF8	1	-0.355744	0.12325	-0.470472	0.00852173	-6.16195	1.0287	-0.116247	-0.230975	-2.56663
GCAAACTTTTCTCATATAGTCTGT	TRCN0000477099	7.47456	7.53583	7.59896	7.65	9.15169	7.82444	TNFSF4	TNFSF4	1	0.124398	0.175441	0.0631261	0.11417	1.67713	0.349876	0.149919	0.0886479	1.0135
GTCTCCTATTTACTACCTCCCTCC	TRCN0000473902	5.98682	6.03523	4.59986	6.25843	0.862438	0.123828	TNFSF18	TNFSF18	1	-1.38696	0.271611	-1.43537	0.2232	-5.12438	-5.86299	-0.557673	-0.606084	-5.49369
ACTTCCCACGAAGTGAAATAATCT	TRCN0000478814	6.73615	6.64744	6.61348	6.66972	9.02034	7.99277	TNFSF14	TNFSF14	3	-0.122671	-0.0664271	-0.0339628	0.022281	2.2842	1.25662	-0.094549	-0.0058409	1.77041
CTTCGCGGCGATATCCGATCTAAG	TRCN0000489140	0.569784	0.511934	0	0	0	0	TNFSF14	TNFSF14	3	-0.569784	-0.569784	-0.511934	-0.511934	-0.569784	-0.569784	-0.569784	-0.511934	-0.569784
ACAATTTGACCGCTCTACCGATCA	TRCN0000491434	6.85807	5.85341	4.80615	5.08435	0.140469	0	TNFSF14	TNFSF14	3	-2.05192	-1.77372	-1.04726	-0.769056	-6.7176	-6.85807	-1.91282	-0.908156	-6.78784
GTTATTTAGACCTAAACAGGGTCG	TRCN0000475394	5.9679	5.93757	5.22613	5.84856	0.595807	0.34354	TNFSF13B	TNFSF13B	1	-0.741775	-0.119344	-0.711448	-0.0890168	-5.37209	-5.62436	-0.43056	-0.400232	-5.49823
CGAGAAGCCCCTTATGACGTCTTC	TRCN0000491921	7.46529	7.44435	7.55246	7.36209	8.85782	7.88203	TNFSF13	TNFSF13	1	0.0871753	-0.103197	0.108119	-0.0822534	1.39253	0.416738	-0.00801075	0.0129327	0.904633
TACGTGCAGATCGTGCACATACGC	TRCN0000475473	5.11456	4.50406	5.45063	5.84044	1.55729	0.123828	TNFSF12	TNFSF12	2	0.336065	0.725874	0.946567	1.33638	-3.55727	-4.99074	0.530969	1.14147	-4.274
ATGGTCCTTTGTTTTTTGCTAACA	TRCN0000471257	4.67725	4.53089	5.12807	4.98741	5.05811	0.237862	TNFSF12	TNFSF12	2	0.450823	0.310157	0.597181	0.456515	0.380861	-4.43939	0.38049	0.526848	-2.02926
TCCAACACAGCGAGCCTCTTGGCT	TRCN0000476809	6.57089	6.74012	7.29973	6.82405	1.94986	0.237862	TNFSF11	TNFSF11	2	0.728836	0.25316	0.55961	0.0839331	-4.62103	-6.33303	0.490998	0.321771	-5.47703
AAGAGGCTGCTTTAGCTACCCTTT	TRCN0000471482	4.85534	4.67108	4.95299	4.49314	0.595807	0	TNFSF11	TNFSF11	2	0.0976466	-0.362208	0.281906	-0.177949	-4.25954	-4.85534	-0.132281	0.0519785	-4.55744
CAATTGGTATACTTGGTCACCCTG	TRCN0000468224	6.7644	6.61887	6.28061	6.21112	1.55729	8.31813	TNFSF10	TNFSF10	1	-0.483787	-0.553274	-0.338255	-0.407742	-5.20711	1.55373	-0.518531	-0.372998	-1.82669
TAAACGGGATTTCTCTTTAAGTCC	TRCN0000474281	5.30541	5.28815	6.28346	4.77147	1.70035	8.38347	TNFRSF9	TNFRSF9	3	0.978048	-0.533947	0.995314	-0.516682	-3.60506	3.07806	0.222051	0.239316	-0.263503
CCACAATCCCAAAGACTTGAGTAC	TRCN0000487896	7.00194	6.41847	6.69867	6.93359	7.02639	0.123828	TNFRSF9	TNFRSF9	3	-0.303264	-0.068349	0.280201	0.515116	0.024458	-6.87811	-0.185806	0.397658	-3.42683
CCTCATCTTACATACTAGGTTGCT	TRCN0000487952	6.25297	5.70545	5.33039	5.43058	0.778919	0	TNFRSF9	TNFRSF9	3	-0.92258	-0.822395	-0.375054	-0.27487	-5.47405	-6.25297	-0.872488	-0.324962	-5.86351
ACTTAGACCCCAACGAAGTGAACA	TRCN0000465378	6.55743	6.57492	5.31376	7.0328	1.21997	8.65447	TNFRSF6B	TNFRSF6B	1	-1.24367	0.475368	-1.26115	0.457883	-5.33746	2.09704	-0.38415	-0.401636	-1.62021
GACACTCCACTGTCACTATATCAA	TRCN0000469853	6.04586	6.16738	5.45821	6.82218	7.71864	0	TNFRSF21	TNFRSF21	1	-0.587651	0.776316	-0.709168	0.654799	1.67277	-6.04586	0.0943326	-0.0271843	-2.18655
CGGCGAAACTGCTTAATCCGTCAA	TRCN0000468222	5.47486	4.78177	3.24096	4.82332	0.268467	0.123828	TNFRSF1B	TNFRSF1B	1	-2.2339	-0.651542	-1.54081	0.041552	-5.2064	-5.35104	-1.44272	-0.749629	-5.27872
GGATAGATCTCTTAAATGATGGGA	TRCN0000489261	5.95006	4.27907	5.00744	5.24843	0	0	TNFRSF1A	TNFRSF1A	3	-0.942625	-0.701631	0.728368	0.969362	-5.95006	-5.95006	-0.822128	0.848865	-5.95006
TTTAAGCCGTCGCCATTGCCCCCC	TRCN0000492017	4.85676	3.5093	4.83945	2.86619	0.386028	0	TNFRSF1A	TNFRSF1A	3	-0.0173087	-1.99057	1.33016	-0.643109	-4.47074	-4.85676	-1.00394	0.343523	-4.66375
TATAGGGACCACTCGTGACGTACG	TRCN0000488496	5.58171	3.86769	0.0544017	5.29238	0	0	TNFRSF1A	TNFRSF1A	3	-5.5273	-0.289321	-3.81329	1.42469	-5.58171	-5.58171	-2.90831	-1.1943	-5.58171
GAACGTAACCCTTACGGTTGGCGA	TRCN0000476306	5.51406	5.56672	6.02965	4.41973	7.25221	0.123828	TNFRSF19	TNFRSF19	1	0.515588	-1.09433	0.462932	-1.14699	1.73815	-5.39024	-0.289373	-0.342028	-1.82604
AACCTAAGCACGTAAACCTTCTCA	TRCN0000480350	5.10145	5.05208	2.65606	5.83004	0.268467	0.123828	TNFRSF17	TNFRSF17	1	-2.44539	0.728582	-2.39602	0.777953	-4.83299	-4.97763	-0.858404	-0.809034	-4.90531
ACTTAAAATATATCTTCATAGTGC	TRCN0000480267	5.60469	5.36242	5.57911	4.28698	0.941385	0	TNFRSF14	TNFRSF14	2	-0.0255817	-1.31771	0.216693	-1.07544	-4.66331	-5.60469	-0.671648	-0.429373	-5.134
GATCGCCCAGCTGTTAGGCCCAGC	TRCN0000489269	6.41442	6.04743	5.29411	6.14194	0.268467	0	TNFRSF14	TNFRSF14	2	-1.12031	-0.272485	-0.753319	0.0945051	-6.14596	-6.41442	-0.696397	-0.329407	-6.28019
GTTCCAACCTCTCTACGCTGGTAT	TRCN0000475461	5.46093	4.59684	2.6023	5.26286	0	0.123828	TNFRSF13B	TNFRSF13B	1	-2.85863	-0.198071	-1.99454	0.666021	-5.46093	-5.33711	-1.52835	-0.66426	-5.39902
TTGTATTCCATTTCTCTCCGCTTT	TRCN0000479567	6.43547	6.52651	6.99355	6.15569	1.21997	0	TNFRSF11B	TNFRSF11B	1	0.558083	-0.279784	0.467042	-0.370825	-5.2155	-6.43547	0.13915	0.0481086	-5.82548
AGCTCTGACTGGGTAGTAGAGTGA	TRCN0000474920	5.01258	5.17755	5.02116	4.14316	6.89991	5.95912	TNFRSF10D	TNFRSF10D	1	0.00858374	-0.869412	-0.156393	-1.03439	1.88734	0.94654	-0.430414	-0.595391	1.41694
TCCCCTCCTGGTGATATTTGCGAC	TRCN0000474985	4.76451	3.64018	3.76193	1.59862	0.386028	8.07418	TNFRSF10A	TNFRSF10A	1	-1.00258	-3.1659	0.121755	-2.04156	-4.37849	3.30967	-2.08424	-0.959903	-0.53441
CTCACGCAAGAACCTAATGCACGA	TRCN0000479731	7.27407	7.33001	7.57648	7.63642	6.41906	0.34354	TNFAIP8L3	TNFAIP8L3	1	0.302405	0.36235	0.24647	0.306415	-0.85501	-6.93054	0.332377	0.276442	-3.89277
GTTTCGGCGAGGAGTAGTGCCAGT	TRCN0000479957	7.00033	7.11326	7.72432	7.22565	2.25814	0.237862	TNFAIP8L2	TNFAIP8L2	1	0.723991	0.225314	0.61106	0.112382	-4.74219	-6.76247	0.474652	0.361721	-5.75233
GCGAACAGCTTTCGCACATATTAC	TRCN0000472974	6.67311	6.86582	7.20107	7.08871	1.55729	0	TNFAIP8	TNFAIP8	2	0.52797	0.415604	0.335258	0.222892	-5.11581	-6.67311	0.471787	0.279075	-5.89446
CCTAGATTGTGCATGTAGGAACAA	TRCN0000468140	6.33824	6.4018	6.49062	6.11404	1.50627	0.123828	TNFAIP8	TNFAIP8	2	0.15238	-0.224201	0.0888252	-0.287755	-4.83197	-6.21441	-0.0359107	-0.0994651	-5.52319
GAGGGAATATACGTGAGCAGGGCT	TRCN0000471368	6.24215	6.28238	6.72982	6.5081	7.5046	0.237862	TNFAIP6	TNFAIP6	1	0.487671	0.265952	0.447446	0.225727	1.26245	-6.00429	0.376812	0.336587	-2.37092
TCCTGCTTCATCACAGCACTAGCA	TRCN0000472676	5.93469	6.02001	5.92313	5.33609	8.36176	8.14258	TNFAIP3	TNFAIP3	1	-0.0115591	-0.5986	-0.0968829	-0.683924	2.42707	2.20789	-0.30508	-0.390403	2.31748
ACACCGGTCTGCTCCCGATCGGGC	TRCN0000466690	5.57741	5.59731	5.1407	5.3128	8.11857	0.237862	TNFAIP2	TNFAIP2	1	-0.436709	-0.264606	-0.456611	-0.284509	2.54117	-5.33955	-0.350657	-0.37056	-1.39919
ATGTATTACCTCTTTGCCGGTCGC	TRCN0000468506	4.62824	4.73638	5.42634	2.76375	1.01624	0.123828	TNFAIP1	TNFAIP1	1	0.798102	-1.86449	0.689955	-1.97263	-3.612	-4.50441	-0.533192	-0.641339	-4.0582
TGGGACAACGATGACACTGTTGTT	TRCN0000469696	7.06099	6.78325	6.60154	7.21226	1.28196	0	TNF	TNF	1	-0.459458	0.15127	-0.181711	0.429017	-5.77904	-7.06099	-0.154094	0.123653	-6.42002
AGAAGCATTGCACCCCTCCGACGG	TRCN0000479308	2.73751	2.18229	3.77819	0	0	0	TNC	TNC	1	1.04068	-2.73751	1.59589	-2.18229	-2.73751	-2.73751	-0.848416	-0.293201	-2.73751
CACATCTACTGGGTCACACAGCCT	TRCN0000473276	6.25674	6.30408	6.26772	6.50857	8.56787	0	TMX4	TMX4	1	0.0109789	0.251832	-0.0363598	0.204493	2.31113	-6.25674	0.131405	0.0840668	-1.9728
CCCCGACGCTCTTGTGTCTGCTCA	TRCN0000473472	7.22189	7.28283	7.06485	7.82891	2.12918	0	TMX2	TMX2	1	-0.157041	0.607016	-0.217974	0.546082	-5.09271	-7.22189	0.224987	0.164054	-6.1573
TCAACCAGCCTTGATACGTATAAT	TRCN0000472770	0	0	0	0	0	0	TMX1	TMX1	2	0	0	0	0	0	0	0	0	0
CGTCAAAACCAGCTTTCTACAGTC	TRCN0000475817	7.33948	7.41833	6.98482	6.79837	0.862438	0.237862	TMX1	TMX1	2	-0.35466	-0.541113	-0.433503	-0.619956	-6.47705	-7.10162	-0.447887	-0.526729	-6.78933
CAGAATCAGGTTTACTGGTATCGG	TRCN0000466875	5.94607	6.07924	5.73192	5.63984	0.268467	7.57877	TMUB2	TMUB2	2	-0.214144	-0.306227	-0.347318	-0.439401	-5.6776	1.6327	-0.260185	-0.393359	-2.02245
TACAGCGCAAGCGGGAATGAGCGA	TRCN0000472883	5.03281	5.18407	3.23508	5.28805	0	0	TMUB2	TMUB2	2	-1.79772	0.255243	-1.94898	0.10398	-5.03281	-5.03281	-0.771239	-0.922502	-5.03281
CCACTTGCTCATGCCTATTGGGTA	TRCN0000479524	5.49869	5.411	0.0544017	5.41773	0	0.123828	TMUB1	TMUB1	1	-5.44429	-0.0809597	-5.3566	0.00673197	-5.49869	-5.37487	-2.76263	-2.67493	-5.43678
TTTTGAGCACGAAAAGTAATTTTG	TRCN0000478510	5.23295	5.22256	5.22316	5.16695	0.268467	0	TMTC4	TMTC4	1	-0.00978795	-0.0659945	0.000600408	-0.0556061	-4.96448	-5.23295	-0.0378912	-0.0275029	-5.09871
TAAAAGGATCACTCTCTGCAGGAC	TRCN0000472991	6.26317	6.2216	7.08745	5.99473	1.15521	0.237862	TMTC1	TMTC1	1	0.824276	-0.268442	0.865852	-0.226866	-5.10797	-6.02531	0.277917	0.319493	-5.56664
CCACCTTGTGCCTTATGCTTGGCG	TRCN0000480256	5.36047	5.47829	3.93139	5.15033	0.386028	0	TMSB4Y	TMSB4Y	1	-1.42908	-0.210142	-1.5469	-0.327962	-4.97444	-5.36047	-0.819611	-0.937431	-5.16746
GTGGTCACGATTGCTTCGAAGCGT	TRCN0000480680	6.93633	7.09436	6.75827	6.29346	9.34422	7.53413	TMSB4XP8	TMSB4XP6	1	-0.178064	-0.642875	-0.336092	-0.800903	2.40788	0.597793	-0.41047	-0.568497	1.50284
CCGCATTCCCCGTATCAATACACA	TRCN0000473336	6.89963	7.05651	8.01749	7.36878	6.23153	5.43635	TMSB4X	TMSB4XP2	2	1.11787	0.469151	0.960985	0.31227	-0.6681	-1.46328	0.793508	0.636627	-1.06569
AATGCAGAGTCTACTCTTACACTT	TRCN0000473333	6.45293	6.60291	6.28843	6.15747	0.595807	5.8757	TMSB4X	TMSB4XP1	2	-0.164499	-0.295464	-0.314471	-0.445436	-5.85713	-0.577237	-0.229981	-0.379954	-3.21718
TTGATGTGGACATAAGTCAACGGT	TRCN0000469146	4.00377	3.96777	5.62477	3.59144	0	0	TMSB10	TMSB10	2	1.621	-0.412327	1.657	-0.376325	-4.00377	-4.00377	0.604337	0.640339	-4.00377
AGGATCCTTATCTCCTATCTAGTC	TRCN0000473404	5.49505	5.66689	5.30817	6.26947	0	0	TMSB10	TMSB10	2	-0.186879	0.774415	-0.358712	0.602582	-5.49505	-5.49505	0.293768	0.121935	-5.49505
TTGTTTAGTCGAATGTCGGCAGCA	TRCN0000472068	4.62491	4.50822	6.13675	5.35694	0.778919	0	Tmprss7	TMPRSS7	1	1.51184	0.73203	1.62853	0.848717	-3.84599	-4.62491	1.12194	1.23862	-4.23545
AGACGTATCGTACATTCGGGCAGC	TRCN0000478937	4.94213	4.69865	4.84525	5.56745	0.778919	0	TMPRSS6	TMPRSS6	1	-0.0968779	0.625322	0.1466	0.868799	-4.16321	-4.94213	0.264222	0.507699	-4.55267
TCCATTACACTCTTACTAGCCCTT	TRCN0000468489	2.66807	2.49896	0	1.9233	0	0	TMPRSS5	TMPRSS5	1	-2.66807	-0.744774	-2.49896	-0.575663	-2.66807	-2.66807	-1.70642	-1.53731	-2.66807
TGGCACCATTAGATCTGCTGCTTT	TRCN0000471065	5.87501	5.59633	6.75519	4.59843	2.12918	0	TMPRSS4	TMPRSS4	2	0.880179	-1.27658	1.15886	-0.997901	-3.74583	-5.87501	-0.198201	0.0804792	-4.81042
TCGGATGACCATATTTACAGCTTA	TRCN0000472418	5.86306	5.89452	4.3318	6.60104	8.17684	6.45392	TMPRSS4	TMPRSS4	2	-1.53126	0.737979	-1.56272	0.706522	2.31378	0.59086	-0.396641	-0.428098	1.45232
AAAACCCTTACACCGGTATCAACT	TRCN0000478110	5.99006	5.7377	5.84427	5.85297	6.75445	8.65415	TMPRSS3	TMPRSS3	1	-0.145789	-0.137089	0.106571	0.115271	0.764399	2.6641	-0.141439	0.110921	1.71425
TCGTTTCGCATTCAAGCCGCGTGT	TRCN0000467270	5.60807	4.94873	5.49924	4.94122	0.595807	0.123828	TMPRSS2	TMPRSS2	1	-0.108827	-0.666852	0.550512	-0.0075132	-5.01226	-5.48424	-0.387839	0.271499	-5.24825
AAAATTCAACTACACTGTGCATTC	TRCN0000480833	2.79786	2.1507	3.54635	0	0.140469	0	TMPRSS13	TMPRSS13	1	0.748493	-2.79786	1.39564	-2.1507	-2.65739	-2.79786	-1.02468	-0.37753	-2.72762
TAGTGTTCCCTCCATCTATCGAAG	TRCN0000466522	5.75457	5.92362	5.94849	4.24286	1.08739	0	TMPRSS12	TMPRSS12	1	0.193915	-1.51172	0.0248657	-1.68077	-4.66718	-5.75457	-0.658901	-0.82795	-5.21088
TGTGCTGAGTTTTTGTGATCCTGG	TRCN0000467369	6.42259	6.31718	7.04484	6.02566	1.55729	0.123828	TMPRSS11E	TMPRSS11E	1	0.622248	-0.396931	0.727659	-0.291519	-4.8653	-6.29876	0.112659	0.21807	-5.58203
CAATTCCAACTTTTTCCCTGACTC	TRCN0000476292	4.99464	5.00575	0	2.12151	1.45337	0	TMPRSS11B	TMPRSS11B	1	-4.99464	-2.87313	-5.00575	-2.88425	-3.54127	-4.99464	-3.93389	-3.945	-4.26795
GGCGTATGGGAGTCACTGGATCAA	TRCN0000479098	4.87649	5.12434	5.61236	4.27169	8.49654	0.237862	TMPRSS11A	TMPRSS11A	1	0.735871	-0.604796	0.48802	-0.852647	3.62006	-4.63862	0.0655373	-0.182313	-0.509284
CACGGCAGATAAGCCGCCTGTTCG	TRCN0000473735	4.61823	4.7041	0	5.006	0	7.91079	TMPO	TMPO	1	-4.61823	0.387776	-4.7041	0.301902	-4.61823	3.29256	-2.11523	-2.2011	-0.662835
TGCCCCCAGAGCTGATTGCAATGC	TRCN0000478323	4.70903	4.7257	0.0544017	4.63303	0.140469	0	TMOD4	TMOD4	1	-4.65462	-0.075993	-4.6713	-0.0926709	-4.56856	-4.70903	-2.36531	-2.38199	-4.63879
ACCTAGTCTGGCCTCACGTTAAGG	TRCN0000470700	6.57349	6.65965	6.53673	6.02044	8.72291	0.123828	TMOD3	TMOD3	1	-0.0367535	-0.553044	-0.122915	-0.639206	2.14942	-6.44966	-0.294899	-0.381061	-2.15012
CCGGAGGTCTCTCACAATCTACTA	TRCN0000467059	4.5775	4.3246	2.55591	3.98341	0.140469	0.123828	TMOD2	TMOD2	1	-2.02158	-0.594087	-1.76869	-0.341195	-4.43703	-4.45367	-1.30783	-1.05494	-4.44535
CGGACCTTTGTAAAAATAAAAGCC	TRCN0000481422	5.69553	5.60607	5.32763	4.83377	0.778919	0	TMOD1	TMOD1	1	-0.367893	-0.861755	-0.27844	-0.772302	-4.91661	-5.69553	-0.614824	-0.525371	-5.30607
GCATAAAGATCGCATCCGCGAGCT	TRCN0000469125	7.04801	7.21826	7.7844	7.45953	2.512	9.75409	TMLHE	TMLHE	1	0.736392	0.41152	0.566139	0.241267	-4.536	2.70608	0.573956	0.403703	-0.914962
CTGCCCCGCGTGCAACGTCAGGTA	TRCN0000477498	6.60845	6.73036	6.84474	7.26285	7.81613	6.76692	TMIGD1	TMIGD1	1	0.236292	0.654405	0.114378	0.532491	1.20768	0.158479	0.445349	0.323435	0.68308
GAATGACCACGAACGTCGTGGGAA	TRCN0000479846	6.76175	6.76163	6.8861	6.57057	7.45753	8.25223	TMIE	TMIE	1	0.124353	-0.191178	0.124475	-0.191056	0.695781	1.49048	-0.0334124	-0.0332905	1.09313
GGAGCTTCTACCTGCTGGGCACTT	TRCN0000479736	6.33009	6.38379	5.83264	6.58655	0.595807	0	TMEM9B	TMEM9B	1	-0.497452	0.256457	-0.551155	0.202754	-5.73428	-6.33009	-0.120497	-0.1742	-6.03219
ATCCAGACCCGACATCTAAACTCT	TRCN0000474182	5.53283	5.57765	4.90753	5.14674	6.39121	8.73861	TMEM98	TMEM98	1	-0.625294	-0.386086	-0.670115	-0.430907	0.858383	3.20578	-0.50569	-0.550511	2.03208
CTCATATGCAACGAGCAATGTCCC	TRCN0000477210	7.79542	7.8246	8.74204	8.02027	3.33649	7.66476	TMEM97	TMEM97	1	0.946616	0.224849	0.91744	0.195673	-4.45893	-0.130666	0.585733	0.556557	-2.2948
CTTATTGAAAGACTACTCATTATC	TRCN0000480403	5.54608	5.53343	5.52956	5.33399	8.37338	0	TMEM95	TMEM95	1	-0.0165218	-0.212096	-0.00386352	-0.199438	2.82729	-5.54608	-0.114309	-0.101651	-1.3594
GCGAAAATCTCACTAACGTTGCCC	TRCN0000477752	7.32033	7.15067	7.52804	7.19731	9.63365	8.81035	TMEM92	TMEM92	1	0.207716	-0.123012	0.377369	0.0466421	2.31332	1.49002	0.042352	0.212006	1.90167
TCACACTGTGCACATCAAGCGATG	TRCN0000480614	7.61263	7.7917	8.19862	7.72569	2.85561	7.43749	TMEM91	TMEM91	1	0.585989	0.113062	0.406924	-0.0660035	-4.75702	-0.175144	0.349525	0.17046	-2.46608
CTCGGCGTTTGGTTATTCGGTCGG	TRCN0000471105	5.70894	5.80519	5.16717	6.20539	1.55729	0	TMEM9	TMEM9	1	-0.541773	0.496443	-0.63802	0.400197	-4.15165	-5.70894	-0.0226652	-0.118911	-4.9303
TTTCTATAGAAACAAGTAGGGTAT	TRCN0000475160	5.27495	5.26498	5.67446	3.5773	0.862438	0.123828	TMEM8B	TMEM8B	1	0.399512	-1.69766	0.409488	-1.68768	-4.41251	-5.15112	-0.649072	-0.639096	-4.78182
CTAAAGCTTCTGCAATCGCTACGC	TRCN0000476996	7.16174	7.22207	7.93947	7.44329	8.51884	0.34354	TMEM89	TMEM89	1	0.777729	0.281554	0.717401	0.221226	1.3571	-6.8182	0.529642	0.469314	-2.73055
CCTCGCCAAGCATTTGAACTTAAT	TRCN0000491496	7.33338	7.47097	6.97956	7.41201	7.3313	7.86937	TMEM88	TMEM88	1	-0.353819	0.0786247	-0.491405	-0.0589615	-0.00208556	0.535983	-0.137597	-0.275183	0.266949
GCAATGTCCTAGTCAAAGCCACCT	TRCN0000475159	6.83378	6.8955	6.87811	7.33529	8.07109	7.3874	TMEM87A	TMEM87A	1	0.0443349	0.501513	-0.0173897	0.439788	1.23731	0.55362	0.272924	0.211199	0.895465
AGGTTTGGGGCACCCACACCTAGC	TRCN0000491362	5.70816	5.69088	4.97607	6.1533	0.690266	0	TMEM86B	TMEM86B	1	-0.732085	0.445145	-0.714804	0.462427	-5.01789	-5.70816	-0.14347	-0.126189	-5.36303
CCCCAAAAACTATTTTTTATTCCA	TRCN0000466559	6.89618	6.84828	6.46261	5.95904	7.19396	7.57199	TMEM86A	TMEM86A	1	-0.433575	-0.93714	-0.385676	-0.889241	0.297774	0.675811	-0.685358	-0.637458	0.486792
TTTCACGCCTGTTAGTTTTGAATA	TRCN0000477127	5.99522	5.76751	5.69173	6.12502	8.40375	5.10555	TMEM82	TMEM82	2	-0.30349	0.129802	-0.0757766	0.357515	2.40853	-0.889667	-0.0868441	0.140869	0.759434
AATCTGCTACCAGATTTCTATTTG	TRCN0000491926	2.2511	2.28286	0	0.304735	0	0	TMEM82	TMEM82	2	-2.2511	-1.94637	-2.28286	-1.97812	-2.2511	-2.2511	-2.09873	-2.13049	-2.2511
GTGTGTTCCATGTCACTCTTTCAG	TRCN0000476503	5.51855	5.38182	6.42954	6.71846	1.08739	0.123828	TMEM81	TMEM81	1	0.910988	1.19991	1.04772	1.33664	-4.43116	-5.39473	1.05545	1.19218	-4.91294
AGGCCAAGTTCTGACCGGTTATAA	TRCN0000465425	7.10495	7.24562	6.50778	7.094	1.15521	0.123828	TMEM80	TMEM80	1	-0.597168	-0.0109534	-0.737839	-0.151624	-5.94974	-6.98112	-0.304061	-0.444731	-6.46543
GGACACCACGTCATGCTGCTAAGC	TRCN0000468665	5.02651	4.98351	5.37516	5.35071	0.862438	0	TMEM79	TMEM79	1	0.348646	0.3242	0.391649	0.367203	-4.16408	-5.02651	0.336423	0.379426	-4.5953
CGGGGATGGACGCTTCGGATGGTC	TRCN0000492205	0	0	0	0	0	0	TMEM74	TMEM74	1	0	0	0	0	0	0	0	0	0
TCTGAAGTGCGCACAGCGGAATTG	TRCN0000475530	7.09957	6.93467	7.20709	6.87878	6.28548	0.123828	TMEM72	TMEM72	1	0.107525	-0.220787	0.27242	-0.0558918	-0.814082	-6.97574	-0.0566306	0.108264	-3.89491
TTGAAGAAATGTACTAGGCACCAT	TRCN0000466213	6.85026	6.82637	7.27953	6.62401	6.23153	5.58382	TMEM71	TMEM71	1	0.429276	-0.226246	0.45316	-0.202362	-0.618728	-1.26644	0.101515	0.125399	-0.942584
AGCTGAGGCATTGTCTTTTGCGCC	TRCN0000481172	6.55262	6.72456	6.97075	6.41624	6.48149	7.61418	TMEM70	TMEM70	1	0.418128	-0.136384	0.246189	-0.308323	-0.0711351	1.06156	0.140872	-0.0310666	0.495211
AGTATTCTCGATTGGGTAATCACA	TRCN0000475274	2.44471	2.36773	0	2.57735	0	0	TMEM68	TMEM68	1	-2.44471	0.132635	-2.36773	0.209614	-2.44471	-2.44471	-1.15604	-1.07906	-2.44471
AAGCGGATAATGTGGCTTCTCGGT	TRCN0000468342	2.86709	2.62692	0	0.0824272	0	0	TMEM67	TMEM67	1	-2.86709	-2.78466	-2.62692	-2.54449	-2.86709	-2.86709	-2.82588	-2.5857	-2.86709
ACTTTTTGCGCTAGGGTTGTAGCG	TRCN0000470649	6.286	6.43222	6.58199	6.59973	8.25474	0.620804	TMEM64	TMEM64	1	0.295993	0.313725	0.149773	0.167505	1.96874	-5.6652	0.304859	0.158639	-1.84823
GAATTGTTCGAGTCTCTATTCGCG	TRCN0000477130	1.97611	1.61554	0	2.73218	0	0	TMEM63C	TMEM63C	1	-1.97611	0.756075	-1.61554	1.11664	-1.97611	-1.97611	-0.610015	-0.249452	-1.97611
CCCTAGCCAGCCTCGAGAGCTGGG	TRCN0000472089	0.891147	0.810337	0	4.15273	0	0	TMEM63A	TMEM63A	1	-0.891147	3.26159	-0.810337	3.3424	-0.891147	-0.891147	1.18522	1.26603	-0.891147
ATCGAAAAACCCCCCCGTTCATTC	TRCN0000469273	5.79289	5.73947	5.53436	5.32025	0.778919	0.123828	TMEM62	TMEM62	1	-0.258531	-0.472633	-0.205111	-0.419213	-5.01397	-5.66906	-0.365582	-0.312162	-5.34151
CGAGCGCATACTTTCCTTTGACCA	TRCN0000470014	6.86514	6.89709	6.99659	6.86756	1.83049	7.19079	TMEM59	TMEM59	2	0.131454	0.00242211	0.0995053	-0.0295265	-5.03465	0.325652	0.066938	0.0349894	-2.3545
AATGACTCTTAGCGAAAAACATTA	TRCN0000472047	4.50514	4.4957	2.74971	4.14076	5.96487	5.51197	TMEM59	TMEM59	2	-1.75542	-0.364373	-1.74599	-0.354941	1.45973	1.00683	-1.0599	-1.05047	1.23328
GCACCCTCTATACCCCATTCGTTC	TRCN0000466221	6.86549	6.89352	7.86247	7.39875	2.61192	0.123828	TMEM56	TMEM56	1	0.996976	0.533253	0.968954	0.505231	-4.25357	-6.74167	0.765114	0.737092	-5.49762
GACAGTGATTTCACACTGGACGTA	TRCN0000477367	3.36677	3.36076	5.03306	3.59495	0	0	TMEM55B	TMEM55B	2	1.66629	0.228187	1.6723	0.234194	-3.36677	-3.36677	0.947241	0.953248	-3.36677
GTATATTTAAGAATGTGGAAAATT	TRCN0000475476	5.98552	6.02728	5.8558	5.85882	8.90043	8.01693	TMEM55B	TMEM55B	2	-0.129722	-0.126697	-0.17148	-0.168455	2.91491	2.03141	-0.12821	-0.169967	2.47316
CAAAAGTATCTTTAAGATTCCAAA	TRCN0000474631	7.33491	7.47841	7.72903	7.15211	7.07863	0	TMEM55A	TMEM55A	1	0.394124	-0.182803	0.250625	-0.326302	-0.256282	-7.33491	0.105661	-0.0378385	-3.7956
GACACATTGCACTGCATATCGGTT	TRCN0000492248	7.32392	7.00702	5.74955	6.85112	0.595807	0	TMEM54	TMEM54	1	-1.57437	-0.472796	-1.25747	-0.155893	-6.72811	-7.32392	-1.02358	-0.706681	-7.02602
ACAGAACTGTCCATGTATTTAATG	TRCN0000478894	6.48907	6.55092	6.30185	6.04249	6.46154	0.442002	TMEM53	TMEM53	1	-0.187222	-0.446583	-0.249068	-0.508428	-0.0275343	-6.04707	-0.316903	-0.378748	-3.0373
TCATAGCTGTAGTATTCTGCTAAA	TRCN0000473750	6.6565	6.66757	7.53164	6.20769	2.56283	8.89508	TMEM52B	TMEM52B	1	0.875144	-0.448812	0.864067	-0.45989	-4.09367	2.23858	0.213166	0.202088	-0.927544
TATAAGATCTTATGAGGAGTTTGA	TRCN0000479867	5.34235	5.39199	4.0331	2.35497	0.140469	7.08048	TMEM51-AS1	TMEM51-AS1	1	-1.30925	-2.98738	-1.35889	-3.03702	-5.20188	1.73813	-2.14831	-2.19795	-1.73188
CTACTAACCATCCGTCAGTTTTTA	TRCN0000466810	5.82948	5.96961	7.53404	4.80523	2.40465	0.237862	TMEM51	TMEM51	3	1.70455	-1.02425	1.56443	-1.16438	-3.42484	-5.59162	0.34015	0.200025	-4.50823
CCACTGTATCTTGTTACTTGGTCA	TRCN0000469095	6.7026	6.7625	6.37314	7.03668	8.97063	7.6622	TMEM51	TMEM51	3	-0.329465	0.334075	-0.389359	0.274181	2.26802	0.959599	0.00230489	-0.0575889	1.61381
GATTAACTCCATCATTCTTGGTTC	TRCN0000472953	2.58146	2.91709	0	3.08191	0.140469	0	TMEM51	TMEM51	3	-2.58146	0.500446	-2.91709	0.164813	-2.44099	-2.58146	-1.04051	-1.37614	-2.51123
TTATACCGTTAGTGTGGATGTCCA	TRCN0000477700	6.22577	6.16672	4.65592	6.78728	7.74707	0.123828	TMEM50B	TMEM50B	1	-1.56986	0.561508	-1.51081	0.620555	1.5213	-6.10194	-0.504174	-0.445127	-2.29032
ATTGGCAATTACAAACCACATAAT	TRCN0000470963	4.73241	4.65429	3.32081	4.31921	7.3657	0	TMEM5	TMEM5	1	-1.4116	-0.413199	-1.33348	-0.335081	2.63329	-4.73241	-0.912399	-0.834281	-1.04956
ATGGATTGAAGTGGTTCCCTTGCA	TRCN0000465687	5.64878	5.72703	5.51023	5.63558	4.1843	0.123828	TMEM47	TMEM47	1	-0.138547	-0.013196	-0.216795	-0.091444	-1.46448	-5.52495	-0.0758716	-0.15412	-3.49471
GTACGATAAGCCTACCGCCCTGCC	TRCN0000478343	6.82075	6.83758	6.64595	7.32924	8.10524	9.16884	TMEM45B	TMEM45B	1	-0.1748	0.508489	-0.191628	0.49166	1.28449	2.34809	0.166845	0.150016	1.81629
CCCCCTGCACACGTTATCCCTTTC	TRCN0000476848	1.81023	1.16679	0	0	0	0	TMEM45A	TMEM45A	1	-1.81023	-1.81023	-1.16679	-1.16679	-1.81023	-1.81023	-1.81023	-1.16679	-1.81023
CGTCTCGAGCCATGAACCATGAGG	TRCN0000469850	6.04586	6.16607	6.36307	5.33819	6.8329	8.69497	TMEM44	TMEM44	1	0.317207	-0.707677	0.197006	-0.827878	0.787039	2.64911	-0.195235	-0.315436	1.71807
GACTGACCGACTGGTCCCCTAGCC	TRCN0000474125	6.68154	6.41847	7.35598	6.18746	2.56283	0.123828	TMEM43	TMEM43	3	0.674437	-0.494079	0.937504	-0.231012	-4.11871	-6.55771	0.0901789	0.353246	-5.33821
ACGTTTCTACGGTGTCCTGTTTAG	TRCN0000474687	6.56222	6.64744	6.4334	6.08622	1.83049	0.34354	TMEM43	TMEM43	3	-0.128825	-0.476004	-0.214043	-0.561221	-4.73173	-6.21868	-0.302414	-0.387632	-5.47521
CTTAAATGCTCTCTACTCTTACAG	TRCN0000470137	6.64134	6.6833	5.42376	6.1238	0.268467	7.57539	TMEM43	TMEM43	3	-1.21759	-0.517539	-1.25954	-0.559494	-6.37288	0.934043	-0.867563	-0.909518	-2.71942
AACTCGGTTACGGTTCTGGCTCTG	TRCN0000470251	4.53381	4.43362	5.06322	3.54859	0.494727	0	TMEM42	TMEM42	1	0.529416	-0.985221	0.629602	-0.885035	-4.03908	-4.53381	-0.227902	-0.127717	-4.28644
GATATCAAAAAACTAAAAACATCT	TRCN0000476364	7.44962	7.58171	8.09395	7.07776	2.12918	9.55603	TMEM41B	TMEM41B	1	0.644332	-0.37186	0.51224	-0.503951	-5.32044	2.1064	0.136236	0.00414466	-1.60702
AGAAGAAAATGCAGTGCTGTTGTC	TRCN0000474604	5.94005	4.7505	2.83765	2.83681	8.75263	0.123828	TMEM40	TMEM40	1	-3.10241	-3.10325	-1.91285	-1.91369	2.81258	-5.81623	-3.10283	-1.91327	-1.50183
GTTCCCGCACCGGTAAAGCACCGC	TRCN0000480932	6.34179	6.4057	6.74902	6.58743	8.88709	0.237862	TMEM39B	TMEM39B	1	0.407229	0.245637	0.343318	0.181726	2.5453	-6.10393	0.326433	0.262522	-1.77932
GCTCTTTGGACTACAATACAGCCC	TRCN0000471521	3.25066	3.34689	4.5463	1.404	6.11716	0	TMEM39A	TMEM39A	2	1.29564	-1.84666	1.19941	-1.94289	2.8665	-3.25066	-0.275513	-0.371742	-0.19208
TTTCGGATGGACACTTGGAAGTAT	TRCN0000481331	5.22747	5.16311	1.52757	4.93291	7.05108	0	TMEM39A	TMEM39A	2	-3.69991	-0.294565	-3.63555	-0.230205	1.82361	-5.22747	-1.99724	-1.93288	-1.70193
GCCAGAGACAAGCCAAAAGATAAT	TRCN0000474136	1.20818	1.28789	4.66905	2.85451	0.690266	0	TMEM38B	TMEM38B	1	3.46087	1.64633	3.38116	1.56662	-0.517916	-1.20818	2.5536	2.47389	-0.863049
AACCACAACCCTTTTGAAAAGCCT	TRCN0000479526	6.44682	6.51208	6.01772	6.82667	1.01624	5.84678	TMEM37	TMEM37	1	-0.429099	0.379851	-0.494358	0.314591	-5.43059	-0.60004	-0.0246238	-0.0898836	-3.01531
CTCTGAGACGCTGCAATCGACGAT	TRCN0000465322	7.15714	6.84005	6.8086	7.41698	7.18384	6.53424	TMEM35	TMEM35	1	-0.348543	0.25984	-0.0314588	0.576925	0.0267052	-0.622901	-0.0443518	0.272733	-0.298098
GCTCATCATTTATGCTCCGCAGTC	TRCN0000469076	5.3833	5.27356	4.73715	5.13954	0.595807	0.237862	TMEM33	TMEM33	1	-0.646147	-0.243758	-0.536403	-0.134015	-4.78749	-5.14544	-0.444953	-0.335209	-4.96647
TAACGATTATTGCCCCCCTTGTCG	TRCN0000480374	5.32707	5.28451	4.42508	1.38788	0.862438	0	TMEM31	TMEM31	1	-0.901998	-3.93919	-0.859436	-3.89663	-4.46464	-5.32707	-2.4206	-2.37803	-4.89586
ATCTACCGTCGGAGCTACGGTCCT	TRCN0000478427	4.19092	4.06134	0.206285	4.38564	6.5602	0	TMEM30B	TMEM30B	1	-3.98464	0.194719	-3.85506	0.3243	2.36928	-4.19092	-1.89496	-1.76538	-0.910823
GTTGGCCCCAGAGGCCTTATAGCA	TRCN0000467656	5.31163	5.39873	5.90936	5.69164	9.20491	0	TMEM30A	TMEM30A	1	0.597725	0.380004	0.510631	0.292911	3.89328	-5.31163	0.488865	0.401771	-0.709178
AGAGCAACGATACTTGAGCCGTAC	TRCN0000472446	6.48357	6.30048	5.99356	6.36158	0.595807	7.58215	TMEM27	TMEM27	1	-0.490007	-0.12199	-0.306921	0.061097	-5.88776	1.09858	-0.305998	-0.122912	-2.39459
TGGCACAGAGCTTCTTTAACATAT	TRCN0000466547	5.77423	5.76837	3.7078	6.00929	0.494727	0	TMEM263	TMEM263	1	-2.06643	0.235058	-2.06057	0.240918	-5.27951	-5.77423	-0.915687	-0.909827	-5.52687
AACGGGCTAGCCACCGCTACATGG	TRCN0000474408	6.19188	6.27324	3.02639	6.38207	0.140469	0	TMEM261	TMEM261	1	-3.16549	0.190188	-3.24685	0.108827	-6.05141	-6.19188	-1.48765	-1.56901	-6.12164
CACTTGCGCGCGGGTTTTGTCGCG	TRCN0000474223	0.541825	0.218881	0	0	0	0	TMEM260	TMEM260	1	-0.541825	-0.541825	-0.218881	-0.218881	-0.541825	-0.541825	-0.541825	-0.218881	-0.541825
GCTGCCTGCATCCCATTGTACTCC	TRCN0000480409	7.48882	7.5052	7.22758	7.31519	2.25814	0	TMEM26	TMEM26	1	-0.261237	-0.173628	-0.277616	-0.190007	-5.23068	-7.48882	-0.217433	-0.233811	-6.35975
GGGGCTTTCGGATGATGAGGCCTC	TRCN0000466120	5.08581	4.4957	4.22022	5.88848	0.140469	0	TMEM259	TMEM259	1	-0.865584	0.802676	-0.275481	1.39278	-4.94534	-5.08581	-0.0314542	0.558649	-5.01557
GGGGCCTAAGAACTCTCCTGGCGG	TRCN0000466406	6.98062	7.10813	8.25124	7.48129	2.89581	10.7558	TMEM257	TMEM257	1	1.27063	0.500677	1.14311	0.373159	-4.08481	3.77518	0.885652	0.758134	-0.154813
ACAATACCCGGATAGGTCCACTCT	TRCN0000466940	7.04459	7.11429	7.57735	7.3045	1.94986	8.71572	TMEM256	TMEM256	1	0.532763	0.259909	0.463064	0.19021	-5.09473	1.67114	0.396336	0.326637	-1.71179
TCTGAAATCTAACTATCACACCAC	TRCN0000472329	5.82876	5.68996	5.27563	4.66682	7.95043	0	TMEM255B	TMEM255B	1	-0.553135	-1.16194	-0.414335	-1.02314	2.12166	-5.82876	-0.857538	-0.718739	-1.85355
GAGTTGAACGCATTGATGTTACGC	TRCN0000465971	6.79136	6.87833	8.04672	7.22791	8.5891	0.123828	TMEM255A	TMEM255A	1	1.25536	0.436546	1.16839	0.349583	1.79773	-6.66754	0.845951	0.758989	-2.4349
ACTATAAGCGTCCGCCCGATTCGC	TRCN0000479804	5.23513	5.2314	5.90751	5.0718	6.92563	0.123828	TMEM254	TMEM254	1	0.672382	-0.163335	0.676119	-0.159597	1.69049	-5.1113	0.254524	0.258261	-1.7104
GCTGGACCTCCCTAGCACTTCTCG	TRCN0000466590	6.51537	6.62127	7.37347	6.43008	7.02978	0.237862	TMEM252	TMEM252	1	0.8581	-0.0852909	0.752198	-0.191192	0.514418	-6.2775	0.386404	0.280503	-2.88154
GTGCACCCAGGGCCGTGACTGGAG	TRCN0000471803	6.10498	6.11991	6.81894	6.12987	7.20999	0.123828	TMEM25	TMEM25	1	0.713964	0.0248942	0.699032	0.00996216	1.10501	-5.98115	0.369429	0.354497	-2.43807
ACTGAGCAAGTCCCCCTTCCTATA	TRCN0000471643	4.99722	5.04923	5.16717	2.70642	0.690266	0.123828	TMEM248	TMEM248	1	0.169955	-2.2908	0.11794	-2.34281	-4.30695	-4.87339	-1.06042	-1.11244	-4.59017
TCGTTTCTTTTATGTTATAGGCAA	TRCN0000465885	5.65939	5.47617	4.86821	4.39978	7.12587	0	TMEM246	TMEM246	1	-0.791175	-1.25961	-0.607957	-1.07639	1.46648	-5.65939	-1.02539	-0.842174	-2.09645
CCCGGTAAGACCGAATGTGCAGTG	TRCN0000470772	7.24267	7.405	7.50106	7.02663	7.66803	0.123828	TMEM243	TMEM243	1	0.25839	-0.216037	0.0960557	-0.378371	0.425362	-7.11884	0.0211766	-0.141158	-3.34674
TGCAACCTTCTACTGTCCGTCGAG	TRCN0000465488	7.57325	7.60594	7.72903	7.53236	3.0101	0.237862	TMEM242	TMEM242	1	0.155786	-0.0408883	0.123097	-0.0735773	-4.56315	-7.33539	0.0574488	0.0247598	-5.94927
CACGAGTAATAAGGAGATGGGGTT	TRCN0000475022	6.74	6.40626	7.91877	6.46938	2.63586	8.17962	TMEM241	TMEM241	2	1.17877	-0.270619	1.51251	0.0631169	-4.10414	1.43962	0.454076	0.787812	-1.33226
AGCTCAATAAAATGACATAATCCA	TRCN0000474928	7.19129	7.33763	7.4417	7.23946	9.88197	7.45011	TMEM241	TMEM241	2	0.250419	0.0481782	0.104076	-0.0981642	2.69069	0.258825	0.149298	0.00295596	1.47476
AGATCCGACTTGATGAAACCATGC	TRCN0000469157	5.9738	5.98088	6.30886	5.8813	1.98755	0.442002	TMEM239	TMEM239	1	0.33506	-0.0924934	0.327978	-0.099575	-3.98624	-5.5318	0.121283	0.114202	-4.75902
GTGACCTACTTTATGCTGTTCGCG	TRCN0000471770	5.44687	5.59633	5.06984	6.20021	0.778919	0	TMEM237	TMEM237	1	-0.377028	0.753336	-0.526494	0.603871	-4.66795	-5.44687	0.188154	0.0386885	-5.05741
CTAACTTAACGATATTTTCATATA	TRCN0000479517	6.38866	6.41902	5.61462	6.08684	8.54277	0	TMEM236	TMEM236	1	-0.774034	-0.301813	-0.804402	-0.332181	2.15411	-6.38866	-0.537924	-0.568292	-2.11727
CTCATGGGTCCACTTACATGTACT	TRCN0000471491	6.77532	6.76728	7.40095	6.85223	1.91116	0	TMEM234	TMEM234	2	0.625633	0.0769061	0.633673	0.0849464	-4.86416	-6.77532	0.35127	0.35931	-5.81974
GTTCTAGTGTACCATGATGGCGAT	TRCN0000478556	6.37585	6.399	5.70667	6.4467	0.941385	5.88229	TMEM234	TMEM234	2	-0.669177	0.070859	-0.69233	0.0477062	-5.43446	-0.493558	-0.299159	-0.322312	-2.96401
TGGAACTACTTCAGTGCCATTAAA	TRCN0000481480	8.05419	8.14208	7.63231	8.00665	8.76387	8.849	TMEM231	TMEM231	2	-0.421877	-0.047544	-0.509762	-0.135429	0.709683	0.794805	-0.23471	-0.322596	0.752244
ATAATGCTTCCGTGCTCCCGCCGC	TRCN0000479941	2.48198	2.33999	0	2.79464	0	0	TMEM231	TMEM231	2	-2.48198	0.312666	-2.33999	0.454648	-2.48198	-2.48198	-1.08465	-0.942673	-2.48198
GCGGACCAATCTGGGAATACGTAT	TRCN0000468750	6.29963	6.34303	6.07887	6.57325	1.28196	0.123828	TMEM230	TMEM230	2	-0.220759	0.273616	-0.264158	0.230216	-5.01767	-6.1758	0.0264284	-0.016971	-5.59674
ACACACTCTCCGAGCACACATGGC	TRCN0000474148	6.91538	6.92692	6.14852	6.44135	7.11527	7.69252	TMEM230	TMEM230	2	-0.766858	-0.474031	-0.778403	-0.485576	0.199892	0.777146	-0.620444	-0.631989	0.488519
AACCATTGGACCTGATCTCATGTT	TRCN0000479943	6.33417	6.08413	6.25761	6.2248	7.72213	0.237862	TMEM229B	TMEM229B	1	-0.0765638	-0.109373	0.173481	0.140672	1.38796	-6.09631	-0.0929684	0.157076	-2.35417
TTACTGCGGCAGTTGATCATCTGA	TRCN0000479738	5.53194	5.82451	5.72879	4.77302	8.79941	0	TMEM222	TMEM222	1	0.196849	-0.758923	-0.0957152	-1.05149	3.26747	-5.53194	-0.281037	-0.573602	-1.13224
AAGCCCGAAAACCAATTCGCGCTC	TRCN0000480294	5.93267	6.09385	6.18631	5.87409	1.01624	0.123828	TMEM220	TMEM220	1	0.253641	-0.0585809	0.0924644	-0.219758	-4.91644	-5.80884	0.0975302	-0.0636467	-5.36264
GCACTCCGCAGGTCAGAGACCGTG	TRCN0000470362	4.60815	4.44885	0.0544017	3.7385	0	0.123828	TMEM218	TMEM218	1	-4.55375	-0.86965	-4.39445	-0.71035	-4.60815	-4.48433	-2.7117	-2.5524	-4.54624
GGCAAACACTAGCTCAAACCCGAT	TRCN0000471470	6.57736	6.56646	6.2518	5.31174	8.89393	0.123828	TMEM216	TMEM216	1	-0.325565	-1.26563	-0.314661	-1.25473	2.31656	-6.45354	-0.795597	-0.784693	-2.06849
ATCAGCGCACCGATTTTGATTAAG	TRCN0000470915	5.88409	5.69271	4.90569	5.01521	0.268467	0	TMEM214	TMEM214	1	-0.978404	-0.868875	-0.78702	-0.677491	-5.61562	-5.88409	-0.923639	-0.732256	-5.74986
ATCGATTAACGGACTCTAGCACCC	TRCN0000466489	6.88649	7.08534	6.42761	6.98203	5.14823	0.237862	TMEM213	TMEM213	1	-0.458876	0.0955455	-0.657727	-0.103306	-1.73825	-6.64863	-0.181665	-0.380517	-4.19344
TGGTCTCCTGCTTACTCCCCCAAC	TRCN0000480379	6.44729	6.53061	6.45694	5.62874	1.21997	8.3258	TMEM211	TMEM211	1	0.00964614	-0.818552	-0.0736684	-0.901867	-5.22732	1.87851	-0.404453	-0.487768	-1.6744
TGCCCGCCCAAAGGTGGAGGATCC	TRCN0000479999	3.48894	3.7775	0	3.76993	0	0	TMEM209	TMEM209	1	-3.48894	0.280995	-3.7775	-0.00756577	-3.48894	-3.48894	-1.60397	-1.89253	-3.48894
TAAATAGTGGTCGTTCTTAACGTT	TRCN0000475070	6.20308	6.32899	7.61799	5.82106	2.43225	0.123828	Tmem208	TMEM208	3	1.41491	-0.382016	1.28901	-0.507925	-3.77083	-6.07925	0.516449	0.39054	-4.92504
AGGGCCACCATGGAACCACCTTTA	TRCN0000475367	6.74153	6.77636	7.19957	7.19297	1.45337	7.62208	TMEM208	TMEM208	3	0.458032	0.451438	0.423202	0.416608	-5.28816	0.880541	0.454735	0.419905	-2.20381
ACAACACGCAATGAAGCTTCATCG	TRCN0000469023	3.62174	3.52581	0.0544017	4.36315	0	0	TMEM208	TMEM208	3	-3.56734	0.741406	-3.47141	0.837339	-3.62174	-3.62174	-1.41297	-1.31703	-3.62174
TCGATTACCGGTTGCCTCTCCCAA	TRCN0000468733	7.25456	7.25184	7.79642	7.67117	8.66702	0.123828	TMEM207	TMEM207	1	0.541862	0.416616	0.544585	0.419338	1.41246	-7.13073	0.479239	0.481962	-2.85913
CCCAGTGGGGTCCGGGTCAACTCG	TRCN0000467460	4.63487	4.53701	4.79621	0	0.268467	0	TMEM206	TMEM206	1	0.161343	-4.63487	0.259198	-4.53701	-4.3664	-4.63487	-2.23676	-2.13891	-4.50063
TAAGCATTTTCCCTCAGGCCACGG	TRCN0000470415	6.80024	6.64461	7.37781	7.20251	7.7457	0.123828	TMEM205	TMEM205	1	0.577564	0.402264	0.733199	0.557899	0.945454	-6.67641	0.489914	0.645549	-2.86548
GGTTCTGGGCTGCTTCATCACAGA	TRCN0000472821	7.40157	7.52227	8.04567	7.36724	1.55729	9.95699	TMEM204	TMEM204	1	0.644101	-0.0343329	0.523404	-0.15503	-5.84428	2.55542	0.304884	0.184187	-1.64443
CATGAACATGATCTCAACCTTCCG	TRCN0000479980	6.10139	6.0222	6.86581	6.1335	1.70035	0.123828	TMEM200B	TMEM200B	1	0.764413	0.0321108	0.843609	0.111307	-4.40104	-5.97757	0.398262	0.477458	-5.1893
GATGGCCCCGTTTTGCACTAACTG	TRCN0000477828	6.63433	6.56646	7.4088	6.31333	2.12918	8.53756	TMEM200A	TMEM200A	1	0.774478	-0.320999	0.842344	-0.253133	-4.50515	1.90323	0.226739	0.294606	-1.30096
TAGCCATTATAACCGGATCCTCGG	TRCN0000479297	4.72621	4.4873	4.29838	5.45592	0.140469	0.123828	TMEM2	TMEM2	1	-0.42783	0.729713	-0.18892	0.968623	-4.58574	-4.60238	0.150941	0.389851	-4.59406
CCACTGATACCAGTATGTGGTTTT	TRCN0000470803	5.41832	5.14051	3.83756	4.78537	0	0	TMEM199	TMEM199	1	-1.58076	-0.632946	-1.30295	-0.355134	-5.41832	-5.41832	-1.10685	-0.829041	-5.41832
TGTCGCACCGGAAGCGTACAAGAA	TRCN0000467242	5.22747	5.39424	5.72774	4.57193	1.55729	0.237862	TMEM196	TMEM196	1	0.500271	-0.655543	0.333505	-0.822309	-3.67018	-4.98961	-0.0776362	-0.244402	-4.3299
CACAGTCCCGAGGGACATCACTGG	TRCN0000478671	6.4762	5.83944	5.28703	5.31919	1.15521	0	TMEM194A	TMEM194A	1	-1.18917	-1.15701	-0.552412	-0.520252	-5.321	-6.4762	-1.17309	-0.536332	-5.8986
CTCCCTTCTGGACCATCAAATCCC	TRCN0000477254	2.80375	2.6942	4.71832	0.0418022	0.941385	0	TMEM192	TMEM192	1	1.91457	-2.76195	2.02412	-2.6524	-1.86237	-2.80375	-0.423691	-0.314138	-2.33306
ACTCTTTTAGCCATCGAGTACCGT	TRCN0000471979	2.16207	2.05156	0	2.16944	0.140469	0	TMEM19	TMEM19	1	-2.16207	0.00736231	-2.05156	0.117872	-2.0216	-2.16207	-1.07736	-0.966846	-2.09184
CCCCGTCATCGCAAGACTCACATA	TRCN0000476515	6.94036	6.94353	7.05696	7.28069	1.15521	0.237862	TMEM189	TMEM189	1	0.116608	0.340336	0.113432	0.33716	-5.78515	-6.70249	0.228472	0.225296	-6.24382
GATTAGAGATTGTAGTTGTGCCCC	TRCN0000473042	4.24611	4.09769	5.11693	5.38664	0.862438	0	TMEM187	TMEM187	1	0.870819	1.14053	1.01924	1.28895	-3.38368	-4.24611	1.00567	1.1541	-3.8149
TACGTGGTTGGAAGCAAATGGCTC	TRCN0000469071	6.27914	6.49016	3.8796	6.33713	9.33876	0	TMEM186	TMEM186	1	-2.39954	0.057993	-2.61056	-0.153031	3.05962	-6.27914	-1.17077	-1.3818	-1.60976
TATGCATTGACCTGAGATATCGAT	TRCN0000475283	6.32958	6.31302	7.1563	6.82518	1.74505	8.05438	TMEM185B	TMEM185B	1	0.826724	0.495597	0.843281	0.512154	-4.58453	1.7248	0.66116	0.677718	-1.42987
CGTTTGGGAGTTTCCAGATCTTGG	TRCN0000479165	8.13566	8.19804	8.24924	7.93185	9.70856	9.09723	TMEM185A	TMEM185AP1	2	0.113583	-0.203808	0.0512	-0.26619	1.57291	0.961571	-0.0451124	-0.107495	1.26724
TTGGTGATGGAAGCTAACGGAAGT	TRCN0000469221	6.52834	6.23672	5.79818	5.94603	7.22288	0	TMEM185A	TMEM185A	2	-0.730155	-0.582309	-0.438538	-0.290692	0.694547	-6.52834	-0.656232	-0.364615	-2.9169
CACTCATGCTTACAGCGCTGCTGG	TRCN0000480295	5.38821	5.53343	5.61575	5.83227	7.46757	0	TMEM184C	TMEM184C	1	0.227537	0.444057	0.0823264	0.298845	2.07935	-5.38821	0.335797	0.190586	-1.65443
TGCTATGCCCGCCGTCACCCCTTT	TRCN0000473765	4.69323	4.60852	4.33455	5.81806	7.5407	0	TMEM184B	TMEM184B	1	-0.358675	1.12483	-0.273966	1.20954	2.84748	-4.69323	0.383079	0.467788	-0.922874
CACAAAATAAATTTCGTTCTGTTT	TRCN0000473308	4.74931	4.70953	6.26339	4.08187	1.60657	0.237862	TMEM184A	TMEM184A	1	1.51408	-0.667444	1.55386	-0.627664	-3.14274	-4.51145	0.423318	0.463098	-3.8271
CCCACCATGGTTGCGTGGTCTACT	TRCN0000473618	6.08453	6.2317	6.0305	6.66513	6.24326	7.72955	TMEM183A	TMEM183A	1	-0.054033	0.580597	-0.201197	0.433433	0.158728	1.64501	0.263282	0.116118	0.90187
GTACATAGGTGTTTTATTCAGTGA	TRCN0000475516	4.35657	4.49151	4.57682	4.03348	1.15521	0.123828	TMEM182	TMEM182	2	0.220249	-0.323088	0.0853094	-0.458027	-3.20136	-4.23274	-0.0514194	-0.186359	-3.71705
CGCCTCCACCATATAGCTGTATCT	TRCN0000478198	4.45916	4.25451	4.39904	1.73228	0.690266	7.35459	TMEM182	TMEM182	2	-0.0601265	-2.72689	0.144524	-2.52224	-3.7689	2.89543	-1.39351	-1.18886	-0.436733
[truncated: 15,257 more rows]

## Sheet: 3a
Figure 3a
	HBeAg			HBsAg
Sample	Rep 1	Rep 2	MEANS	Rep 1	Rep 2	MEANS
ESRP1	14.9298	14.5649	14.7474	7.92376	7.73851	7.83114
SPATA24	8.61105	8.30515	8.4581	10.5244	8.49199	9.50821
U2AF1	6.69533	6.72944	6.71239	3.77532	4.39063	4.08297
CDKN2C	5.64606	6.02519	5.83562	4.57631	5.06204	4.81918
GPR27	5.30197	5.36649	5.33423	5.35042	5.28537	5.31789
NGEF	2.59912	2.61729	2.6082	2.32491	1.83549	2.0802
HNF4A	2.30948	2.27076	2.29012	4.65833	4.9055	4.78192
GPR123	1.90467	2.01093	1.9578	1.60167	1.68057	1.64112
ASMTL	1.91378	1.90469	1.90924	6.15468	6.09427	6.12447
TRIM24	1.86947	1.85234	1.86091	5.65152	5.54477	5.59815
ARPP21	1.80897	1.7812	1.79509	1.47464	2.29769	1.88617
LIPE	1.73698	1.84098	1.78898	2.06759	1.23734	1.65247
DEK	1.87747	1.62506	1.75126	1.30724	1.3081	1.30767
LAMC1	1.72273	1.7113	1.71702	4.8249	4.75879	4.79184
PPP2R5D	1.64139	1.63928	1.64033	4.36486	4.35324	4.35905
KRT80	1.59778	1.55931	1.57855	4.12805	3.9248	4.02643
ABHD8	1.49254	1.50915	1.50084	3.67739	3.76264	3.72001
TOB1	1.48305	1.44064	1.46184	3.62908	3.41737	3.52323
CPA1	1.43789	1.43948	1.43869	1.03103	1.00548	1.01826
ZNF326	1.55326	1.18173	1.3675	3.89333	2.20984	3.05158
VPS45	1.35342	1.30462	1.32902	3.00266	2.78268	2.89267
ENTPD4	1.25008	1.26623	1.25816	2.54709	2.61576	2.58142
TMEM38B	1.21394	1.17059	1.19227	0.768958	0.858944	0.813951
USO1	1.2041	1.17322	1.18866	2.27179	2.15273	2.21226
CLEC1B	1.19483	1.16463	1.17973	0.680917	0.711264	0.696091
SEMA4A	1.15189	1.15512	1.15351	0.803188	0.802398	0.802793
ASGR1	0.92691	1.13722	1.03207	0.651057	0.683905	0.667481
HBV Ctrl*	1		1	1		1
FGFR1OP	1.02079	0.921978	0.971385	0.941037	1.28754	1.11429
GFP	1.04169	0.900503	0.971098	1.02308	1.49911	1.2611
PRKD2	0.930058	0.979496	0.954777	1.34553	1.49792	1.42172
RUFY2	0.892059	0.796566	0.844313	0.911485	0.869243	0.890364
HLA-DRB3	0.878386	0.769768	0.824077	0.61339	0.608558	0.610974
GRK5	0.741104	0.667552	0.704328	0.76782	0.768558	0.768189
KLHL15	0.696774	0.687793	0.692283	0.758868	0.738746	0.748807
SDC1	0.533608	0.550001	0.541804	0.963564	1.01918	0.991374
KDF1	0.350381	0.311593	0.330987	0.407735	0.363307	0.385521
Mock #1	0.0264297	0.0273618	0.0268958	0.0677992	0.0266545	0.0472268
Mock#2	0.0608693	0.059638	0.0602537	0.0162494	0.0174717	0.0168606
* set at 1

## Sheet: 3d
Figure 3d
	Relative CDKN2C expression
	Exp 1			Exp 2		Exp 3			U Test (vs HepG2-NTCP)
	Rep 1	Rep 2	Rep 3	Rep 1	Rep 2	Rep 1	MEANS	SEM
Huh-106	0.282477	0.292408	0.287315	0.319393	0.338939	0.400892	0.320237	0.0183847	0.0021645
HepG2-NTCP	0.979241	1.1299	0.890856	1.07538	0.924616	1	1	0.0367803

## Sheet: 4a
Figure 4a
	Relative pgRNA expression (%)
	Exp 1		Exp 2				Exp 3			Exp 4			Exp 5		Exp 6			Exp 7			Exp 8			U Test (vs Ctrl+)
Sample	Rep 1	Rep 2	Rep 1	Rep 2	Rep 3	Rep 4	Rep 1	Rep 2	Rep 3	Rep 1	Rep 2	Rep 3	Rep 1	Rep 2	Rep 1	Rep 2	Rep 3	Rep 1	Rep 2	Rep 3	Rep 1	MEANS	SEM
Mock	1.15639	0.943238	1.97809	1.89751	2.17967	6.93603	0.856775	0.186488	0.325688	0.0356727	0.0535114	0.185382	0.0405566	0.00994916	0.00142172	0.00123075	0.00197567	0.00829802	0.00613785	0.00247778	0.00176269	0.800393	0.345246
NT	198.746	260.41	84.6894	92.6751	110.21	111.748	79.4807	102.343	124.832	296.395	302.499	202.466	97.2657	83.1332	213.834	232.276	189.935	58.9349	83.0749	88.768	65.1777	146.614	17.1581	0.317836
Ctrl+	115.349	84.6513	80.1211	99.3267	106.456	114.096	90.3079	107.633	102.059	126.57	85.4746	87.9559	96.9915	103.009	125.466	85.5566	88.9771	109.876	83.7048	106.419	100	100	2.97875
CDKN2C+	498.169	442.354	991.941	1246.88	845.763	1535.09	865.01	635.362	882.684	195.503	391.434	365.726	129.893	153.35	586.574	450.952	878.742	432.956	394.854	544.126	245.345	605.367	79.7968	3.71569e-12
HNF4A+	392.443	450.961	912.772	584.386	542.737	887.812	734.307	1173.48	1106.33	909.879	581.71	819.483	108.461	147.751	331.101	373.624	392.223	275.531	355.855	351.433	340.343	560.601	66.7556	7.05981e-11

## Sheet: 4b
Figure 4b
NTCP
	Relative SLC10A1 expression
	Exp 1		Exp 2		Exp 3		Exp 4				U Test (vs si Ctrl)
Sample	Rep 1	Rep 2	Rep 1	Rep 2	Rep 1	Rep 2	Rep 1	Rep 2	MEANS	SEM
si ctrl	0.796758	1.20324	0.951518	1.04848	1.06551	0.934487	0.789028	1.21097	1	0.0574639
si NTCP	0.557663	0.322947	0.627768	0.811297	0.247093	0.461884	0.347396	0.339246	0.464412	0.067124	0.000621601
CDKN2C
	Relative CDKN2C expression
	Exp 1		Exp 2		Exp 3		Exp 4				U Test (vs si Ctrl)
Sample	Rep 1	Rep 2	Rep 1	Rep 2	Rep 1	Rep 2	Rep 1	Rep 2	MEANS	SEM
si ctrl	0.744289	1.25571	1.0104	0.989603	0.898613	1.10139	0.981068	1.01893	1	0.0521446
si CDKN2C	0.660356	0.816617	0.508712	0.407514	0.262724	0.279046	0.448981	0.598624	0.497822	0.0670822	0.0003108

[truncated: 24 more sheets: 4e, 4g, 4h, 5b, 5c, 5e, 5g, 5h, 5i, 6b, 6c, 6d, 6e, 7c, 7d , 7g, 9a, S1, S4a, S4b …]
